# Supplementary material for: The White-Rot Basidiomycete Dichomitus squalens Shows Highly Specific Transcriptional Response to Lignocellulose-Related Aromatic Compounds
Source: Front Bioeng Biotechnol. 2019 Sep 20;7:229. doi: 10.3389/fbioe.2019.00229 (PMC6763618; doi:10.3389/fbioe.2019.00229)
Supplement: Supplementary file 1 [file Table_1.XLSX]

## Sheet: Supplementary table 1
Supplementary table 1. Expression of 571 genes identified as upregulated in D. squalens grown in the presence of aromatic compounds. Expression of corresponding genes (FPKM) is an average value of triplicates. Differentially expressed genes with fold changes >2 between aromatic compound and control (upregulated = green, downregulated = red) and adj p-values <0.01 (significant = yellow) are indica…
Dicsqu464_1_PID_format	InterProScan domains	kogClass information	Assigned functional group	Assigned functional class	Hierarchical clustering (from manuscript)	CAZy	Enzyme code(description of enzymatic activity)	control FPKM Avg	coniferyl alcohol FPKM Avg	coniferyl alcohol VS control_fold change	coniferyl alcohol VS control_adj p-value	ferulic acid FPKM Avg	ferulic acid VS control_fold change	ferulic acid VS control_adj p-value	vanillyl alcohol FPKM Avg	vanillyl alcohol VS control_fold change	vanillyl alcohol VS control_adj p-value	vanilin FPKM Avg	vanillin VS control_fold change	vanillin VS control_adj p-value	vanillic acid FPKM Avg	vanillic acid VS control_fold change	vanillic acid VS control_adj p-value	veratryl alcohol FPKM Avg	veratryl alcohol VS control_fold change	veratryl alcohol VS control_adj p-value	protocatechuic acid FPKM Avg	protocatechuic acid VS control_fold change	protocatechuic acid VS control_adj p-value	p-coumaric acid FPKM Avg	p-coumaric acid VS control_fold change	p-coumaric acid VS control_adj p-value	p-hydroxy benzoic acid FPKM Avg	p-hydroxy benzoic acid VS control_fold change	p-hydroxy benzoic acid VS control_adj p-value	cinnamic acid FPKM Avg	cinnamic acid VS control_fold change	cinnamic acid VS control_adj p-value
Dicsqu464_1_PID_846086	;IPR001509-NAD-dependent epimerase/dehydratase, N-terminal domain-HMMPfam-PF01370-NAD dependent epimerase/dehydratase family;\N-\N-SUPERFAMILY-SSF51735-\N	Carbohydrate transport and metabolism	Metabolism	Carbohydrate transport and metabolism	Cluster A			67.35	91.1733	1.3984	0.0645031	53.9167	0.834292	0.471832	59.3667	0.938084	0.849286	154.33	2.54472	2.1e-09	73.5667	1.15443	0.529767	52.73	0.81483	0.454905	61.6867	0.938631	0.861292	78.38	1.21386	0.452247	78.32	1.22621	0.385022	84.8433	1.37196	0.0892774
Dicsqu464_1_PID_914361	;IPR002213-UDP-glucuronosyl/UDP-glucosyltransferase-HMMPfam-PF00201-UDP-glucoronosyl and UDP-glucosyl transferase;\N-\N-SUPERFAMILY-SSF53756-\N	Carbohydrate transport and metabolism	Metabolism	Carbohydrate transport and metabolism	Cluster A			21.6933	86.07	4.10574	6.36e-14	54.8667	2.64207	1.57e-06	70.6567	3.451	1.64e-10	217.95	11.1495	3.14e-42	96.97	4.72362	9.93e-17	50.02	2.40036	0.000520941	57.9733	2.73261	6.82e-07	121.57	5.85747	2.5e-22	80.1533	3.88521	1.62e-12	59.4667	2.98299	7.34e-09
Dicsqu464_1_PID_809536	;IPR006671-Cyclin, N-terminal-HMMPfam-PF00134-Cyclin, N-terminal domain;IPR004367-Cyclin, C-terminal domain-HMMPfam-PF02984-Cyclin, C-terminal domain;\N-\N-PIRSF-PIRSF001771-\N;IPR006671-Cyclin, N-terminal-ProSitePatterns-PS00292-Cyclins signature.;IPR013763-Cyclin-like-SMART-SM00385-domain present in cyclins, TFIIB and Retinoblastoma;IPR013763-Cyclin-like-SUPERFAMILY-SSF47954-\N	Cell cycle control, cell division, chromosome partitioning	Metabolism	Cell cycle control, cell division, chromosome partitioning	Cluster A			53.49	106.217	2.05856	5.18e-07	51.08	0.994664	0.98638	55.8133	1.1135	0.669417	73.2367	1.52269	0.00395107	73.6333	1.46354	0.0195766	51.985	1.01376	0.965188	45.2467	0.868616	0.593918	60.2967	1.17967	0.470262	69.9067	1.38125	0.0736464	87.38	1.77959	6.8e-05
Dicsqu464_1_PID_931033	;IPR015590-Aldehyde dehydrogenase domain-HMMPfam-PF00171-Aldehyde dehydrogenase family;IPR012394-Aldehyde dehydrogenase NAD(P)-dependent-PIRSF-PIRSF036492-\N;IPR029510-Aldehyde dehydrogenase, glutamic acid active site-ProSitePatterns-PS00687-Aldehyde dehydrogenases glutamic acid active site.;IPR016161-Aldehyde/histidinol dehydrogenase-SUPERFAMILY-SSF53720-\N	Energy production and conversion	Metabolism	Energy production and conversion	Cluster A			49.0467	72.69	1.53344	0.00476342	60.6133	1.28872	0.19527	62.5733	1.35189	0.100782	81.69	1.84822	1.23e-05	55.5733	1.20097	0.327609	92.785	1.97034	0.000204387	63.1767	1.31642	0.183694	175.473	3.73214	3.38e-23	52.98	1.13753	0.563129	94.2667	2.08533	1.47e-07
Dicsqu464_1_PID_935849	;IPR001327-Pyridine nucleotide-disulphide oxidoreductase, NAD-binding domain-HMMPfam-PF00070-Pyridine nucleotide-disulphide oxidoreductase;IPR023753-Pyridine nucleotide-disulphide oxidoreductase, FAD/NAD(P)-binding domain-HMMPfam-PF07992-Pyridine nucleotide-disulphide oxidoreductase;IPR013027-FAD-dependent pyridine nucleotide-disulphide oxidoreductase-PRINTS-PR00368-FAD-dependent pyridine nucleot…	Energy production and conversion	Metabolism	Energy production and conversion	Cluster A			38.5767	74.47	1.9955	2.58e-11	60.9767	1.64743	7.44e-06	57.1267	1.57323	6.64e-05	72.4533	2.08315	2.27e-13	48.2733	1.3243	0.0207376	53.685	1.44482	0.0107963	57.5833	1.52673	0.000340383	75.3467	2.04019	3.28e-12	54.53	1.48918	0.000885731	58.8267	1.65748	1.56e-06
Dicsqu464_1_PID_257270	;IPR002938-Monooxygenase, FAD-binding-HMMPfam-PF01494-FAD binding domain;IPR003042-Aromatic-ring hydroxylase-like-PRINTS-PR00420-Aromatic-ring hydroxylase (flavoprotein monooxygenase) signature;\N-\N-SUPERFAMILY-SSF51905-\N	Energy production and conversion	Metabolism	Energy production and conversion	Cluster A			40.2767	95.81	2.4686	4.99e-06	42.36	1.09616	0.801903	42.8767	1.13571	0.720264	85.3967	2.35465	7.79e-06	59.9167	1.57258	0.0477479	35.75	0.922335	0.840255	31.14	0.792146	0.489213	58.09	1.50425	0.109205	50.5733	1.32375	0.301961	59.15	1.59904	0.0289534
Dicsqu464_1_PID_923116	;IPR002938-Monooxygenase, FAD-binding-HMMPfam-PF01494-FAD binding domain;IPR003042-Aromatic-ring hydroxylase-like-PRINTS-PR00420-Aromatic-ring hydroxylase (flavoprotein monooxygenase) signature;\N-\N-SUPERFAMILY-SSF51905-\N;\N-\N-SUPERFAMILY-SSF54373-\N	Energy production and conversion	Metabolism	Energy production and conversion	Cluster A			31.88	41.6633	1.34895	0.0461399	90.5233	2.9655	3.91e-17	30.89	1.02931	0.92531	201.867	7.02854	2.23e-57	44.5233	1.47763	0.0103958	47.725	1.55565	0.0182439	34.6633	1.11278	0.685632	108.523	3.55042	7.66e-24	45.0967	1.49073	0.0140134	81.77	2.79084	7.13e-16
Dicsqu464_1_PID_823551	;IPR023210-NADP-dependent oxidoreductase domain-HMMPfam-PF00248-Aldo/keto reductase family;IPR023210-NADP-dependent oxidoreductase domain-SUPERFAMILY-SSF51430-\N	Energy production and conversion	Metabolism	Energy production and conversion	Cluster A			70.17	30.4167	0.446217	0.000321329	61.33	0.911501	0.821426	64.2967	0.970528	0.952401	207.307	3.27774	1.16e-08	55.99	0.847722	0.596269	205.23	3.04519	4.07e-05	60.3433	0.879378	0.776064	148.83	2.21379	0.00071355	47.0833	0.706891	0.239317	139.763	2.15887	0.000560626
Dicsqu464_1_PID_812913	;IPR001155-NADH:flavin oxidoreductase/NADH oxidase, N-terminal-HMMPfam-PF00724-NADH:flavin oxidoreductase / NADH oxidase family;\N-\N-SUPERFAMILY-SSF51395-\N	Energy production and conversion	Metabolism	Energy production and conversion	Cluster A			22.9667	22.6533	1.01953	0.971918	60.33	2.76461	0.00596616	109.77	5.08575	6.73e-07	1071.38	51.891	1.63e-42	473.077	21.917	4.04e-25	47.31	2.15137	0.0973741	58.65	2.61154	0.0132009	50.8767	2.31406	0.0288716	36.22	1.66391	0.240115	57.09	2.69921	0.00309409
Dicsqu464_1_PID_938749	;IPR023210-NADP-dependent oxidoreductase domain-HMMPfam-PF00248-Aldo/keto reductase family;IPR020471-Aldo/keto reductase subgroup-PRINTS-PR00069-Aldo-keto reductase signature;IPR023210-NADP-dependent oxidoreductase domain-SUPERFAMILY-SSF51430-\N	Energy production and conversion	Metabolism	Energy production and conversion	Cluster A			31.66	28.6467	0.931942	0.81362	64.02	2.10511	0.000673008	39.36	1.31514	0.353081	92.2867	3.22452	5.45e-10	50.1167	1.67603	0.0222655	61.785	2.02512	0.00812052	26.9467	0.87101	0.725183	114.427	3.75588	3.91e-12	31.3767	1.04143	0.915739	980.947	33.5687	3.5e-88
Dicsqu464_1_PID_945136	;IPR023210-NADP-dependent oxidoreductase domain-HMMPfam-PF00248-Aldo/keto reductase family;IPR023210-NADP-dependent oxidoreductase domain-SUPERFAMILY-SSF51430-\N	Energy production and conversion	Metabolism	Energy production and conversion	Cluster A			18.7067	25.79	1.4181	0.114773	29.4667	1.64113	0.0397867	31.34	1.77571	0.0111838	175.483	10.4081	7.35e-41	40.3167	2.28017	4.38e-05	57.985	3.23137	4.59e-07	40.5367	2.21192	0.000195432	123.743	6.88481	2.6e-27	28.6967	1.61701	0.0449677	68.24	3.95774	4.24e-14
Dicsqu464_1_PID_816083	;IPR001155-NADH:flavin oxidoreductase/NADH oxidase, N-terminal-HMMPfam-PF00724-NADH:flavin oxidoreductase / NADH oxidase family;\N-\N-SUPERFAMILY-SSF51395-\N	Energy production and conversion	Metabolism	Energy production and conversion	Cluster A			35.9833	63.3667	1.81695	0.000226494	47.7833	1.38725	0.110765	51.5633	1.52013	0.027482	63.5567	1.95924	1.32e-05	40.6333	1.19433	0.400914	60.815	1.75889	0.00757879	56.4267	1.60278	0.0135365	82.5667	2.40295	1.73e-08	44.58	1.307	0.203338	62.69	1.89179	5.82e-05
Dicsqu464_1_PID_810755	;IPR001128-Cytochrome P450-HMMPfam-PF00067-Cytochrome P450;IPR002403-Cytochrome P450, E-class, group IV-PRINTS-PR00465-E-class P450 group IV signature;IPR017972-Cytochrome P450, conserved site-ProSitePatterns-PS00086-Cytochrome P450 cysteine heme-iron ligand signature.;IPR001128-Cytochrome P450-SUPERFAMILY-SSF48264-\N	Secondary metabolites biosynthesis, transport and catabolism	Metabolism	Energy production and conversion, cytP450	Cluster A			41.8133	98.0933	2.42523	8.86e-15	55.3367	1.37877	0.0276413	73.6433	1.87113	2.62e-07	198.087	5.2571	3.9e-54	85.85	2.17193	2.31e-11	51.59	1.28257	0.163821	46.7833	1.14653	0.514663	132.607	3.2986	1.5e-27	61.75	1.55728	0.000937011	132.307	3.4407	6.76e-30
Dicsqu464_1_PID_808449	;IPR001128-Cytochrome P450-HMMPfam-PF00067-Cytochrome P450;IPR001128-Cytochrome P450-PRINTS-PR00385-P450 superfamily signature;IPR002401-Cytochrome P450, E-class, group I-PRINTS-PR00463-E-class P450 group I signature;IPR017972-Cytochrome P450, conserved site-ProSitePatterns-PS00086-Cytochrome P450 cysteine heme-iron ligand signature.;IPR001128-Cytochrome P450-SUPERFAMILY-SSF48264-\N	Secondary metabolites biosynthesis, transport and catabolism	Metabolism	Energy production and conversion, cytP450	Cluster A			14.21	82.6933	5.98678	4.33e-07	23.37	1.72252	0.280368	17.3067	1.28604	0.687444	192.57	14.9981	1.88e-16	58.9167	4.36978	6.16e-05	23.01	1.6889	0.355314	44.1467	3.15438	0.00594897	56.2767	4.14687	0.00013936	31.31	2.31977	0.0548982	99.9667	7.63802	2.11e-09
Dicsqu464_1_PID_953386	;IPR001128-Cytochrome P450-HMMPfam-PF00067-Cytochrome P450;IPR001128-Cytochrome P450-PRINTS-PR00385-P450 superfamily signature;IPR002401-Cytochrome P450, E-class, group I-PRINTS-PR00463-E-class P450 group I signature;IPR001128-Cytochrome P450-SUPERFAMILY-SSF48264-\N	Secondary metabolites biosynthesis, transport and catabolism	Metabolism	Energy production and conversion, cytP450	Cluster A			11.0067	73.7533	6.92007	2.34e-26	69.38	6.56007	6.43e-25	31.7333	3.06169	1.34e-08	103.637	10.4323	4.89e-40	27.1967	2.60718	1.34e-06	81.01	7.63828	1.26e-22	60.8267	5.63185	1e-20	417.733	39.415	8.62e-99	52.5233	5.02112	1.26e-17	80.2367	7.91709	4.22e-31
Dicsqu464_1_PID_845669	;IPR004046-Glutathione S-transferase, C-terminal-HMMPfam-PF00043-Glutathione S-transferase, C-terminal domain;IPR004045-Glutathione S-transferase, N-terminal-HMMPfam-PF02798-Glutathione S-transferase, N-terminal domain;IPR004045-Glutathione S-transferase, N-terminal-ProSiteProfiles-PS50404-Soluble glutathione S-transferase N-terminal domain profile.;IPR010987-Glutathione S-transferase, C-terminal…	Posttranslational modification, protein turnover, chaperones	Metabolism	Energy production and conversion, cytP450	Cluster A			24.04	46.9933	2.02843	0.00465827	48.84	2.12737	0.00580497	57.12	2.52288	0.000313581	189.07	8.7141	2.05e-23	113.47	4.98209	1.92e-12	18.055	0.779354	0.542966	73.9167	3.13365	3.75e-06	87.3167	3.80399	9.94e-09	105.85	4.62554	6.5e-11	88.6267	4.00411	9.11e-10
Dicsqu464_1_PID_934340	;IPR013149-Alcohol dehydrogenase, C-terminal-HMMPfam-PF00107-Zinc-binding dehydrogenase;IPR013154-Alcohol dehydrogenase GroES-like-HMMPfam-PF08240-Alcohol dehydrogenase GroES-like domain;IPR020843-Polyketide synthase, enoylreductase domain-SMART-SM00829-Enoylreductase;IPR011032-GroES (chaperonin 10)-like-SUPERFAMILY-SSF50129-\N;\N-\N-SUPERFAMILY-SSF51735-\N	Energy production and conversion	Metabolism	Energy production and conversion, cytP450	Cluster A			21.5667	20.1867	0.963914	0.866914	71.2	3.44341	1.06e-20	32.9267	1.61984	0.00248939	137.653	7.0716	7.86e-54	42.1733	2.06965	2.94e-07	36.545	1.76629	0.0021865	25.46	1.20788	0.422986	48.5867	2.34591	6.41e-10	24.0767	1.17392	0.445126	79.2967	3.99043	8.77e-27
Dicsqu464_1_PID_966453	;IPR013149-Alcohol dehydrogenase, C-terminal-HMMPfam-PF00107-Zinc-binding dehydrogenase;IPR013154-Alcohol dehydrogenase GroES-like-HMMPfam-PF08240-Alcohol dehydrogenase GroES-like domain;IPR020843-Polyketide synthase, enoylreductase domain-SMART-SM00829-Enoylreductase;IPR011032-GroES (chaperonin 10)-like-SUPERFAMILY-SSF50129-\N;\N-\N-SUPERFAMILY-SSF51735-\N	Energy production and conversion	Metabolism	Energy production and conversion, cytP450	Cluster A			16.22	16.5367	1.05128	0.832601	39.1733	2.52495	1.57e-09	26.2167	1.71676	0.0018131	146.897	10.0465	7e-63	37.4967	2.4449	4.24e-09	31.225	2.01019	0.000433365	24.9033	1.57122	0.0173365	113.98	7.33462	1.43e-46	25.2833	1.64326	0.00600476	51.0867	3.4228	8.88e-18
Dicsqu464_1_PID_131091	;IPR013149-Alcohol dehydrogenase, C-terminal-HMMPfam-PF00107-Zinc-binding dehydrogenase;IPR013154-Alcohol dehydrogenase GroES-like-HMMPfam-PF08240-Alcohol dehydrogenase GroES-like domain;IPR020843-Polyketide synthase, enoylreductase domain-SMART-SM00829-Enoylreductase;IPR011032-GroES (chaperonin 10)-like-SUPERFAMILY-SSF50129-\N;\N-\N-SUPERFAMILY-SSF51735-\N	Energy production and conversion	Metabolism	Energy production and conversion, cytP450	Cluster A			25.5167	46.5533	1.88049	0.0023088	73.8533	3.01817	2.75e-08	76.79	3.18575	4.64e-09	231.803	10.068	4.06e-38	104.047	4.30448	1.18e-14	107.775	4.39768	2.97e-11	104.163	4.16109	1e-13	161.197	6.58239	5.39e-25	107.16	4.41795	9.96e-15	134.273	5.70191	1.28e-21
Dicsqu464_1_PID_939088	;\N-\N-HMMPfam-PF13410-Glutathione S-transferase, C-terminal domain;IPR004045-Glutathione S-transferase, N-terminal-HMMPfam-PF13417-Glutathione S-transferase, N-terminal domain;IPR005442-Glutathione S-transferase, omega-class-PRINTS-PR01625-Omega-class glutathione S-transferase signature;IPR004045-Glutathione S-transferase, N-terminal-ProSiteProfiles-PS50404-Soluble glutathione S-transferase N-te…	Posttranslational modification, protein turnover, chaperones	Metabolism	Energy production and conversion, cytP450	Cluster A			43.6933	34.3433	0.807273	0.152752	51.2033	1.22212	0.272314	52.12	1.26691	0.169059	55.8933	1.42	0.00771635	47.29	1.14662	0.431644	69.89	1.6658	0.00246321	67.1833	1.57293	0.00212913	71.27	1.7009	7.86e-05	49.16	1.18693	0.348132	86.41	2.14765	4.69e-10
Dicsqu464_1_PID_802628	;IPR013149-Alcohol dehydrogenase, C-terminal-HMMPfam-PF00107-Zinc-binding dehydrogenase;IPR013154-Alcohol dehydrogenase GroES-like-HMMPfam-PF08240-Alcohol dehydrogenase GroES-like domain;IPR020843-Polyketide synthase, enoylreductase domain-SMART-SM00829-Enoylreductase;IPR011032-GroES (chaperonin 10)-like-SUPERFAMILY-SSF50129-\N;\N-\N-SUPERFAMILY-SSF51735-\N	Energy production and conversion	Metabolism	Energy production and conversion, cytP450	Cluster A			57.8233	100.81	1.80418	9.59e-05	65.0567	1.17315	0.484963	63.11	1.16303	0.531782	117.997	2.26781	6.67e-09	97.4733	1.78703	0.00018361	54.945	0.990905	0.977998	43.4267	0.772853	0.247093	53.4933	0.966195	0.920473	76.77	1.40033	0.0690556	73.0433	1.37483	0.0540291
Dicsqu464_1_PID_43835	;IPR001128-Cytochrome P450-HMMPfam-PF00067-Cytochrome P450;IPR001128-Cytochrome P450-PRINTS-PR00385-P450 superfamily signature;IPR002401-Cytochrome P450, E-class, group I-PRINTS-PR00463-E-class P450 group I signature;IPR017972-Cytochrome P450, conserved site-ProSitePatterns-PS00086-Cytochrome P450 cysteine heme-iron ligand signature.;IPR001128-Cytochrome P450-SUPERFAMILY-SSF48264-\N	Secondary metabolites biosynthesis, transport and catabolism	Metabolism	Energy production and conversion, cytP450	Cluster A			73.8433	28.4533	0.395048	0.000544812	54.3233	0.765027	0.513691	69.17	0.997862	0.996513	81.32	1.2234	0.520184	156.333	2.25477	0.00439941	82.365	1.16115	0.764045	59.2067	0.826126	0.706124	75.7033	1.07397	0.904654	148.253	2.12223	0.0148507	97.6567	1.43945	0.246469
Dicsqu464_1_PID_1037940	;IPR004046-Glutathione S-transferase, C-terminal-HMMPfam-PF00043-Glutathione S-transferase, C-terminal domain;IPR004045-Glutathione S-transferase, N-terminal-HMMPfam-PF02798-Glutathione S-transferase, N-terminal domain;IPR004045-Glutathione S-transferase, N-terminal-ProSiteProfiles-PS50404-Soluble glutathione S-transferase N-terminal domain profile.;IPR010987-Glutathione S-transferase, C-terminal…	Posttranslational modification, protein turnover, chaperones	Metabolism	Energy production and conversion, cytP450	Cluster A			17.4033	27.3233	1.62604	0.00484054	80.45	4.82669	2.08e-25	17.23	1.05322	0.881685	133.313	8.50684	8.44e-49	42.2333	2.57742	3.47e-09	14.375	0.858393	0.59882	22.34	1.31379	0.274347	17.8133	1.06794	0.851213	34.69	2.0996	2.21e-05	29.73	1.85673	0.000190408
Dicsqu464_1_PID_943903	;IPR008250-P-type ATPase, A domain-HMMPfam-PF00122-E1-E2 ATPase;IPR006068-Cation-transporting P-type ATPase, C-terminal-HMMPfam-PF00689-Cation transporting ATPase, C-terminus;IPR004014-Cation-transporting P-type ATPase, N-terminal-HMMPfam-PF00690-Cation transporter/ATPase, N-terminus;IPR023214-HAD-like domain-HMMPfam-PF00702-haloacid dehalogenase-like hydrolase;IPR001757-P-type ATPase-PRINTS-PR00…	Inorganic ion transport and metabolism	Metabolism	Inorganic ion transport and metabolism	Cluster A			64.3433	55.7067	0.897327	0.817905	18.1233	0.296218	0.000386655	38.1067	0.628367	0.302355	137.55	2.37285	0.00674765	61.9067	1.02235	0.967911	89.67	1.44929	0.479818	54.39	0.865135	0.834631	45.5	0.741975	0.569326	70.52	1.15907	0.782327	41.5833	0.701391	0.366614
Dicsqu464_1_PID_919477	;IPR013658-SMP-30/Gluconolactonase/LRE-like region-HMMPfam-PF08450-SMP-30/Gluconolaconase/LRE-like region;IPR005511-Senescence marker protein-30 (SMP-30)-PRINTS-PR01790-Senescence marker protein-30 (SMP30) family signature;\N-\N-SUPERFAMILY-SSF63829-\N	Inorganic ion transport and metabolism	Metabolism	Inorganic ion transport and metabolism	Cluster A			50.3933	58.0567	1.18373	0.547481	39.6967	0.820726	0.564689	58.03	1.22119	0.569224	74.73	1.64247	0.0242438	50.67	1.05787	0.871417	45.55	0.940976	0.892113	103.247	2.09185	0.00248212	130.443	2.70216	4.02e-06	67.5833	1.41419	0.223885	98.0567	2.11231	0.000582437
Dicsqu464_1_PID_930248	;IPR001327-Pyridine nucleotide-disulphide oxidoreductase, NAD-binding domain-HMMPfam-PF00070-Pyridine nucleotide-disulphide oxidoreductase;IPR004099-Pyridine nucleotide-disulphide oxidoreductase, dimerisation domain-HMMPfam-PF02852-Pyridine nucleotide-disulphide oxidoreductase, dimerisation domain;IPR023753-Pyridine nucleotide-disulphide oxidoreductase, FAD/NAD(P)-binding domain-HMMPfam-PF07992-P…	Secondary metabolites biosynthesis, transport and catabolism	Metabolism	Secondary metabolites biosynthesis, transport and catabolism	Cluster A			37.3633	38.7967	1.06996	0.6466	47.0467	1.31084	0.0410718	47.0367	1.33638	0.0231091	75.8767	2.25031	3.11e-16	48.3133	1.3673	0.0084973	54.865	1.52452	0.00261893	45.3467	1.2403	0.153004	62.3567	1.7428	1.85e-07	48.06	1.35495	0.01738	66.5233	1.93085	9.16e-11
Dicsqu464_1_PID_919389	;IPR002198-Short-chain dehydrogenase/reductase SDR-HMMPfam-PF00106-short chain dehydrogenase;IPR002347-Glucose/ribitol dehydrogenase-PRINTS-PR00081-Glucose/ribitol dehydrogenase family signature;\N-\N-SUPERFAMILY-SSF51735-\N	Secondary metabolites biosynthesis, transport and catabolism	Metabolism	Secondary metabolites biosynthesis, transport and catabolism	Cluster A			24.3367	28.29	1.19511	0.499144	25.7067	1.09754	0.805713	25.9133	1.12446	0.755032	881.93	40.05	5.17e-94	63.9267	2.77306	4.78e-07	27.45	1.17196	0.668288	25.7967	1.0821	0.860791	32.1567	1.37899	0.265484	24.94	1.07541	0.842644	34.9167	1.55213	0.0512682
Dicsqu464_1_PID_934925	;IPR002198-Short-chain dehydrogenase/reductase SDR-HMMPfam-PF00106-short chain dehydrogenase;IPR002198-Short-chain dehydrogenase/reductase SDR-PRINTS-PR00080-Short-chain dehydrogenase/reductase (SDR) superfamily signature;IPR002347-Glucose/ribitol dehydrogenase-PRINTS-PR00081-Glucose/ribitol dehydrogenase family signature;IPR020904-Short-chain dehydrogenase/reductase, conserved site-ProSitePatter…	Secondary metabolites biosynthesis, transport and catabolism	Metabolism	Secondary metabolites biosynthesis, transport and catabolism	Cluster A			36.5533	29.2167	0.817694	0.525919	35.37	1.00681	0.989785	29.6567	0.862383	0.737038	57.5767	1.74551	0.0263168	31.0867	0.895949	0.770645	56.515	1.60506	0.191962	45.1567	1.26368	0.596477	133.21	3.78028	2.27e-08	31.3067	0.900286	0.802415	48.34	1.43587	0.207353
Dicsqu464_1_PID_337613	;IPR000873-AMP-dependent synthetase/ligase-HMMPfam-PF00501-AMP-binding enzyme;IPR009081-Acyl carrier protein-like-HMMPfam-PF00550-Phosphopantetheine attachment site;IPR013120-Male sterility, NAD-binding-HMMPfam-PF07993-Male sterility protein;IPR020845-AMP-binding, conserved site-ProSitePatterns-PS00455-Putative AMP-binding domain signature.;IPR009081-Acyl carrier protein-like-ProSiteProfiles-PS50…	Secondary metabolites biosynthesis, transport and catabolism	Metabolism	Secondary metabolites biosynthesis, transport and catabolism	Cluster A			34.4467	30.4133	0.911263	0.684394	42.5967	1.29008	0.268051	38.6533	1.192	0.499083	496.963	16.001	1.26e-81	67.8333	2.0832	1e-05	57.96	1.7482	0.0108514	34.2	1.01734	0.970725	111.173	3.35416	3.52e-15	48.0333	1.47262	0.054209	512.473	16.1758	1.66e-82
Dicsqu464_1_PID_319760	;IPR018484-Carbohydrate kinase, FGGY, N-terminal-HMMPfam-PF00370-FGGY family of carbohydrate kinases, N-terminal domain;IPR018485-Carbohydrate kinase, FGGY, C-terminal-HMMPfam-PF02782-FGGY family of carbohydrate kinases, C-terminal domain;IPR000577-Carbohydrate kinase, FGGY-PIRSF-PIRSF000538-\N;IPR018483-Carbohydrate kinase, FGGY, conserved site-ProSitePatterns-PS00445-FGGY family of carbohydrate…	Carbohydrate transport and metabolism	Metabolism	Carbohydrate transport and metabolism	Cluster B			29.8333	30.15	1.0363	0.885612	33.44	1.16916	0.547244	38.0267	1.35702	0.152916	56.4	2.09426	2.48e-06	50.97	1.80691	0.000576213	39.705	1.38077	0.183333	50.7533	1.73847	0.00310939	37.29	1.30128	0.249371	41.6667	1.46906	0.0544936	37.2467	1.35278	0.102026
Dicsqu464_1_PID_929325	;IPR001250-Mannose-6-phosphate isomerase, type I-HMMPfam-PF01238-Phosphomannose isomerase type I;IPR016305-Mannose-6-phosphate isomerase-PIRSF-PIRSF001480-\N;IPR016305-Mannose-6-phosphate isomerase-PRINTS-PR00714-Phosphomannose isomerase type I signature;IPR018050-Phosphomannose isomerase, type I, conserved site-ProSitePatterns-PS00965-Phosphomannose isomerase type I signature 1.;IPR018050-Phosph…	Carbohydrate transport and metabolism	Metabolism	Carbohydrate transport and metabolism	Cluster B			20.6667	26.6133	1.33403	0.269372	37.0967	1.87973	0.0143049	33.9167	1.74208	0.0355793	34.9167	1.87529	0.00433695	39.8233	2.04775	0.00237626	28.275	1.42463	0.298677	32.36	1.6036	0.113833	28.78	1.45836	0.209418	23.0633	1.17617	0.639776	25.74	1.35061	0.254085
Dicsqu464_1_PID_961935	;IPR005828-General substrate transporter-HMMPfam-PF00083-Sugar (and other) transporter;IPR003663-Sugar/inositol transporter-PRINTS-PR00171-Sugar transporter signature;IPR005829-Sugar transporter, conserved site-ProSitePatterns-PS00216-Sugar transport proteins signature 1.;IPR005829-Sugar transporter, conserved site-ProSitePatterns-PS00217-Sugar transport proteins signature 2.;IPR020846-Major faci…	General function prediction only	Metabolism	Carbohydrate transport and metabolism, sugar transporter	Cluster B			34.29	49.9467	1.49379	0.140216	36.63	1.10684	0.820258	34.0667	1.05133	0.92531	66.76	2.14562	0.00130283	54.5333	1.67448	0.0649156	30.085	0.904293	0.835119	40.83	1.21259	0.670345	29.13	0.878086	0.781896	30.21	0.920272	0.846324	48.3467	1.52022	0.125927
Dicsqu464_1_PID_1043050	;IPR011701-Major facilitator superfamily-HMMPfam-PF07690-Major Facilitator Superfamily;IPR005829-Sugar transporter, conserved site-ProSitePatterns-PS00216-Sugar transport proteins signature 1.;IPR020846-Major facilitator superfamily domain-ProSiteProfiles-PS50850-Major facilitator superfamily (MFS) profile.;IPR020846-Major facilitator superfamily domain-SUPERFAMILY-SSF103473-\N	General function prediction only	Metabolism	Carbohydrate transport and metabolism, sugar transporter	Cluster B			22.9333	35.6533	1.61058	2.12e-05	26.5333	1.20887	0.212079	28.0067	1.29825	0.0572738	74.0433	3.59008	5.98e-38	34.3433	1.58815	5.37e-05	22.02	1.00217	0.992268	22.8967	1.0245	0.930827	31.7167	1.44603	0.00253395	27.91	1.28641	0.0692284	40.7167	1.93429	3.44e-10
Dicsqu464_1_PID_825827	;IPR006204-GHMP kinase N-terminal domain-HMMPfam-PF00288-GHMP kinases N terminal domain;IPR013750-GHMP kinase, C-terminal domain-HMMPfam-PF08544-GHMP kinases C terminal;IPR019539-Galactokinase galactose-binding domain-HMMPfam-PF10509-Galactokinase galactose-binding signature;IPR000705-Galactokinase-PRINTS-PR00473-Galactokinase signature;IPR006206-Mevalonate/galactokinase-PRINTS-PR00959-Mevalonate…	Carbohydrate transport and metabolism	Metabolism	Carbohydrate transport and metabolism, sugar transporter	Cluster B			27.4833	39.98	1.49246	0.0268992	32.4967	1.23636	0.394931	32.28	1.24951	0.370875	45.7933	1.84692	0.000205012	47.4567	1.82432	0.000730646	37.485	1.41479	0.163193	56.9	2.11399	2.36e-05	45.1267	1.70742	0.0041773	45.31	1.73568	0.00409927	41.8567	1.65188	0.00424154
Dicsqu464_1_PID_943370	;IPR011701-Major facilitator superfamily-HMMPfam-PF07690-Major Facilitator Superfamily;IPR001411-Tetracycline resistance protein TetB/drug resistance transporter-PRINTS-PR01036-Tetracycline resistance protein TetB signature;IPR020846-Major facilitator superfamily domain-ProSiteProfiles-PS50850-Major facilitator superfamily (MFS) profile.;IPR020846-Major facilitator superfamily domain-SUPERFAMILY-…	General function prediction only	Metabolism	Carbohydrate transport and metabolism, sugar transporter	Cluster B			26.95	36.3933	1.39356	0.000758002	32.4233	1.25413	0.0597906	27.8567	1.09894	0.549683	94.8267	3.9021	9.24e-58	38.9267	1.52693	1.49e-05	29.29	1.13043	0.440487	25.3833	0.964024	0.863646	40.1767	1.55391	5.64e-06	32.99	1.28923	0.0278573	67.18	2.70882	7.3e-31
Dicsqu464_1_PID_919857	;IPR002938-Monooxygenase, FAD-binding-HMMPfam-PF01494-FAD binding domain;IPR012941-Phenol hydroxylase, C-terminal dimerisation domain-HMMPfam-PF07976-Phenol hydroxylase, C-terminal dimerisation domain;IPR003042-Aromatic-ring hydroxylase-like-PRINTS-PR00420-Aromatic-ring hydroxylase (flavoprotein monooxygenase) signature;\N-\N-SUPERFAMILY-SSF51905-\N;IPR012336-Thioredoxin-like fold-SUPERFAMILY-SSF…	Coenzyme transport and metabolism	Metabolism	Coenzyme transport and metabolism	Cluster B			28.9	17.9833	0.63724	0.00243897	25.5567	0.919203	0.737686	24.5267	0.901891	0.677486	20.76	0.796639	0.141171	25.1833	0.921936	0.700246	28.035	1.00687	0.982369	30.7333	1.08823	0.772049	72.5933	2.61996	9.01e-13	73.58	2.68179	9.24e-13	58.87	2.21162	4.6e-09
Dicsqu464_1_PID_947108	;IPR002198-Short-chain dehydrogenase/reductase SDR-HMMPfam-PF00106-short chain dehydrogenase;IPR002198-Short-chain dehydrogenase/reductase SDR-PRINTS-PR00080-Short-chain dehydrogenase/reductase (SDR) superfamily signature;IPR002347-Glucose/ribitol dehydrogenase-PRINTS-PR00081-Glucose/ribitol dehydrogenase family signature;\N-\N-SUPERFAMILY-SSF51735-\N	General function prediction only	Metabolism	Energy production and conversion	Cluster B			24.87	36.9733	1.52471	0.0961738	28.3933	1.18835	0.651901	31.0867	1.32322	0.417302	48.0033	2.14119	0.000698276	29.9867	1.26799	0.435319	35.33	1.47839	0.260761	32.7933	1.3465	0.424816	39.4533	1.64613	0.0818444	24.4233	1.03451	0.940357	23.63	1.03258	0.929865
Dicsqu464_1_PID_435516	;IPR006076-FAD dependent oxidoreductase-HMMPfam-PF01266-FAD dependent oxidoreductase;IPR000447-FAD-dependent glycerol-3-phosphate dehydrogenase-PRINTS-PR01001-FAD-dependent glycerol-3-phosphate dehydrogenase family signature;IPR000447-FAD-dependent glycerol-3-phosphate dehydrogenase-ProSitePatterns-PS00978-FAD-dependent glycerol-3-phosphate dehydrogenase signature 2.;\N-\N-SUPERFAMILY-SSF51905-\N…	Energy production and conversion	Metabolism	Energy production and conversion	Cluster B			16.9267	21.6833	1.32058	0.0556245	16.6967	1.02601	0.92405	16.6	1.04416	0.876957	38.2533	2.50863	6.28e-14	23.77	1.4833	0.00669406	17.63	1.08424	0.747443	18.4067	1.11419	0.666841	19.0067	1.17085	0.445261	18.57	1.15629	0.456183	30.5967	1.96546	1.17e-07
Dicsqu464_1_PID_803732	;IPR023210-NADP-dependent oxidoreductase domain-HMMPfam-PF00248-Aldo/keto reductase family;IPR023210-NADP-dependent oxidoreductase domain-SUPERFAMILY-SSF51430-\N	Energy production and conversion	Metabolism	Energy production and conversion	Cluster B			27.39	16.1633	0.605839	3.8e-07	32.87	1.24758	0.0686335	33.9867	1.31962	0.0130439	62.17	2.52074	1.3e-26	20.6333	0.798399	0.0462238	38.29	1.45287	0.00282145	28.4167	1.06197	0.757987	25.5733	0.973466	0.90303	17.6967	0.681394	0.000451935	33.1233	1.31419	0.00706367
Dicsqu464_1_PID_981822	;IPR023210-NADP-dependent oxidoreductase domain-HMMPfam-PF00248-Aldo/keto reductase family;IPR023210-NADP-dependent oxidoreductase domain-SUPERFAMILY-SSF51430-\N	Energy production and conversion	Metabolism	Energy production and conversion	Cluster B			17.11	15.7367	0.948456	0.833686	27.32	1.65892	0.00857096	30.5133	1.89376	0.000367114	104.97	6.79775	3.05e-38	32.21	1.99675	5.37e-05	32.105	1.94829	0.00193706	21.82	1.30347	0.30034	30.92	1.88322	0.000313032	21.68	1.3347	0.187107	40.8133	2.58412	1.76e-09
Dicsqu464_1_PID_1042170	;IPR023210-NADP-dependent oxidoreductase domain-HMMPfam-PF00248-Aldo/keto reductase family;IPR023210-NADP-dependent oxidoreductase domain-SUPERFAMILY-SSF51430-\N	Energy production and conversion	Metabolism	Energy production and conversion	Cluster B			16.4667	16.4867	1.03592	0.8058	19.6	1.24025	0.0768188	18.6733	1.20547	0.133502	40.17	2.71065	2.09e-31	16.05	1.03323	0.832319	22.01	1.39317	0.0095098	17.2267	1.07263	0.706904	22.6767	1.4418	0.000288207	13.9367	0.893519	0.427045	68.0667	4.49688	5.45e-73
Dicsqu464_1_PID_923090	;IPR002938-Monooxygenase, FAD-binding-HMMPfam-PF01494-FAD binding domain;IPR003042-Aromatic-ring hydroxylase-like-PRINTS-PR00420-Aromatic-ring hydroxylase (flavoprotein monooxygenase) signature;\N-\N-SUPERFAMILY-SSF51905-\N;\N-\N-SUPERFAMILY-SSF54373-\N	Energy production and conversion	Metabolism	Energy production and conversion	Cluster B			8.02333	11.03	1.42392	0.0609203	17.4533	2.26757	2.88e-06	10.85	1.43398	0.0969125	175.417	24.2454	1.54e-101	11.63	1.53359	0.0277826	9.47	1.22633	0.476944	11.45	1.45932	0.102726	36.57	4.72222	1.77e-23	12.3267	1.62187	0.0173287	29.1433	3.94784	1.37e-18
Dicsqu464_1_PID_939126	;IPR002938-Monooxygenase, FAD-binding-HMMPfam-PF01494-FAD binding domain;IPR003042-Aromatic-ring hydroxylase-like-PRINTS-PR00420-Aromatic-ring hydroxylase (flavoprotein monooxygenase) signature;\N-\N-SUPERFAMILY-SSF51905-\N;\N-\N-SUPERFAMILY-SSF54373-\N	Energy production and conversion	Metabolism	Energy production and conversion	Cluster B			14.1833	19.5667	1.41599	0.0498105	15.83	1.15984	0.57089	16.4333	1.22758	0.402061	49.04	3.83322	1.13e-19	23.3667	1.74007	0.00136932	34.765	2.54414	1.44e-06	56.5667	4.06406	1.79e-20	41.85	3.07087	2.25e-13	38.19	2.83357	5.83e-11	59.8367	4.57811	3.5e-25
Dicsqu464_1_PID_934574	;IPR013149-Alcohol dehydrogenase, C-terminal-HMMPfam-PF00107-Zinc-binding dehydrogenase;IPR013154-Alcohol dehydrogenase GroES-like-HMMPfam-PF08240-Alcohol dehydrogenase GroES-like domain;IPR002364-Quinone oxidoreductase/zeta-crystallin, conserved site-ProSitePatterns-PS01162-Quinone oxidoreductase / zeta-crystallin signature.;IPR020843-Polyketide synthase, enoylreductase domain-SMART-SM00829-Enoy…	Energy production and conversion	Metabolism	Energy production and conversion	Cluster B			30.5	37.8033	1.28151	0.00134959	37.33	1.2758	0.00411005	34.05	1.18794	0.0636565	28.3733	1.03531	0.72285	30.53	1.06222	0.569279	29.99	1.02315	0.884461	30.5667	1.02839	0.866444	61.4533	2.10271	2.03e-28	30.7467	1.06267	0.610602	53.47	1.9066	1.34e-21
Dicsqu464_1_PID_939968	;IPR023210-NADP-dependent oxidoreductase domain-HMMPfam-PF00248-Aldo/keto reductase family;IPR023210-NADP-dependent oxidoreductase domain-SUPERFAMILY-SSF51430-\N	Energy production and conversion	Metabolism	Energy production and conversion	Cluster B			15.45	15.9	1.06058	0.828585	21.2567	1.43149	0.125988	18.9	1.29341	0.322833	10.73	0.768872	0.187122	11.04	0.757133	0.218508	35.97	2.42549	7.3e-05	19.7467	1.30407	0.348254	26.82	1.81648	0.00245971	8.95333	0.610667	0.0239852	119.287	8.37182	3.69e-40
Dicsqu464_1_PID_979418	;IPR001128-Cytochrome P450-HMMPfam-PF00067-Cytochrome P450;IPR002401-Cytochrome P450, E-class, group I-PRINTS-PR00463-E-class P450 group I signature;IPR017972-Cytochrome P450, conserved site-ProSitePatterns-PS00086-Cytochrome P450 cysteine heme-iron ligand signature.;IPR001128-Cytochrome P450-SUPERFAMILY-SSF48264-\N	Secondary metabolites biosynthesis, transport and catabolism	Metabolism	Energy production and conversion, cytP450	Cluster B			17.14	32.17	1.94332	3.42e-07	18.03	1.09791	0.680996	16.2233	1.00825	0.97753	33.5267	2.17345	3.56e-10	20.7733	1.28377	0.114346	15.435	0.938368	0.808722	14.37	0.860273	0.514561	17.5133	1.06788	0.805922	18.01	1.11013	0.61641	19.5767	1.24323	0.154638
Dicsqu464_1_PID_1029772	;IPR001128-Cytochrome P450-HMMPfam-PF00067-Cytochrome P450;IPR001128-Cytochrome P450-PRINTS-PR00385-P450 superfamily signature;IPR002401-Cytochrome P450, E-class, group I-PRINTS-PR00463-E-class P450 group I signature;IPR001128-Cytochrome P450-SUPERFAMILY-SSF48264-\N	Secondary metabolites biosynthesis, transport and catabolism	Metabolism	Energy production and conversion, cytP450	Cluster B			26.68	31.52	1.22195	0.362988	26.66	1.04142	0.911682	25.9267	1.03667	0.927976	48.28	2.01351	6.71e-05	35.34	1.41017	0.109984	21.575	0.844901	0.588979	27.3133	1.05234	0.905556	29.4967	1.15626	0.643347	39.5867	1.56868	0.0385853	61.5867	2.51658	9.81e-08
Dicsqu464_1_PID_978092	;IPR001128-Cytochrome P450-HMMPfam-PF00067-Cytochrome P450;IPR001128-Cytochrome P450-PRINTS-PR00385-P450 superfamily signature;IPR002401-Cytochrome P450, E-class, group I-PRINTS-PR00463-E-class P450 group I signature;IPR001128-Cytochrome P450-SUPERFAMILY-SSF48264-\N	Lipid transport and metabolism	Metabolism	Energy production and conversion, cytP450	Cluster B			16.3567	18.67	1.17759	0.49925	29.5867	1.8803	0.00262524	23.6167	1.53641	0.0636548	92.69	6.28513	1.36e-27	16.1833	1.04497	0.886086	15.98	1.01306	0.975136	18.8133	1.17827	0.63804	37.7533	2.39623	3.49e-06	15.2267	0.981235	0.960746	121.723	8.09184	1.1e-35
Dicsqu464_1_PID_816626	;IPR001128-Cytochrome P450-HMMPfam-PF00067-Cytochrome P450;IPR001128-Cytochrome P450-PRINTS-PR00385-P450 superfamily signature;IPR002401-Cytochrome P450, E-class, group I-PRINTS-PR00463-E-class P450 group I signature;IPR001128-Cytochrome P450-SUPERFAMILY-SSF48264-\N	Secondary metabolites biosynthesis, transport and catabolism	Metabolism	Energy production and conversion, cytP450	Cluster B			12.5933	25.24	2.06876	2.37e-07	15.1133	1.25029	0.264154	12.9433	1.08956	0.74153	46.6	4.10666	2.4e-28	12.94	1.08774	0.689504	18.045	1.49031	0.0436152	12.9733	1.05313	0.868546	46.2967	3.83135	2.67e-25	15.01	1.25856	0.229997	77.6267	6.70316	7.15e-52
Dicsqu464_1_PID_919991	;IPR001128-Cytochrome P450-HMMPfam-PF00067-Cytochrome P450;IPR001128-Cytochrome P450-PRINTS-PR00385-P450 superfamily signature;IPR002403-Cytochrome P450, E-class, group IV-PRINTS-PR00465-E-class P450 group IV signature;IPR001128-Cytochrome P450-SUPERFAMILY-SSF48264-\N	Lipid transport and metabolism	Metabolism	Energy production and conversion, cytP450	Cluster B			14	23.2467	1.7205	0.000285182	31.0467	2.31404	7.14e-09	22.1467	1.67604	0.00147159	62.3767	4.93943	5.77e-34	19.2467	1.45394	0.0242867	19.94	1.48054	0.0571589	18.3667	1.34117	0.153348	30.4433	2.26881	1.02e-08	12.9633	0.975907	0.933107	65.16	5.05691	5.39e-35
Dicsqu464_1_PID_499275	;IPR001128-Cytochrome P450-HMMPfam-PF00067-Cytochrome P450;IPR002403-Cytochrome P450, E-class, group IV-PRINTS-PR00465-E-class P450 group IV signature;IPR001128-Cytochrome P450-SUPERFAMILY-SSF48264-\N	Lipid transport and metabolism	Metabolism	Energy production and conversion, cytP450	Cluster B			12.7333	30.18	2.46057	3.64e-06	26.67	2.18379	0.000179857	26.24	2.18386	0.000170021	34.9733	3.04093	1.39e-09	19.4933	1.6175	0.0296703	14.005	1.14359	0.710584	19.2233	1.54063	0.0990537	18.4133	1.5076	0.0990089	12.77	1.05645	0.878107	35.0267	2.98165	3.58e-09
Dicsqu464_1_PID_951940	;IPR001128-Cytochrome P450-HMMPfam-PF00067-Cytochrome P450;IPR001128-Cytochrome P450-PRINTS-PR00385-P450 superfamily signature;IPR002401-Cytochrome P450, E-class, group I-PRINTS-PR00463-E-class P450 group I signature;IPR017972-Cytochrome P450, conserved site-ProSitePatterns-PS00086-Cytochrome P450 cysteine heme-iron ligand signature.;IPR001128-Cytochrome P450-SUPERFAMILY-SSF48264-\N	Secondary metabolites biosynthesis, transport and catabolism	Metabolism	Energy production and conversion, cytP450	Cluster B			14.5133	16.36	1.16003	0.739279	6.94667	0.49847	0.0777921	6.78	0.497454	0.0709958	21.8233	1.66874	0.123116	11.8167	0.856431	0.741407	11.855	0.845659	0.776835	23.2467	1.6316	0.301873	20.92	1.49696	0.386943	18.7867	1.36169	0.506718	38.3567	2.87601	0.000804898
Dicsqu464_1_PID_816585	;IPR001128-Cytochrome P450-HMMPfam-PF00067-Cytochrome P450;IPR001128-Cytochrome P450-PRINTS-PR00385-P450 superfamily signature;IPR002401-Cytochrome P450, E-class, group I-PRINTS-PR00463-E-class P450 group I signature;IPR017972-Cytochrome P450, conserved site-ProSitePatterns-PS00086-Cytochrome P450 cysteine heme-iron ligand signature.;IPR001128-Cytochrome P450-SUPERFAMILY-SSF48264-\N	Secondary metabolites biosynthesis, transport and catabolism	Metabolism	Energy production and conversion, cytP450	Cluster B			21.1067	21.5967	1.05245	0.838708	20.52	1.01255	0.972877	22.9133	1.15151	0.6154	16.97	0.892698	0.579005	17.9733	0.902663	0.676113	44.33	2.18304	0.000208472	29.2067	1.41464	0.134791	32.3467	1.59855	0.0155332	18.08	0.903454	0.715235	19.35	0.996149	0.986918
Dicsqu464_1_PID_920948	;IPR004046-Glutathione S-transferase, C-terminal-HMMPfam-PF00043-Glutathione S-transferase, C-terminal domain;IPR004045-Glutathione S-transferase, N-terminal-HMMPfam-PF13409-Glutathione S-transferase, N-terminal domain;IPR004045-Glutathione S-transferase, N-terminal-ProSiteProfiles-PS50404-Soluble glutathione S-transferase N-terminal domain profile.;IPR010987-Glutathione S-transferase, C-terminal…	Posttranslational modification, protein turnover, chaperones	Metabolism	Energy production and conversion, cytP450	Cluster B			16.5433	13.5467	0.843289	0.241549	47.0367	2.96959	7.43e-23	14.44	0.926925	0.731976	22.56	1.51157	0.000582069	14.1433	0.90526	0.563539	21.985	1.38271	0.0570049	23.0333	1.42401	0.0156946	19.4967	1.22859	0.217799	14.5833	0.931344	0.729459	16.32	1.07192	0.685787
Dicsqu464_1_PID_864022	;IPR013149-Alcohol dehydrogenase, C-terminal-HMMPfam-PF00107-Zinc-binding dehydrogenase;IPR013154-Alcohol dehydrogenase GroES-like-HMMPfam-PF08240-Alcohol dehydrogenase GroES-like domain;IPR020843-Polyketide synthase, enoylreductase domain-SMART-SM00829-Enoylreductase;IPR011032-GroES (chaperonin 10)-like-SUPERFAMILY-SSF50129-\N;\N-\N-SUPERFAMILY-SSF51735-\N	Energy production and conversion	Metabolism	Energy production and conversion, cytP450	Cluster B			16.4567	17.15	1.07494	0.47805	16.88	1.0674	0.617972	16.0867	1.0407	0.791043	17.94	1.21142	0.0189092	16.2867	1.05084	0.668794	17.62	1.11301	0.406099	15.6733	0.976561	0.899313	31.2733	1.98705	2.05e-22	17.29	1.11016	0.354884	31.6533	2.09334	2.59e-26
Dicsqu464_1_PID_885283	;IPR001129-Membrane-associated, eicosanoid/glutathione metabolism (MAPEG) protein-HMMPfam-PF01124-MAPEG family;\N-\N-SUPERFAMILY-SSF161084-\N	#N/A	Metabolism	Energy production and conversion, cytP450	Cluster B			30.85	44.7833	1.5034	0.00039867	35.82	1.21213	0.212445	38.8933	1.34067	0.030352	70.04	2.52357	2.26e-19	40.19	1.38099	0.00971182	44.65	1.50937	0.00581759	30.4233	1.01137	0.971877	54.8633	1.86369	1.45e-08	40.7133	1.39325	0.0128872	42.6333	1.50523	0.000341629
Dicsqu464_1_PID_1031462	;IPR000873-AMP-dependent synthetase/ligase-HMMPfam-PF00501-AMP-binding enzyme;IPR013120-Male sterility, NAD-binding-HMMPfam-PF07993-Male sterility protein;IPR009081-Acyl carrier protein-like-ProSiteProfiles-PS50075-Acyl carrier protein phosphopantetheine domain profile.;IPR009081-Acyl carrier protein-like-SUPERFAMILY-SSF47336-\N;\N-\N-SUPERFAMILY-SSF51735-\N;\N-\N-SUPERFAMILY-SSF56801-\N	Secondary metabolites biosynthesis, transport and catabolism	Metabolism	Secondary metabolites biosynthesis, transport and catabolism	Cluster B			21.6733	24.3767	1.16681	0.569908	12.9867	0.62355	0.0688133	15.1833	0.745314	0.322343	50.4733	2.58872	1.45e-06	17.51	0.854585	0.58908	16.89	0.809618	0.545278	16.0733	0.759791	0.413079	17.85	0.857791	0.67693	18.45	0.898071	0.755376	124.893	6.28038	8.84e-23
Dicsqu464_1_PID_817362	;IPR000873-AMP-dependent synthetase/ligase-HMMPfam-PF00501-AMP-binding enzyme;IPR009081-Acyl carrier protein-like-HMMPfam-PF00550-Phosphopantetheine attachment site;IPR001242-Condensation domain-HMMPfam-PF00668-Condensation domain;IPR001031-Thioesterase-HMMPfam-PF00975-Thioesterase domain;IPR025110-AMP-binding enzyme C-terminal domain-HMMPfam-PF13193-AMP-binding enzyme C-terminal domain;IPR006162…	Secondary metabolites biosynthesis, transport and catabolism	Metabolism	Secondary metabolites biosynthesis, transport and catabolism	Cluster B			17.1867	11.6633	0.700603	0.0296766	13.3933	0.813156	0.346451	14.06	0.872092	0.585973	14.26	0.922453	0.670217	16.1967	1.00385	0.988681	18.065	1.09577	0.748551	9.78667	0.584799	0.00182744	24.0633	1.46088	0.0368961	22.61	1.39056	0.0805968	41.3033	2.61682	1.31e-11
Dicsqu464_1_PID_845383	;IPR002198-Short-chain dehydrogenase/reductase SDR-HMMPfam-PF00106-short chain dehydrogenase;IPR002347-Glucose/ribitol dehydrogenase-PRINTS-PR00081-Glucose/ribitol dehydrogenase family signature;\N-\N-SUPERFAMILY-SSF51735-\N	Secondary metabolites biosynthesis, transport and catabolism	Metabolism	Secondary metabolites biosynthesis, transport and catabolism	Cluster B			27.04	33.59	1.28238	0.0437994	38.3867	1.47796	0.00187913	36.59	1.43705	0.00436112	39.4033	1.61573	1.23e-05	30.8967	1.20971	0.170764	44.295	1.70636	0.000171943	31.3767	1.18798	0.328813	48.3333	1.86858	1.26e-08	29.99	1.16916	0.323454	52.8333	2.11972	8.42e-13
Dicsqu464_1_PID_925036	;IPR013149-Alcohol dehydrogenase, C-terminal-HMMPfam-PF00107-Zinc-binding dehydrogenase;IPR013154-Alcohol dehydrogenase GroES-like-HMMPfam-PF08240-Alcohol dehydrogenase GroES-like domain;IPR002328-Alcohol dehydrogenase, zinc-type, conserved site-ProSitePatterns-PS00059-Zinc-containing alcohol dehydrogenases signature.;IPR011032-GroES (chaperonin 10)-like-SUPERFAMILY-SSF50129-\N;\N-\N-SUPERFAMILY-…	Secondary metabolites biosynthesis, transport and catabolism	Metabolism	Secondary metabolites biosynthesis, transport and catabolism	Cluster B			15.96	18.0033	1.16139	0.405263	15.5833	1.01643	0.956468	14.1067	0.938969	0.826202	19.92	1.38432	0.0294537	15.7233	1.04374	0.854305	29.915	1.94743	0.000215204	22.42	1.43521	0.0511667	26.4133	1.72407	0.000332703	19.71	1.30174	0.158156	53.9967	3.67604	1.22e-23
Dicsqu464_1_PID_974457	;IPR000873-AMP-dependent synthetase/ligase-HMMPfam-PF00501-AMP-binding enzyme;IPR025110-AMP-binding enzyme C-terminal domain-HMMPfam-PF13193-AMP-binding enzyme C-terminal domain;IPR020845-AMP-binding, conserved site-ProSitePatterns-PS00455-Putative AMP-binding domain signature.;\N-\N-SUPERFAMILY-SSF56801-\N;IPR010071-Amino acid adenylation domain-TIGRFAM-TIGR01733-AA-adenyl-dom: amino acid adenyl…	Secondary metabolites biosynthesis, transport and catabolism	Metabolism	Secondary metabolites biosynthesis, transport and catabolism	Cluster B			17.4067	15.8133	0.934963	0.759207	33.6567	2.01489	5.81e-06	29.6467	1.80321	0.000242309	27.9867	1.78106	8.19e-05	32.5767	1.98194	6.12e-06	23.085	1.37545	0.147666	20.2467	1.18957	0.499569	20.6433	1.23493	0.338935	17.7467	1.07299	0.782133	20.9667	1.30597	0.118893
Dicsqu464_1_PID_924662	;IPR001106-Aromatic amino acid lyase-HMMPfam-PF00221-Aromatic amino acid lyase;IPR022313-Phenylalanine/histidine ammonia-lyases, active site-ProSitePatterns-PS00488-Phenylalanine and histidine ammonia-lyases signature.;IPR008948-L-Aspartase-like-SUPERFAMILY-SSF48557-\N;IPR005922-Phenylalanine ammonia-lyase-TIGRFAM-TIGR01226-phe_am_lyase: phenylalanine ammonia-lyase	Secondary metabolites biosynthesis, transport and catabolism	Metabolism	Secondary metabolites biosynthesis, transport and catabolism	Cluster B			24.1967	33.5567	1.41279	0.244974	25.8333	1.11104	0.822699	18.1967	0.798568	0.591815	24.21	1.10744	0.757122	33.7	1.47438	0.215988	27.285	1.1652	0.748003	37.4767	1.58235	0.210277	27.5167	1.18337	0.720449	55.36	2.40502	0.00197042	19.56	0.876391	0.713734
Dicsqu464_1_PID_874177	;IPR013149-Alcohol dehydrogenase, C-terminal-HMMPfam-PF00107-Zinc-binding dehydrogenase;IPR013154-Alcohol dehydrogenase GroES-like-HMMPfam-PF08240-Alcohol dehydrogenase GroES-like domain;IPR002328-Alcohol dehydrogenase, zinc-type, conserved site-ProSitePatterns-PS00059-Zinc-containing alcohol dehydrogenases signature.;IPR011032-GroES (chaperonin 10)-like-SUPERFAMILY-SSF50129-\N;\N-\N-SUPERFAMILY-…	Secondary metabolites biosynthesis, transport and catabolism	Metabolism	Secondary metabolites biosynthesis, transport and catabolism	Cluster B			13.5033	12.9867	0.99196	0.974609	19.9867	1.54724	0.00973504	23.3967	1.84072	6.74e-05	20.9567	1.72403	0.000134055	20.5667	1.61397	0.00221906	23.72	1.82826	0.00122672	32.2767	2.44507	4.48e-10	23.3433	1.80782	8.69e-05	17.4467	1.36354	0.0897433	16.8967	1.35933	0.0577549
Dicsqu464_1_PID_852080	;IPR000683-Oxidoreductase, N-terminal-HMMPfam-PF01408-Oxidoreductase family, NAD-binding Rossmann fold;\N-\N-SUPERFAMILY-SSF51735-\N;\N-\N-SUPERFAMILY-SSF55347-\N	Carbohydrate transport and metabolism	Metabolism	Carbohydrate transport and metabolism	Cluster C			4.79333	4.82667	1.04131	0.849595	4.14	0.899376	0.658287	3.89	0.861429	0.516026	20.1667	4.67629	1.25e-38	4.67333	1.03315	0.887751	4.825	1.05223	0.859931	4.25333	0.91091	0.740914	4.87	1.06558	0.825478	4.66	1.03211	0.906984	6.16667	1.39991	0.0235616
Dicsqu464_1_PID_842555	;IPR018608-Gluconate transport inducer 1/Pac2-HMMPfam-PF09729-Gti1/Pac2 family	Carbohydrate transport and metabolism	Metabolism	Carbohydrate transport and metabolism	Cluster C			8.12667	28.8467	3.62061	6.7e-06	7.21333	0.92569	0.893392	5.95333	0.778818	0.60188	4.54667	0.620419	0.125289	8.27	1.07314	0.879625	4.605	0.588878	0.227841	8.14333	1.02412	0.97682	6.30667	0.806733	0.67682	7.94	1.02703	0.964765	4.07667	0.544811	0.0591775
Dicsqu464_1_PID_820902	;IPR002213-UDP-glucuronosyl/UDP-glucosyltransferase-HMMPfam-PF00201-UDP-glucoronosyl and UDP-glucosyl transferase;\N-\N-SUPERFAMILY-SSF53756-\N	Carbohydrate transport and metabolism	Metabolism	Carbohydrate transport and metabolism	Cluster C			4.62667	9.07	2.03021	1.2e-06	4.31	0.975079	0.933404	4.15667	0.956848	0.891562	12.08	2.89432	2.8e-15	6.39333	1.46553	0.0221109	4.995	1.12313	0.67091	3.80333	0.843059	0.521562	4.78333	1.07986	0.797289	7.20667	1.63734	0.00361167	6.54333	1.53892	0.00533083
Dicsqu464_1_PID_941485	;IPR002685-Glycosyl transferase, family 15-HMMPfam-PF01793-Glycolipid 2-alpha-mannosyltransferase;IPR029044-Nucleotide-diphospho-sugar transferases-SUPERFAMILY-SSF53448-\N	Carbohydrate transport and metabolism	Metabolism	Carbohydrate transport and metabolism	Cluster C			6.44333	5.72667	0.914486	0.51823	9.53333	1.5352	8.29e-05	7.27667	1.19958	0.194449	5.85	1.00836	0.957759	5.73333	0.941613	0.700791	18.39	2.97071	2.5e-25	8.17	1.29635	0.0522782	14.25	2.29982	6.09e-19	6.55	1.07161	0.688573	9.45333	1.59277	3.8e-06
Dicsqu464_1_PID_565412	;IPR011701-Major facilitator superfamily-HMMPfam-PF07690-Major Facilitator Superfamily;IPR020846-Major facilitator superfamily domain-SUPERFAMILY-SSF103473-\N	Carbohydrate transport and metabolism	Metabolism	Carbohydrate transport and metabolism, sugar transporter	Cluster C			10.4167	12.4067	1.22403	0.52386	8.47333	0.849095	0.6987	9.75667	0.992343	0.988038	11.9367	1.27269	0.391691	11.8	1.19966	0.599321	11.645	1.16363	0.739625	32.1033	3.13956	5.94e-06	12.8233	1.29193	0.514113	16.03	1.62494	0.115842	10.36	1.08059	0.83348
Dicsqu464_1_PID_919904	;IPR002938-Monooxygenase, FAD-binding-HMMPfam-PF01494-FAD binding domain;IPR012941-Phenol hydroxylase, C-terminal dimerisation domain-HMMPfam-PF07976-Phenol hydroxylase, C-terminal dimerisation domain;IPR003042-Aromatic-ring hydroxylase-like-PRINTS-PR00420-Aromatic-ring hydroxylase (flavoprotein monooxygenase) signature;\N-\N-SUPERFAMILY-SSF51905-\N;IPR012336-Thioredoxin-like fold-SUPERFAMILY-SSF…	Coenzyme transport and metabolism	Metabolism	Coenzyme transport and metabolism	Cluster C			4.2	9.98333	2.46049	4.31e-11	5.03	1.25046	0.269656	4.13667	1.0491	0.875266	14.9367	3.94912	4.06e-27	10.3667	2.6251	8.76e-13	5.665	1.40784	0.096725	5.65333	1.37989	0.0954762	46.2533	11.4761	6.74e-88	17.2467	4.33958	1.48e-29	38.02	9.84892	2.53e-77
Dicsqu464_1_PID_939431	;IPR004045-Glutathione S-transferase, N-terminal-HMMPfam-PF13417-Glutathione S-transferase, N-terminal domain;IPR004045-Glutathione S-transferase, N-terminal-ProSiteProfiles-PS50404-Soluble glutathione S-transferase N-terminal domain profile.;IPR010987-Glutathione S-transferase, C-terminal-like-ProSiteProfiles-PS50405-Soluble glutathione S-transferase C-terminal domain profile.;IPR010987-Glutathi…	Posttranslational modification, protein turnover, chaperones	Metabolism	Energy production and conversion	Cluster C			5.88	6.13	1.06932	0.848595	9.67667	1.71501	0.0609459	8.80667	1.58446	0.120407	9.84333	1.85433	0.00815536	11.18	2.01324	0.00530288	16.505	2.92027	0.000198758	12.8633	2.23389	0.00201685	20.01	3.54459	1.42e-08	15.3733	2.75416	3.33e-05	14.1433	2.60506	2.48e-05
Dicsqu464_1_PID_933407	;IPR013149-Alcohol dehydrogenase, C-terminal-HMMPfam-PF00107-Zinc-binding dehydrogenase;IPR013154-Alcohol dehydrogenase GroES-like-HMMPfam-PF08240-Alcohol dehydrogenase GroES-like domain;IPR020843-Polyketide synthase, enoylreductase domain-SMART-SM00829-Enoylreductase;IPR011032-GroES (chaperonin 10)-like-SUPERFAMILY-SSF50129-\N;\N-\N-SUPERFAMILY-SSF51735-\N	Secondary metabolites biosynthesis, transport and catabolism	Metabolism	Energy production and conversion	Cluster C			6.47333	18.9433	3.05693	0.000156602	10.42	1.68277	0.184338	3.18333	0.523805	0.0829227	21.7233	3.72355	2.72e-06	26	4.26146	5.19e-07	3.56	0.568865	0.20824	4.29333	0.678681	0.424288	8.1	1.30271	0.591947	32.5333	5.28719	1.12e-08	33.8033	5.67586	2.51e-10
Dicsqu464_1_PID_1000831	;IPR023210-NADP-dependent oxidoreductase domain-HMMPfam-PF00248-Aldo/keto reductase family;IPR020471-Aldo/keto reductase subgroup-PRINTS-PR00069-Aldo-keto reductase signature;IPR023210-NADP-dependent oxidoreductase domain-SUPERFAMILY-SSF51430-\N	Energy production and conversion	Metabolism	Energy production and conversion	Cluster C			5.23333	4.71667	0.929261	0.621968	5.21333	1.03439	0.873778	5.37333	1.09145	0.630077	19.1867	4.0718	5.14e-55	4.84667	0.980688	0.915778	6.515	1.29182	0.0922573	5.02333	0.98277	0.95259	6.34667	1.2632	0.0800602	4.84667	0.972275	0.892863	6.10667	1.26699	0.0429719
Dicsqu464_1_PID_811363	;IPR023210-NADP-dependent oxidoreductase domain-HMMPfam-PF00248-Aldo/keto reductase family;IPR023210-NADP-dependent oxidoreductase domain-SUPERFAMILY-SSF51430-\N	Energy production and conversion	Metabolism	Energy production and conversion	Cluster C			5.1	6.56333	1.3225	0.0432528	4.91	1.00265	0.99272	5.51	1.14676	0.500926	23.7567	5.17129	4.82e-54	6.40333	1.32701	0.0536415	4.48	0.915023	0.717475	6.13333	1.22981	0.285418	5.86667	1.19689	0.333713	4.46333	0.920528	0.707336	6.86333	1.4601	0.00376153
Dicsqu464_1_PID_813648	;IPR001155-NADH:flavin oxidoreductase/NADH oxidase, N-terminal-HMMPfam-PF00724-NADH:flavin oxidoreductase / NADH oxidase family;\N-\N-SUPERFAMILY-SSF51395-\N	Energy production and conversion	Metabolism	Energy production and conversion	Cluster C			4.86	5.62	1.19806	0.470423	23.96	5.174	1.19e-20	4.09	0.897094	0.769907	15.0733	3.45175	4.02e-12	5.06667	1.10828	0.727795	5.41	1.16251	0.673627	4.74667	1.00566	0.992249	6.85333	1.47536	0.123082	5.16	1.1221	0.725846	3.91333	0.880498	0.642995
Dicsqu464_1_PID_934337	;IPR001155-NADH:flavin oxidoreductase/NADH oxidase, N-terminal-HMMPfam-PF00724-NADH:flavin oxidoreductase / NADH oxidase family;\N-\N-SUPERFAMILY-SSF51395-\N	Energy production and conversion	Metabolism	Energy production and conversion	Cluster C			8.05333	6.97	0.893538	0.665224	11.7167	1.52224	0.0740928	9.66333	1.27526	0.380539	17.3433	2.39625	8.94e-07	11.73	1.5399	0.0438667	13.285	1.71796	0.0346046	11.5267	1.46887	0.136089	17.9533	2.33538	5.72e-06	12.7833	1.67903	0.0190668	15.1633	2.0503	0.000108586
Dicsqu464_1_PID_937941	;IPR002938-Monooxygenase, FAD-binding-HMMPfam-PF01494-FAD binding domain;IPR003042-Aromatic-ring hydroxylase-like-PRINTS-PR00420-Aromatic-ring hydroxylase (flavoprotein monooxygenase) signature;\N-\N-SUPERFAMILY-SSF51905-\N;\N-\N-SUPERFAMILY-SSF54373-\N	Energy production and conversion	Metabolism	Energy production and conversion	Cluster C			6.2	5.63667	0.928366	0.85351	5.92333	0.991962	0.988916	3.96	0.673661	0.300508	65.2567	11.6022	7.06e-25	8.87667	1.50487	0.213157	6.12	1.02104	0.97119	6.44333	1.05852	0.932046	14.87	2.48069	0.00145401	5.81667	0.982942	0.976167	36.3333	6.33855	3.86e-14
Dicsqu464_1_PID_932614	;IPR001155-NADH:flavin oxidoreductase/NADH oxidase, N-terminal-HMMPfam-PF00724-NADH:flavin oxidoreductase / NADH oxidase family;\N-\N-SUPERFAMILY-SSF51395-\N	Energy production and conversion	Metabolism	Energy production and conversion	Cluster C			5.77667	6.17667	1.10361	0.694742	5.98333	1.08504	0.804662	5.56333	1.02611	0.949849	9.27667	1.78623	0.000939444	7.11667	1.30359	0.232455	6.64	1.19839	0.550703	8.40333	1.48849	0.0928068	9.61333	1.73278	0.0051711	8.64333	1.58076	0.0319928	14.9767	2.82411	3.62e-10
Dicsqu464_1_PID_872546	;IPR023210-NADP-dependent oxidoreductase domain-HMMPfam-PF00248-Aldo/keto reductase family;IPR020471-Aldo/keto reductase subgroup-PRINTS-PR00069-Aldo-keto reductase signature;IPR023210-NADP-dependent oxidoreductase domain-SUPERFAMILY-SSF51430-\N	Energy production and conversion	Metabolism	Energy production and conversion	Cluster C			10.1767	9.55667	0.964748	0.904606	9.21667	0.94416	0.883232	8.09	0.845461	0.610893	5.19333	0.566892	0.00490537	8.27	0.860563	0.591424	12.49	1.27403	0.456745	20.67	2.07596	0.000778771	16.3233	1.67425	0.0261029	8.67	0.900059	0.751473	8.94333	0.955015	0.879676
Dicsqu464_1_PID_572934	;IPR006139-D-isomer specific 2-hydroxyacid dehydrogenase, catalytic domain-HMMPfam-PF00389-D-isomer specific 2-hydroxyacid dehydrogenase, catalytic domain;IPR006140-D-isomer specific 2-hydroxyacid dehydrogenase, NAD-binding domain-HMMPfam-PF02826-D-isomer specific 2-hydroxyacid dehydrogenase, NAD binding domain;IPR029752-D-isomer specific 2-hydroxyacid dehydrogenase, NAD-binding domain conserved …	Energy production and conversion	Metabolism	Energy production and conversion	Cluster C			5.77	16.93	3.03704	9.11e-16	5.85	1.05495	0.852594	5.98333	1.10101	0.721539	8.7	1.67197	0.000467726	8.88667	1.63357	0.00203785	6.34	1.14302	0.613339	6.82333	1.21073	0.439022	7.49	1.35651	0.112279	7.55	1.37374	0.0913787	13.0067	2.4504	8.71e-11
Dicsqu464_1_PID_929293	;IPR001128-Cytochrome P450-HMMPfam-PF00067-Cytochrome P450;IPR001128-Cytochrome P450-PRINTS-PR00385-P450 superfamily signature;IPR002401-Cytochrome P450, E-class, group I-PRINTS-PR00463-E-class P450 group I signature;IPR001128-Cytochrome P450-SUPERFAMILY-SSF48264-\N	Secondary metabolites biosynthesis, transport and catabolism	Metabolism	Energy production and conversion, cytP450	Cluster C			7.91	6.54667	0.853859	0.270747	9.45333	1.24548	0.162452	8.73667	1.17384	0.360943	68.3833	9.58159	2.8e-108	10.7333	1.43547	0.00513577	10.455	1.37085	0.0574879	6.84333	0.884419	0.562869	11.42	1.50129	0.00150889	7.82333	1.0435	0.842693	13.58	1.86348	3.42e-08
Dicsqu464_1_PID_811455	;IPR001128-Cytochrome P450-HMMPfam-PF00067-Cytochrome P450;IPR001128-Cytochrome P450-PRINTS-PR00385-P450 superfamily signature;IPR002401-Cytochrome P450, E-class, group I-PRINTS-PR00463-E-class P450 group I signature;IPR017972-Cytochrome P450, conserved site-ProSitePatterns-PS00086-Cytochrome P450 cysteine heme-iron ligand signature.;IPR001128-Cytochrome P450-SUPERFAMILY-SSF48264-\N	Secondary metabolites biosynthesis, transport and catabolism	Metabolism	Energy production and conversion, cytP450	Cluster C			10.8267	24.86	2.36795	1.86e-07	16.0633	1.5399	0.0352779	13.3667	1.30452	0.256769	20.54	2.09219	5.28e-06	17.2567	1.68152	0.00448031	12.425	1.18647	0.552967	11.66	1.09623	0.795698	11.6233	1.11658	0.728096	11.4867	1.11223	0.70323	14.3833	1.43647	0.051538
Dicsqu464_1_PID_373767	;IPR001128-Cytochrome P450-HMMPfam-PF00067-Cytochrome P450;IPR001128-Cytochrome P450-PRINTS-PR00385-P450 superfamily signature;IPR002401-Cytochrome P450, E-class, group I-PRINTS-PR00463-E-class P450 group I signature;IPR001128-Cytochrome P450-SUPERFAMILY-SSF48264-\N	Lipid transport and metabolism	Metabolism	Energy production and conversion, cytP450	Cluster C			11.8067	8.87333	0.775493	0.0356373	9.61333	0.847254	0.290518	8.19333	0.737706	0.0210577	9.78667	0.921119	0.539569	9.62333	0.862886	0.297877	10.21	0.899816	0.581789	10.5733	0.91891	0.690224	28.6567	2.53322	9.49e-21	7.75	0.693083	0.00479557	9.37333	0.862891	0.272247
Dicsqu464_1_PID_915630	;IPR001128-Cytochrome P450-HMMPfam-PF00067-Cytochrome P450;IPR001128-Cytochrome P450-PRINTS-PR00385-P450 superfamily signature;IPR002401-Cytochrome P450, E-class, group I-PRINTS-PR00463-E-class P450 group I signature;IPR017972-Cytochrome P450, conserved site-ProSitePatterns-PS00086-Cytochrome P450 cysteine heme-iron ligand signature.;IPR001128-Cytochrome P450-SUPERFAMILY-SSF48264-\N	Lipid transport and metabolism	Metabolism	Energy production and conversion, cytP450	Cluster C			5.28333	9.12333	1.77619	0.00978904	6.99333	1.37796	0.281511	6.14	1.23258	0.544446	8.35	1.75012	0.00880396	4.96667	0.994701	0.988681	6.78	1.33325	0.39922	6.78	1.31015	0.438473	10.5767	2.08202	0.00123669	5.28	1.05205	0.899891	8.9	1.82918	0.00627535
Dicsqu464_1_PID_950066	;IPR001128-Cytochrome P450-HMMPfam-PF00067-Cytochrome P450;IPR001128-Cytochrome P450-SUPERFAMILY-SSF48264-\N	Lipid transport and metabolism	Metabolism	Energy production and conversion, cytP450	Cluster C			5.37333	35.79	6.77998	1.73e-08	8.08667	1.5669	0.381565	7.28333	1.4325	0.519705	1.87333	0.385731	0.0083672	4.46333	0.882104	0.822166	7.9	1.5337	0.457689	6.07333	1.15713	0.849265	6.23667	1.21001	0.780165	4.41667	0.864893	0.811669	3.06	0.618521	0.255276
Dicsqu464_1_PID_929743	;IPR004045-Glutathione S-transferase, N-terminal-HMMPfam-PF13417-Glutathione S-transferase, N-terminal domain;IPR004045-Glutathione S-transferase, N-terminal-ProSiteProfiles-PS50404-Soluble glutathione S-transferase N-terminal domain profile.;IPR010987-Glutathione S-transferase, C-terminal-like-ProSiteProfiles-PS50405-Soluble glutathione S-transferase C-terminal domain profile.;IPR010987-Glutathi…	Posttranslational modification, protein turnover, chaperones	Metabolism	Energy production and conversion, cytP450	Cluster C			5.51	5.30333	0.991519	0.983738	7.78	1.47901	0.184038	8.23667	1.59087	0.0927205	4.18	0.842546	0.523809	7.50667	1.4514	0.165218	8.805	1.6643	0.10483	8.63333	1.60768	0.111143	7.64	1.4561	0.211973	11.6967	2.24379	0.000848045	3.81	0.753211	0.300126
Dicsqu464_1_PID_920803	;IPR004046-Glutathione S-transferase, C-terminal-HMMPfam-PF00043-Glutathione S-transferase, C-terminal domain;IPR004045-Glutathione S-transferase, N-terminal-HMMPfam-PF02798-Glutathione S-transferase, N-terminal domain;IPR004045-Glutathione S-transferase, N-terminal-ProSiteProfiles-PS50404-Soluble glutathione S-transferase N-terminal domain profile.;IPR010987-Glutathione S-transferase, C-terminal…	Posttranslational modification, protein turnover, chaperones	Metabolism	Energy production and conversion, cytP450	Cluster C			9.31333	31.39	3.46611	3.26e-07	9.64667	1.07944	0.876966	10.87	1.23567	0.609787	7.12333	0.845595	0.583378	10.7767	1.22385	0.561899	5.22	0.58719	0.158883	7.84	0.861286	0.770422	3.79333	0.424942	0.00239505	7.13	0.802854	0.572731	4.43	0.515731	0.0150213
Dicsqu464_1_PID_905905	;IPR004046-Glutathione S-transferase, C-terminal-HMMPfam-PF00043-Glutathione S-transferase, C-terminal domain;IPR004045-Glutathione S-transferase, N-terminal-HMMPfam-PF02798-Glutathione S-transferase, N-terminal domain;IPR004045-Glutathione S-transferase, N-terminal-ProSiteProfiles-PS50404-Soluble glutathione S-transferase N-terminal domain profile.;IPR010987-Glutathione S-transferase, C-terminal…	Posttranslational modification, protein turnover, chaperones	Metabolism	Energy production and conversion, cytP450	Cluster C			5.81	7.02333	1.24363	0.393799	107.9	19.263	6.12e-64	6.86	1.24772	0.497464	37.0467	7.03141	1.14e-27	11.65	2.11566	0.00040007	6.52	1.158	0.700893	15.7267	2.75787	7.1e-07	7.69667	1.37549	0.271096	13.2433	2.40235	4.97e-05	8.60333	1.60233	0.0336198
Dicsqu464_1_PID_840397	;IPR001128-Cytochrome P450-HMMPfam-PF00067-Cytochrome P450;IPR001128-Cytochrome P450-PRINTS-PR00385-P450 superfamily signature;IPR002401-Cytochrome P450, E-class, group I-PRINTS-PR00463-E-class P450 group I signature;IPR017972-Cytochrome P450, conserved site-ProSitePatterns-PS00086-Cytochrome P450 cysteine heme-iron ligand signature.;IPR001128-Cytochrome P450-SUPERFAMILY-SSF48264-\N	Lipid transport and metabolism	Metabolism	Energy production and conversion, cytP450	Cluster C			9.15333	13.1367	1.49073	0.00417277	9.55	1.08902	0.714988	8.75667	1.01839	0.952774	16.97	2.06104	9.97e-09	11.5367	1.3386	0.0614664	14.675	1.66637	0.00333099	8.32	0.932357	0.807462	10.51	1.20044	0.358895	10.67	1.22859	0.257316	12.93	1.53685	0.00175729
Dicsqu464_1_PID_831772	;IPR013149-Alcohol dehydrogenase, C-terminal-HMMPfam-PF00107-Zinc-binding dehydrogenase;IPR013154-Alcohol dehydrogenase GroES-like-HMMPfam-PF08240-Alcohol dehydrogenase GroES-like domain;IPR020843-Polyketide synthase, enoylreductase domain-SMART-SM00829-Enoylreductase;IPR011032-GroES (chaperonin 10)-like-SUPERFAMILY-SSF50129-\N;\N-\N-SUPERFAMILY-SSF51735-\N	Energy production and conversion	Metabolism	Energy production and conversion, cytP450	Cluster C			6.9	5.14667	0.772675	0.0930996	6.03	0.908715	0.676362	6.27333	0.966139	0.904856	26.8333	4.31987	1.49e-38	6.36	0.976305	0.915778	9.325	1.40561	0.0636009	7.37	1.09333	0.733028	10.2	1.54528	0.00207213	6.14	0.940497	0.792743	10.4567	1.64699	0.000118156
Dicsqu464_1_PID_825759	;IPR013149-Alcohol dehydrogenase, C-terminal-HMMPfam-PF00107-Zinc-binding dehydrogenase;IPR013154-Alcohol dehydrogenase GroES-like-HMMPfam-PF08240-Alcohol dehydrogenase GroES-like domain;IPR020843-Polyketide synthase, enoylreductase domain-SMART-SM00829-Enoylreductase;IPR011032-GroES (chaperonin 10)-like-SUPERFAMILY-SSF50129-\N;\N-\N-SUPERFAMILY-SSF51735-\N	Energy production and conversion	Metabolism	Energy production and conversion, cytP450	Cluster C			5.85	5.84	1.03079	0.896051	7.36667	1.31141	0.173272	6.9	1.25348	0.287449	18.9067	3.58489	3.5e-22	7.27333	1.31696	0.126227	8.295	1.47651	0.0615152	11.0367	1.93078	1.99e-05	9.06333	1.61958	0.0030057	9.47	1.71822	0.00108303	10.1467	1.88614	1.21e-05
Dicsqu464_1_PID_833669	;IPR013149-Alcohol dehydrogenase, C-terminal-HMMPfam-PF00107-Zinc-binding dehydrogenase;IPR013154-Alcohol dehydrogenase GroES-like-HMMPfam-PF08240-Alcohol dehydrogenase GroES-like domain;IPR020843-Polyketide synthase, enoylreductase domain-SMART-SM00829-Enoylreductase;IPR011032-GroES (chaperonin 10)-like-SUPERFAMILY-SSF50129-\N;\N-\N-SUPERFAMILY-SSF51735-\N	Energy production and conversion	Metabolism	Energy production and conversion, cytP450	Cluster C			3.69667	3.26	0.901921	0.564945	4.47	1.24744	0.201918	4.68667	1.34187	0.0624886	20.37	6.09131	1.63e-68	4.23667	1.21055	0.238263	5.985	1.67685	0.00119773	4.14	1.14386	0.557469	4.9	1.37853	0.0336869	4.00667	1.13876	0.520505	3.63667	1.06423	0.741948
Dicsqu464_1_PID_833648	;IPR013149-Alcohol dehydrogenase, C-terminal-HMMPfam-PF00107-Zinc-binding dehydrogenase;IPR013154-Alcohol dehydrogenase GroES-like-HMMPfam-PF08240-Alcohol dehydrogenase GroES-like domain;IPR020843-Polyketide synthase, enoylreductase domain-SMART-SM00829-Enoylreductase;IPR011032-GroES (chaperonin 10)-like-SUPERFAMILY-SSF50129-\N;\N-\N-SUPERFAMILY-SSF51735-\N	Energy production and conversion	Metabolism	Energy production and conversion, cytP450	Cluster C			6.86667	9.21333	1.37542	0.0601947	6.84	1.03987	0.901858	6.36667	0.984849	0.964648	17	2.74329	8.34e-13	7.73667	1.19287	0.389724	5.605	0.850529	0.55221	7.37667	1.09958	0.76486	6.64	1.00885	0.984114	8.12333	1.24972	0.299226	12.99	2.05281	1.2e-06
Dicsqu464_1_PID_937940	;IPR013149-Alcohol dehydrogenase, C-terminal-HMMPfam-PF00107-Zinc-binding dehydrogenase;IPR013154-Alcohol dehydrogenase GroES-like-HMMPfam-PF08240-Alcohol dehydrogenase GroES-like domain;IPR020843-Polyketide synthase, enoylreductase domain-SMART-SM00829-Enoylreductase;IPR011032-GroES (chaperonin 10)-like-SUPERFAMILY-SSF50129-\N;\N-\N-SUPERFAMILY-SSF51735-\N	Energy production and conversion	Metabolism	Energy production and conversion, cytP450	Cluster C			9.97	15.1067	1.56434	0.0013176	14.2767	1.49116	0.0109955	10.2667	1.09545	0.707815	28.8	3.2039	1.11e-21	20.8967	2.21534	1.04e-09	7.665	0.798684	0.300315	7.06333	0.72503	0.080811	15.9833	1.67348	0.000287541	15.2233	1.60924	0.0018122	13.8667	1.51086	0.00328166
Dicsqu464_1_PID_882183	;IPR013149-Alcohol dehydrogenase, C-terminal-HMMPfam-PF00107-Zinc-binding dehydrogenase;IPR013154-Alcohol dehydrogenase GroES-like-HMMPfam-PF08240-Alcohol dehydrogenase GroES-like domain;IPR020843-Polyketide synthase, enoylreductase domain-SMART-SM00829-Enoylreductase;IPR011032-GroES (chaperonin 10)-like-SUPERFAMILY-SSF50129-\N;\N-\N-SUPERFAMILY-SSF51735-\N	Energy production and conversion	Metabolism	Energy production and conversion, cytP450	Cluster C			4.19	6.44667	1.58745	0.0690171	5.56667	1.39184	0.316761	6.54333	1.65663	0.0792324	25.6333	6.78862	2.39e-20	9.63333	2.43509	0.000183921	7.65	1.90682	0.0423327	7.84667	1.91587	0.020247	12.08	3.01294	1.32e-06	6.83	1.72018	0.0561682	9.42333	2.44047	9.54e-05
Dicsqu464_1_PID_911222	;IPR013149-Alcohol dehydrogenase, C-terminal-HMMPfam-PF00107-Zinc-binding dehydrogenase;IPR013154-Alcohol dehydrogenase GroES-like-HMMPfam-PF08240-Alcohol dehydrogenase GroES-like domain;IPR020843-Polyketide synthase, enoylreductase domain-SMART-SM00829-Enoylreductase;IPR011032-GroES (chaperonin 10)-like-SUPERFAMILY-SSF50129-\N;\N-\N-SUPERFAMILY-SSF51735-\N	Energy production and conversion	Metabolism	Energy production and conversion, cytP450	Cluster C			7.60333	8.76	1.19673	0.238007	11.7167	1.6087	0.000581447	9.91333	1.39051	0.0318063	58.7633	8.60141	1.36e-87	14.4133	2.01193	1.48e-08	11.77	1.61758	0.00380534	10.5933	1.42954	0.0225929	17.0367	2.34145	7.64e-13	12.6567	1.76492	2.88e-05	16.9967	2.43532	2.06e-14
Dicsqu464_1_PID_823993	;IPR001128-Cytochrome P450-HMMPfam-PF00067-Cytochrome P450;IPR001128-Cytochrome P450-PRINTS-PR00385-P450 superfamily signature;IPR002401-Cytochrome P450, E-class, group I-PRINTS-PR00463-E-class P450 group I signature;IPR017972-Cytochrome P450, conserved site-ProSitePatterns-PS00086-Cytochrome P450 cysteine heme-iron ligand signature.;IPR001128-Cytochrome P450-SUPERFAMILY-SSF48264-\N	Lipid transport and metabolism	Metabolism	Energy production and conversion, cytP450	Cluster C			9.11333	10.8367	1.23017	0.123562	8	0.914767	0.660352	8.28	0.965815	0.891677	11.2067	1.36353	0.0103157	6.7	0.779925	0.0827357	10.51	1.20304	0.322745	7.59333	0.853035	0.421504	12.0267	1.37637	0.020951	7.25333	0.840404	0.298827	32.1867	3.84265	3.01e-38
Dicsqu464_1_PID_916386	;IPR001128-Cytochrome P450-HMMPfam-PF00067-Cytochrome P450;IPR001128-Cytochrome P450-PRINTS-PR00385-P450 superfamily signature;IPR002401-Cytochrome P450, E-class, group I-PRINTS-PR00463-E-class P450 group I signature;IPR017972-Cytochrome P450, conserved site-ProSitePatterns-PS00086-Cytochrome P450 cysteine heme-iron ligand signature.;IPR001128-Cytochrome P450-SUPERFAMILY-SSF48264-\N	Lipid transport and metabolism	Metabolism	Energy production and conversion, cytP450	Cluster C			5.65667	3.13333	0.572373	4.91e-07	5.89667	1.08889	0.616601	5.91667	1.11366	0.514757	3.34	0.656018	0.000105611	3.93667	0.738593	0.0108203	7.425	1.36767	0.0244816	5.73667	1.03941	0.86547	106.627	19.7713	7.76e-283	3.73667	0.700188	0.00505906	6.52	1.25518	0.0430031
Dicsqu464_1_PID_807240	;IPR013130-Ferric reductase transmembrane component-like domain-HMMPfam-PF01794-Ferric reductase like transmembrane component;IPR013112-FAD-binding 8-HMMPfam-PF08022-FAD-binding domain;IPR013121-Ferric reductase, NAD binding-HMMPfam-PF08030-Ferric reductase NAD binding domain;IPR017927-Ferredoxin reductase-type FAD-binding domain-ProSiteProfiles-PS51384-Ferredoxin reductase-type FAD binding domai…	Inorganic ion transport and metabolism	Metabolism	Energy production and conversion, cytP450	Cluster C			7.41333	7.54	1.04381	0.876745	6.95333	0.979655	0.956872	8.91667	1.28145	0.356642	11.01	1.65043	0.00647116	6.72667	0.95891	0.889097	6.65	0.931833	0.85128	15.3933	2.12411	0.000112065	9.79667	1.37787	0.196214	8.09667	1.15368	0.620908	10.6133	1.55747	0.0239709
Dicsqu464_1_PID_875434	;IPR000073-Alpha/beta hydrolase fold-1-HMMPfam-PF00561-alpha/beta hydrolase fold;IPR010497-Epoxide hydrolase, N-terminal-HMMPfam-PF06441-Epoxide hydrolase N terminus;IPR016292-Epoxide hydrolase-PIRSF-PIRSF001112-\N;IPR000639-Epoxide hydrolase-like-PRINTS-PR00412-Epoxide hydrolase signature;IPR029058-Alpha/Beta hydrolase fold-SUPERFAMILY-SSF53474-\N	General function prediction only	Metabolism	Energy production and conversion, cytP450	Cluster C			10.6667	13.05	1.26368	0.101949	13.08	1.27817	0.142667	12.4233	1.23736	0.220953	15.9333	1.65697	4.71e-05	13.2767	1.3189	0.0627681	12.765	1.24597	0.260761	14.5733	1.39741	0.0364574	16.2067	1.58513	0.00067982	20.3767	2.01672	3.93e-08	17.2933	1.76137	5.4e-06
Dicsqu464_1_PID_911267	;IPR013149-Alcohol dehydrogenase, C-terminal-HMMPfam-PF00107-Zinc-binding dehydrogenase;IPR013154-Alcohol dehydrogenase GroES-like-HMMPfam-PF08240-Alcohol dehydrogenase GroES-like domain;IPR020843-Polyketide synthase, enoylreductase domain-SMART-SM00829-Enoylreductase;IPR011032-GroES (chaperonin 10)-like-SUPERFAMILY-SSF50129-\N;\N-\N-SUPERFAMILY-SSF51735-\N	Energy production and conversion	Metabolism	Energy production and conversion, cytP450	Cluster C			8.59333	9.00333	1.07254	0.820172	13.3533	1.61366	0.0619994	10.43	1.28251	0.428149	13.3667	1.71887	0.0091135	13.5433	1.66437	0.0281901	13.18	1.58852	0.118141	11.8867	1.40804	0.266888	19.61	2.37293	3.88e-05	14.0867	1.71968	0.0270961	16.2367	2.04324	0.000582437
Dicsqu464_1_PID_915408	;IPR006840-ChaC-like protein-HMMPfam-PF04752-ChaC-like protein;IPR013024-Butirosin biosynthesis, BtrG-like-SUPERFAMILY-SSF110857-\N	Inorganic ion transport and metabolism	Metabolism	Inorganic ion transport and metabolism	Cluster C			11.8767	13.01	1.13369	0.37417	12.5833	1.10906	0.573013	12.27	1.10027	0.61807	22.1633	2.08031	2.88e-12	11.9933	1.07177	0.679061	11.285	0.992849	0.977921	12.0633	1.04276	0.868021	16.6867	1.47166	0.00163365	15.6067	1.38998	0.0146047	17.9033	1.64286	7.59e-06
Dicsqu464_1_PID_881393	;IPR008250-P-type ATPase, A domain-HMMPfam-PF00122-E1-E2 ATPase;IPR006068-Cation-transporting P-type ATPase, C-terminal-HMMPfam-PF00689-Cation transporting ATPase, C-terminus;IPR004014-Cation-transporting P-type ATPase, N-terminal-HMMPfam-PF00690-Cation transporter/ATPase, N-terminus;IPR023214-HAD-like domain-HMMPfam-PF00702-haloacid dehalogenase-like hydrolase;IPR001757-P-type ATPase-PRINTS-PR00…	Inorganic ion transport and metabolism	Metabolism	Inorganic ion transport and metabolism	Cluster C			14.74	4.10333	0.28842	1.07e-09	2.77333	0.196302	2.7e-16	5.75667	0.41604	6.73e-05	23.3767	1.76351	0.00665009	11.27	0.814388	0.462674	15.97	1.1214	0.772151	4.84333	0.336995	3.35e-07	5.62667	0.399755	1.73e-05	36.7933	2.64028	7.45e-06	4.9	0.361409	5.45e-07
Dicsqu464_1_PID_961220	;IPR002198-Short-chain dehydrogenase/reductase SDR-HMMPfam-PF00106-short chain dehydrogenase;IPR002198-Short-chain dehydrogenase/reductase SDR-PRINTS-PR00080-Short-chain dehydrogenase/reductase (SDR) superfamily signature;IPR002347-Glucose/ribitol dehydrogenase-PRINTS-PR00081-Glucose/ribitol dehydrogenase family signature;IPR020904-Short-chain dehydrogenase/reductase, conserved site-ProSitePatter…	Secondary metabolites biosynthesis, transport and catabolism	Metabolism	Secondary metabolites biosynthesis, transport and catabolism	Cluster C			10.6433	18.09	1.75368	4.07e-05	8.49333	0.833506	0.374116	9.14333	0.915079	0.722236	25.3633	2.64511	4.87e-15	17.5667	1.74765	6.25e-05	13.92	1.36501	0.114372	7.63	0.734877	0.106944	14.5767	1.43098	0.0255855	12.8367	1.27586	0.174758	30.1033	3.07831	3.44e-20
Dicsqu464_1_PID_951158	;IPR002198-Short-chain dehydrogenase/reductase SDR-HMMPfam-PF00106-short chain dehydrogenase;IPR002347-Glucose/ribitol dehydrogenase-PRINTS-PR00081-Glucose/ribitol dehydrogenase family signature;\N-\N-SUPERFAMILY-SSF51735-\N	Secondary metabolites biosynthesis, transport and catabolism	Metabolism	Secondary metabolites biosynthesis, transport and catabolism	Cluster C			6.76667	8.77667	1.34081	0.032346	9.03667	1.38837	0.031406	6.67	1.04581	0.866974	14.7833	2.42649	7.98e-15	7.24	1.13292	0.470239	7.925	1.22024	0.319325	6.09667	0.922487	0.757987	12.16	1.87228	3.15e-07	6.98	1.09004	0.683082	33.09	5.31077	1.85e-55
Dicsqu464_1_PID_337822	;IPR002198-Short-chain dehydrogenase/reductase SDR-HMMPfam-PF00106-short chain dehydrogenase;IPR002347-Glucose/ribitol dehydrogenase-PRINTS-PR00081-Glucose/ribitol dehydrogenase family signature;\N-\N-SUPERFAMILY-SSF51735-\N	Secondary metabolites biosynthesis, transport and catabolism	Metabolism	Secondary metabolites biosynthesis, transport and catabolism	Cluster C			7.10333	19.5933	2.86514	2.33e-10	9.38	1.38067	0.161125	8.05333	1.20702	0.49614	17.9167	2.80312	1.87e-10	13.73	2.05085	5.32e-05	5.445	0.800952	0.452378	7.56	1.09152	0.817001	5.93	0.873118	0.662196	10.1367	1.50307	0.0576829	8.83333	1.35381	0.128888
Dicsqu464_1_PID_969582	;IPR002198-Short-chain dehydrogenase/reductase SDR-HMMPfam-PF00106-short chain dehydrogenase;IPR002347-Glucose/ribitol dehydrogenase-PRINTS-PR00081-Glucose/ribitol dehydrogenase family signature;\N-\N-SUPERFAMILY-SSF51735-\N	Secondary metabolites biosynthesis, transport and catabolism	Metabolism	Secondary metabolites biosynthesis, transport and catabolism	Cluster C			8.66667	9.22667	1.10031	0.424505	8.26667	0.99183	0.9679	6.78	0.830049	0.146204	4.82333	0.61682	1.53e-06	5.45333	0.666103	0.000102301	9	1.07755	0.667459	7.85667	0.926522	0.678453	7.85	0.944552	0.757863	6.85	0.835503	0.16694	33.2567	4.16769	3.23e-74
Dicsqu464_1_PID_885054	;IPR002198-Short-chain dehydrogenase/reductase SDR-HMMPfam-PF00106-short chain dehydrogenase;IPR002347-Glucose/ribitol dehydrogenase-PRINTS-PR00081-Glucose/ribitol dehydrogenase family signature;\N-\N-SUPERFAMILY-SSF51735-\N	Secondary metabolites biosynthesis, transport and catabolism	Metabolism	Secondary metabolites biosynthesis, transport and catabolism	Cluster C			11.9967	10.5	0.901686	0.505489	14.0833	1.22294	0.211442	13.39	1.18624	0.316407	8.42	0.776143	0.0469986	10.5733	0.933146	0.694551	16.43	1.42275	0.0294455	11.68	0.995198	0.990147	42.3733	3.68213	6.95e-36	10.72	0.93765	0.75118	12.4533	1.12786	0.425187
Dicsqu464_1_PID_857344	;IPR015798-Copper amine oxidase, C-terminal-HMMPfam-PF01179-Copper amine oxidase, enzyme domain;IPR015328-Domain of unknown function DUF1965-HMMPfam-PF09248-Domain of unknown function (DUF1965);IPR000269-Copper amine oxidase-PRINTS-PR00766-Amiloride-sensitive amine oxidase signature;IPR000269-Copper amine oxidase-ProSitePatterns-PS01164-Copper amine oxidase topaquinone signature.;IPR015798-Copper…	Secondary metabolites biosynthesis, transport and catabolism	Metabolism	Secondary metabolites biosynthesis, transport and catabolism	Cluster C			13.44	12.5267	0.962004	0.852591	14.4767	1.12529	0.598764	15.3467	1.21248	0.3343	11.8633	0.979581	0.917319	10.7933	0.850269	0.368555	26.175	2.02764	2.58e-05	14.31	1.08798	0.761664	19.7067	1.53019	0.00542764	8.84	0.694094	0.0286508	14.3133	1.15712	0.399115
Dicsqu464_1_PID_910000	;IPR023210-NADP-dependent oxidoreductase domain-HMMPfam-PF00248-Aldo/keto reductase family;IPR023210-NADP-dependent oxidoreductase domain-SUPERFAMILY-SSF51430-\N	Energy production and conversion	Metabolism	Energy production and conversion	Cluster D			4.78	6.02	1.30662	0.159581	8.36333	1.83128	0.000617399	4.47667	0.997464	0.994823	8.88667	2.07268	3.47e-06	5.49667	1.2208	0.356673	5.145	1.1224	0.710584	4.93	1.06009	0.8752	5.65	1.23825	0.393668	5.45333	1.19898	0.463333	268.06	61.1022	1.27e-202
Dicsqu464_1_PID_932020	;IPR023210-NADP-dependent oxidoreductase domain-HMMPfam-PF00248-Aldo/keto reductase family;IPR023210-NADP-dependent oxidoreductase domain-SUPERFAMILY-SSF51430-\N	Energy production and conversion	Metabolism	Energy production and conversion	Cluster D			2.92	2.93	1.03537	0.882763	8.17667	2.92608	4.45e-15	3.07	1.11863	0.674829	5.29333	2.01908	8.68e-07	3.08333	1.12191	0.597855	2.98	1.06292	0.847057	2.26667	0.79453	0.360382	3.57333	1.27696	0.248649	3.13333	1.11954	0.649878	407.99	152.158	0
Dicsqu464_1_PID_1041364	;IPR023210-NADP-dependent oxidoreductase domain-HMMPfam-PF00248-Aldo/keto reductase family;IPR023210-NADP-dependent oxidoreductase domain-SUPERFAMILY-SSF51430-\N	Energy production and conversion	Metabolism	Energy production and conversion	Cluster D			3.02667	4.61667	1.57698	0.00501039	7.26333	2.51477	1.54e-10	2.76	0.974384	0.945025	7.44667	2.76077	2.34e-13	4.10333	1.44089	0.0411711	4.41	1.51987	0.0528165	3.80667	1.29387	0.280362	4.48	1.55254	0.0126099	3.89	1.36246	0.130817	249.1	89.9696	0
Dicsqu464_1_PID_914731	;IPR023210-NADP-dependent oxidoreductase domain-HMMPfam-PF00248-Aldo/keto reductase family;IPR023210-NADP-dependent oxidoreductase domain-SUPERFAMILY-SSF51430-\N	Energy production and conversion	Metabolism	Energy production and conversion	Cluster D			7.54	10.63	1.44816	0.168635	15.4167	2.13275	0.00424536	5.46333	0.769155	0.480821	21.8067	3.20617	1.66e-07	8.01333	1.12285	0.744961	8.935	1.23507	0.606362	9.16	1.24097	0.614467	20.54	2.84565	9.89e-06	13.7033	1.91126	0.0196284	516.553	74.46	6.14e-99
Dicsqu464_1_PID_935131	;IPR023210-NADP-dependent oxidoreductase domain-HMMPfam-PF00248-Aldo/keto reductase family;IPR023210-NADP-dependent oxidoreductase domain-SUPERFAMILY-SSF51430-\N	Energy production and conversion	Metabolism	Energy production and conversion	Cluster D			5.37	5.01333	0.951927	0.887251	6.22	1.19648	0.635887	5.01667	0.984868	0.976081	6.31667	1.29689	0.311397	6.72333	1.31869	0.347669	6.9	1.33141	0.443775	5.53333	1.04781	0.93564	7.92	1.53249	0.152888	5.18333	1.0076	0.988083	102.353	20.5589	1.22e-52
Dicsqu464_1_PID_907982	;IPR023210-NADP-dependent oxidoreductase domain-HMMPfam-PF00248-Aldo/keto reductase family;IPR023210-NADP-dependent oxidoreductase domain-SUPERFAMILY-SSF51430-\N	Energy production and conversion	Metabolism	Energy production and conversion	Cluster D			3.46667	3.68667	1.09448	0.652977	5.97	1.79137	7.95e-05	4.49667	1.37715	0.0716008	3.65667	1.18532	0.305453	3.79333	1.15954	0.446957	6.375	1.90171	0.00022101	3.31	0.978329	0.95653	5.48667	1.65216	0.000834849	4.00333	1.20558	0.370235	313.23	98.0904	0
Dicsqu464_1_PID_979834	;IPR001155-NADH:flavin oxidoreductase/NADH oxidase, N-terminal-HMMPfam-PF00724-NADH:flavin oxidoreductase / NADH oxidase family;\N-\N-SUPERFAMILY-SSF51395-\N	Energy production and conversion	Metabolism	Energy production and conversion	Cluster D			4.47	5.57667	1.28414	0.137376	7.74667	1.80947	0.000103624	3.63	0.863245	0.557215	5.67	1.40509	0.0260502	4.87667	1.15553	0.471949	4.17	0.967869	0.916218	4.91333	1.12613	0.674281	12.8567	3.00205	5.05e-17	4.97333	1.17811	0.45825	83.0567	20.2056	6.7e-139
Dicsqu464_1_PID_978088	;IPR001128-Cytochrome P450-HMMPfam-PF00067-Cytochrome P450;IPR001128-Cytochrome P450-PRINTS-PR00385-P450 superfamily signature;IPR002401-Cytochrome P450, E-class, group I-PRINTS-PR00463-E-class P450 group I signature;IPR001128-Cytochrome P450-SUPERFAMILY-SSF48264-\N	Lipid transport and metabolism	Metabolism	Energy production and conversion, cytP450	Cluster D			9.02	8.72	0.987205	0.96438	9.01667	1.03877	0.913695	7.94	0.931546	0.840405	15.32	1.88267	0.000199907	7.52667	0.8823	0.615933	8.225	0.945388	0.87674	10.8	1.22272	0.499569	10.5733	1.22039	0.465434	6.08333	0.710241	0.129822	124.917	15.034	1.69e-71
Dicsqu464_1_PID_821434	;IPR001128-Cytochrome P450-HMMPfam-PF00067-Cytochrome P450;IPR001128-Cytochrome P450-PRINTS-PR00385-P450 superfamily signature;IPR002401-Cytochrome P450, E-class, group I-PRINTS-PR00463-E-class P450 group I signature;IPR001128-Cytochrome P450-SUPERFAMILY-SSF48264-\N	Lipid transport and metabolism	Metabolism	Energy production and conversion, cytP450	Cluster D			12.1767	10.45	0.875843	0.558824	10.9467	0.933956	0.830936	9.57667	0.832776	0.504571	17.8633	1.62673	0.00444699	9.31	0.808551	0.342657	10.075	0.856495	0.608328	12.7167	1.06489	0.866986	12.2533	1.04753	0.90479	8.63	0.745299	0.200705	136.383	12.1431	9.01e-64
Dicsqu464_1_PID_922247	;IPR002198-Short-chain dehydrogenase/reductase SDR-HMMPfam-PF00106-short chain dehydrogenase;IPR002198-Short-chain dehydrogenase/reductase SDR-PRINTS-PR00080-Short-chain dehydrogenase/reductase (SDR) superfamily signature;IPR002347-Glucose/ribitol dehydrogenase-PRINTS-PR00081-Glucose/ribitol dehydrogenase family signature;\N-\N-SUPERFAMILY-SSF51735-\N	General function prediction only	Metabolism	Energy production and conversion, cytP450	Cluster D			1.02667	3.89333	3.92852	0.000217041	1.90333	1.93714	0.182586	1.73	1.78475	0.263798	48.3767	52.1647	5.31e-35	4.33667	4.44037	6.59e-05	4.36	4.41853	0.00124147	5.00333	4.95845	2.63e-05	9.12	9.26582	1.04e-10	8.44	8.62353	1.72e-09	107.87	114.015	1.98e-50
Dicsqu464_1_PID_978811	;IPR023210-NADP-dependent oxidoreductase domain-HMMPfam-PF00248-Aldo/keto reductase family;IPR023210-NADP-dependent oxidoreductase domain-SUPERFAMILY-SSF51430-\N	Energy production and conversion	Metabolism	Energy production and conversion	Cluster E			2.33	2.11333	0.936889	0.837111	2.01333	0.90261	0.790327	2.43	1.11048	0.789793	11.9067	5.68509	3.09e-22	2.15	0.975631	0.94492	2.615	1.16575	0.688414	2.25	0.992091	0.990147	2.89333	1.29963	0.401535	2.47333	1.13248	0.72042	4.17333	1.95044	0.00123496
Dicsqu464_1_PID_351556	;IPR002938-Monooxygenase, FAD-binding-HMMPfam-PF01494-FAD binding domain;IPR003042-Aromatic-ring hydroxylase-like-PRINTS-PR00420-Aromatic-ring hydroxylase (flavoprotein monooxygenase) signature;\N-\N-SUPERFAMILY-SSF51905-\N	Energy production and conversion	Metabolism	Energy production and conversion	Cluster E			1.92333	4.08333	2.18994	0.0099189	2.33333	1.25711	0.63981	1.64	0.904115	0.871248	30.3367	17.412	2.55e-29	2.66	1.45579	0.316094	2.795	1.51075	0.374559	2.95333	1.56237	0.321563	4.98	2.70579	0.00127947	3.74667	2.04859	0.0413323	2.53	1.423	0.323263
Dicsqu464_1_PID_961058	;IPR023210-NADP-dependent oxidoreductase domain-HMMPfam-PF00248-Aldo/keto reductase family;IPR023210-NADP-dependent oxidoreductase domain-SUPERFAMILY-SSF51430-\N	Energy production and conversion	Metabolism	Energy production and conversion	Cluster E			2.24333	1.98667	0.904565	0.702935	2.57333	1.19294	0.533868	2.55	1.20704	0.51335	1.56	0.770855	0.220327	1.49333	0.704664	0.127286	3.155	1.46215	0.144239	2.31333	1.05375	0.903643	2.58333	1.20179	0.526235	1.40333	0.655137	0.0872409	56.09	27.1669	1.24e-114
Dicsqu464_1_PID_156257	;IPR004046-Glutathione S-transferase, C-terminal-HMMPfam-PF00043-Glutathione S-transferase, C-terminal domain;IPR004045-Glutathione S-transferase, N-terminal-HMMPfam-PF13409-Glutathione S-transferase, N-terminal domain;IPR004045-Glutathione S-transferase, N-terminal-ProSiteProfiles-PS50404-Soluble glutathione S-transferase N-terminal domain profile.;IPR010987-Glutathione S-transferase, C-terminal…	Posttranslational modification, protein turnover, chaperones	Metabolism	Energy production and conversion, cytP450	Cluster E			0.58	0.923333	1.66416	0.24065	13.06	23.6836	1.24e-23	0.98	1.81054	0.237312	3.01	5.80189	1.35e-07	1.18667	2.19193	0.0622941	0.715	1.29153	0.713036	1.43333	2.55874	0.0367203	1.36	2.46904	0.0348492	3.55667	6.56924	9.52e-08	1.04	1.96718	0.0995625
Dicsqu464_1_PID_982354	;IPR013149-Alcohol dehydrogenase, C-terminal-HMMPfam-PF00107-Zinc-binding dehydrogenase;\N-\N-SUPERFAMILY-SSF51735-\N	Energy production and conversion	Metabolism	Energy production and conversion, cytP450	Cluster E			1.98333	3.33333	1.72343	0.00953083	2.18333	1.14828	0.698563	2.69	1.44124	0.172806	10.6167	5.94995	1.57e-27	3.12333	1.66979	0.0217389	2.225	1.17009	0.683491	2.24667	1.15942	0.714596	2.34667	1.22003	0.555498	3.25	1.72122	0.024403	5.59	3.03891	3.22e-10
Dicsqu464_1_PID_815509	;IPR013149-Alcohol dehydrogenase, C-terminal-HMMPfam-PF00107-Zinc-binding dehydrogenase;IPR013154-Alcohol dehydrogenase GroES-like-HMMPfam-PF08240-Alcohol dehydrogenase GroES-like domain;IPR020843-Polyketide synthase, enoylreductase domain-SMART-SM00829-Enoylreductase;IPR011032-GroES (chaperonin 10)-like-SUPERFAMILY-SSF50129-\N;\N-\N-SUPERFAMILY-SSF51735-\N	Energy production and conversion	Metabolism	Energy production and conversion, cytP450	Cluster E			3.22	4.30333	1.38624	0.103001	4.86667	1.57458	0.0344238	2.68	0.884315	0.709791	6.14	2.12111	9.33e-06	3.62667	1.19482	0.463065	2.545	0.823941	0.546716	2.57667	0.822177	0.548813	2.82	0.913117	0.805922	3.35333	1.09252	0.776813	14.03	4.74368	3.9e-24
Dicsqu464_1_PID_933697	;IPR013149-Alcohol dehydrogenase, C-terminal-HMMPfam-PF00107-Zinc-binding dehydrogenase;IPR013154-Alcohol dehydrogenase GroES-like-HMMPfam-PF08240-Alcohol dehydrogenase GroES-like domain;IPR020843-Polyketide synthase, enoylreductase domain-SMART-SM00829-Enoylreductase;IPR011032-GroES (chaperonin 10)-like-SUPERFAMILY-SSF50129-\N;\N-\N-SUPERFAMILY-SSF51735-\N	Energy production and conversion	Metabolism	Energy production and conversion, cytP450	Cluster E			4.34	3.01	0.713929	0.0457018	4.62	1.10962	0.680022	3.81667	0.934793	0.818967	3.07667	0.773166	0.122955	2.59333	0.633151	0.00782396	3.3	0.790606	0.333949	4.27667	1.00961	0.982454	12.0133	2.88825	6.88e-16	2.82333	0.683612	0.0497208	11.1567	2.79021	3.74e-15
Dicsqu464_1_PID_823158	;IPR013149-Alcohol dehydrogenase, C-terminal-HMMPfam-PF00107-Zinc-binding dehydrogenase;IPR013154-Alcohol dehydrogenase GroES-like-HMMPfam-PF08240-Alcohol dehydrogenase GroES-like domain;IPR020843-Polyketide synthase, enoylreductase domain-SMART-SM00829-Enoylreductase;IPR011032-GroES (chaperonin 10)-like-SUPERFAMILY-SSF50129-\N;\N-\N-SUPERFAMILY-SSF51735-\N	Energy production and conversion	Metabolism	Energy production and conversion, cytP450	Cluster F			1.94667	5.25667	2.80404	8.45e-07	0.74	0.398999	0.00108482	1.35333	0.737131	0.380352	8.85	5.03342	2.13e-17	2.26333	1.23182	0.488596	2.175	1.16018	0.71988	0.843333	0.443364	0.00602999	1807.32	971.32	0	3.81	2.0449	0.00361167	20.7033	11.5688	2.96e-41
Dicsqu464_1_PID_854816	;IPR002213-UDP-glucuronosyl/UDP-glucosyltransferase-HMMPfam-PF00201-UDP-glucoronosyl and UDP-glucosyl transferase;\N-\N-SUPERFAMILY-SSF53756-\N	Carbohydrate transport and metabolism	Metabolism	Carbohydrate transport and metabolism	Cluster G			174.643	204.773	1.21331	0.182405	173.36	1.03613	0.887918	155.5	0.946622	0.825355	342.637	2.18152	3.64e-11	169.683	1.03141	0.879625	248.27	1.4789	0.0225417	110.147	0.646362	0.00239062	345.65	2.07007	2.58e-09	202.857	1.22644	0.223265	268.947	1.67777	3.48e-05
Dicsqu464_1_PID_924436	;IPR006148-Glucosamine/galactosamine-6-phosphate isomerase-HMMPfam-PF01182-Glucosamine-6-phosphate isomerases/6-phosphogluconolactonase;IPR018321-Glucosamine-6-phosphate isomerase, conserved site-ProSitePatterns-PS01161-Glucosamine/galactosamine-6-phosphate isomerases signature.;\N-\N-SUPERFAMILY-SSF100950-\N;IPR004547-Glucosamine-6-phosphate isomerase-TIGRFAM-TIGR00502-nagB: glucosamine-6-phosph…	Carbohydrate transport and metabolism	Metabolism	Carbohydrate transport and metabolism	Cluster G			77.53	133.213	1.76666	0.000228587	101.333	1.36683	0.109899	109.947	1.50852	0.021715	185.037	2.64661	6.52e-12	139.943	1.90631	3.44e-05	110.01	1.47401	0.0694022	152.07	2.00388	1.14e-05	115.963	1.56138	0.0100131	111.467	1.5171	0.0209073	116.023	1.62535	0.00191877
Dicsqu464_1_PID_827428	;IPR005828-General substrate transporter-HMMPfam-PF00083-Sugar (and other) transporter;IPR003663-Sugar/inositol transporter-PRINTS-PR00171-Sugar transporter signature;IPR005829-Sugar transporter, conserved site-ProSitePatterns-PS00216-Sugar transport proteins signature 1.;IPR020846-Major facilitator superfamily domain-ProSiteProfiles-PS50850-Major facilitator superfamily (MFS) profile.;IPR020846-…	General function prediction only	Metabolism	Carbohydrate transport and metabolism, sugar transporter	Cluster G			130.847	278.543	2.20329	1.1e-07	149.163	1.19057	0.442741	137.46	1.11909	0.665828	383	3.2488	1.85e-17	218.1	1.76219	0.000334778	131.125	1.04335	0.892839	112.3	0.879566	0.648764	161.17	1.2856	0.22899	168.47	1.35836	0.106463	256.727	2.13396	1.95e-07
Dicsqu464_1_PID_822204	;IPR004045-Glutathione S-transferase, N-terminal-HMMPfam-PF13417-Glutathione S-transferase, N-terminal domain;IPR004045-Glutathione S-transferase, N-terminal-ProSiteProfiles-PS50404-Soluble glutathione S-transferase N-terminal domain profile.;IPR010987-Glutathione S-transferase, C-terminal-like-ProSiteProfiles-PS50405-Soluble glutathione S-transferase C-terminal domain profile.;IPR010987-Glutathi…	Posttranslational modification, protein turnover, chaperones	Metabolism	Energy production and conversion	Cluster G			151.347	151.76	1.02983	0.911806	183.78	1.26481	0.352802	183.207	1.28262	0.321857	228.92	1.67703	0.00302299	189.22	1.32263	0.192914	340.99	2.34399	9.01e-05	316.137	2.13166	4.07e-05	335.427	2.31205	1.54e-06	206.29	1.43401	0.0986282	351.96	2.52148	2.99e-08
Dicsqu464_1_PID_944663	;IPR013149-Alcohol dehydrogenase, C-terminal-HMMPfam-PF00107-Zinc-binding dehydrogenase;IPR013154-Alcohol dehydrogenase GroES-like-HMMPfam-PF08240-Alcohol dehydrogenase GroES-like domain;IPR002328-Alcohol dehydrogenase, zinc-type, conserved site-ProSitePatterns-PS00059-Zinc-containing alcohol dehydrogenases signature.;IPR011032-GroES (chaperonin 10)-like-SUPERFAMILY-SSF50129-\N;\N-\N-SUPERFAMILY-…	Secondary metabolites biosynthesis, transport and catabolism	Metabolism	Energy production and conversion	Cluster G			254.713	293.32	1.18584	0.418948	403.893	1.64921	0.0109955	401.003	1.67097	0.00769086	395.353	1.72073	0.00121122	377.303	1.57057	0.016984	499.345	2.03755	0.0010423	476.233	1.90919	0.00052476	373.257	1.52829	0.0364471	271.767	1.12342	0.666972	252.5	1.07375	0.775359
Dicsqu464_1_PID_830729	;IPR023210-NADP-dependent oxidoreductase domain-HMMPfam-PF00248-Aldo/keto reductase family;IPR020471-Aldo/keto reductase subgroup-PIRSF-PIRSF000097-\N;IPR020471-Aldo/keto reductase subgroup-PRINTS-PR00069-Aldo-keto reductase signature;IPR018170-Aldo/keto reductase, conserved site-ProSitePatterns-PS00062-Aldo/keto reductase family signature 2.;IPR018170-Aldo/keto reductase, conserved site-ProSiteP…	General function prediction only	Metabolism	Energy production and conversion	Cluster G			143.95	186.3	1.33112	0.184536	184.23	1.33874	0.264869	180.203	1.33052	0.277092	243.46	1.87563	0.000664033	295.823	2.17728	5.27e-05	193.035	1.39412	0.242172	387.5	2.7517	8.61e-08	204.7	1.4833	0.0981807	234.147	1.71076	0.0146375	178.09	1.34099	0.178375
Dicsqu464_1_PID_959333	;IPR006139-D-isomer specific 2-hydroxyacid dehydrogenase, catalytic domain-HMMPfam-PF00389-D-isomer specific 2-hydroxyacid dehydrogenase, catalytic domain;IPR006140-D-isomer specific 2-hydroxyacid dehydrogenase, NAD-binding domain-HMMPfam-PF02826-D-isomer specific 2-hydroxyacid dehydrogenase, NAD binding domain;IPR029752-D-isomer specific 2-hydroxyacid dehydrogenase, NAD-binding domain conserved …	Energy production and conversion	Metabolism	Energy production and conversion	Cluster G			120.623	115.813	0.992475	0.972343	156.47	1.35271	0.0575932	174.687	1.5417	0.00223932	246.4	2.27028	5.62e-12	186.177	1.63501	0.000216865	168.835	1.45589	0.032321	197.043	1.67402	0.000201076	151.203	1.30975	0.0970076	110.233	0.964544	0.876691	133.373	1.20243	0.223836
Dicsqu464_1_PID_834942	;IPR001155-NADH:flavin oxidoreductase/NADH oxidase, N-terminal-HMMPfam-PF00724-NADH:flavin oxidoreductase / NADH oxidase family;\N-\N-SUPERFAMILY-SSF51395-\N	Energy production and conversion	Metabolism	Energy production and conversion	Cluster G			100.15	104.67	1.07479	0.762763	110.273	1.14982	0.602838	107.04	1.13799	0.642366	139.977	1.54971	0.00816909	112.453	1.18482	0.4393	110.58	1.14819	0.633891	157.76	1.60883	0.016197	140.447	1.46245	0.0598337	113.81	1.19607	0.453728	248.153	2.69189	1.45e-10
Dicsqu464_1_PID_917012	;IPR030395-Glycerophosphodiester phosphodiesterase domain-HMMPfam-PF03009-Glycerophosphoryl diester phosphodiesterase family;IPR030395-Glycerophosphodiester phosphodiesterase domain-ProSiteProfiles-PS51704-GP-PDE domain profile.;IPR017946-PLC-like phosphodiesterase, TIM beta/alpha-barrel domain-SUPERFAMILY-SSF51695-\N	Energy production and conversion	Metabolism	Energy production and conversion	Cluster G			115.507	107.857	0.963635	0.876745	124.63	1.12341	0.665417	144.86	1.33869	0.162336	118.97	1.14568	0.464702	93.4033	0.859561	0.482512	90.935	0.821054	0.452989	128.26	1.13965	0.661012	101.92	0.921821	0.796797	99.8333	0.913686	0.732559	234.053	2.20799	2.41e-07
Dicsqu464_1_PID_856680	;IPR009056-Cytochrome c-like domain-HMMPfam-PF00034-Cytochrome c;IPR002327-Cytochrome c, class IA/ IB-PRINTS-PR00604-Class IA and IB cytochrome C signature;IPR009056-Cytochrome c-like domain-ProSiteProfiles-PS51007-Cytochrome c family profile.;IPR009056-Cytochrome c-like domain-SUPERFAMILY-SSF46626-\N	Energy production and conversion	Metabolism	Energy production and conversion	Cluster G			182.983	280.32	1.58454	0.00539329	163.47	0.931493	0.808562	156.977	0.910978	0.746297	335.727	2.03664	3.07e-06	231.233	1.33924	0.124378	164.81	0.939541	0.846577	164.513	0.922232	0.811582	226.31	1.29298	0.245531	242.62	1.39707	0.0909609	302.37	1.79735	0.000236682
Dicsqu464_1_PID_920905	;IPR018108-Mitochondrial substrate/solute carrier-HMMPfam-PF00153-Mitochondrial carrier protein;IPR018108-Mitochondrial substrate/solute carrier-ProSiteProfiles-PS50920-Solute carrier (Solcar) repeat profile.;IPR023395-Mitochondrial carrier domain-SUPERFAMILY-SSF103506-\N	Energy production and conversion	Metabolism	Energy production and conversion	Cluster G			263.963	384.513	1.50607	3.43e-05	276.887	1.09349	0.569762	260.64	1.05047	0.789793	487.19	2.04885	2.28e-15	352.66	1.41588	0.000795842	241.35	0.952524	0.799448	266.313	1.03396	0.878053	321.553	1.27449	0.0399663	368.313	1.4718	0.000306901	392.407	1.61671	4.28e-07
Dicsqu464_1_PID_931652	;IPR001128-Cytochrome P450-HMMPfam-PF00067-Cytochrome P450;IPR001128-Cytochrome P450-PRINTS-PR00385-P450 superfamily signature;IPR002401-Cytochrome P450, E-class, group I-PRINTS-PR00463-E-class P450 group I signature;IPR001128-Cytochrome P450-SUPERFAMILY-SSF48264-\N	Secondary metabolites biosynthesis, transport and catabolism	Metabolism	Energy production and conversion, cytP450	Cluster G			179.487	248.433	1.43083	1.15e-05	213.49	1.23886	0.0298358	190.777	1.12964	0.290019	485.277	2.99872	5.78e-52	195.963	1.15589	0.140851	210.195	1.21821	0.0891069	172.45	0.983658	0.936441	261.537	1.52051	1.92e-07	180.333	1.05864	0.661107	642.38	3.89001	7.22e-80
Dicsqu464_1_PID_720216	;IPR001128-Cytochrome P450-HMMPfam-PF00067-Cytochrome P450;IPR001128-Cytochrome P450-PRINTS-PR00385-P450 superfamily signature;IPR002401-Cytochrome P450, E-class, group I-PRINTS-PR00463-E-class P450 group I signature;IPR017972-Cytochrome P450, conserved site-ProSitePatterns-PS00086-Cytochrome P450 cysteine heme-iron ligand signature.;IPR001128-Cytochrome P450-SUPERFAMILY-SSF48264-\N	Secondary metabolites biosynthesis, transport and catabolism	Metabolism	Energy production and conversion, cytP450	Cluster G			78.01	123.923	1.64635	0.164818	284.767	3.83606	4.69e-05	259.483	3.5475	0.000149018	550.833	7.82526	1.85e-12	275.34	3.74784	4.06e-05	67.95	0.904887	0.87674	197.887	2.60523	0.0099721	208.76	2.80437	0.00275187	185.847	2.52036	0.0118631	304.33	4.23776	2.46e-06
Dicsqu464_1_PID_471653	;IPR001128-Cytochrome P450-HMMPfam-PF00067-Cytochrome P450;IPR001128-Cytochrome P450-PRINTS-PR00385-P450 superfamily signature;IPR002401-Cytochrome P450, E-class, group I-PRINTS-PR00463-E-class P450 group I signature;IPR017972-Cytochrome P450, conserved site-ProSitePatterns-PS00086-Cytochrome P450 cysteine heme-iron ligand signature.;IPR001128-Cytochrome P450-SUPERFAMILY-SSF48264-\N	Secondary metabolites biosynthesis, transport and catabolism	Metabolism	Energy production and conversion, cytP450	Cluster G			210.343	306.833	1.50836	0.0459065	226.593	1.11972	0.734384	179.263	0.909531	0.790843	345.28	1.82356	0.00140869	189.733	0.95199	0.873296	212.29	1.05034	0.900984	204.173	0.995157	0.99284	252.243	1.25075	0.448227	156.96	0.787183	0.371396	414.073	2.14292	5.35e-05
Dicsqu464_1_PID_814004	;IPR001128-Cytochrome P450-HMMPfam-PF00067-Cytochrome P450;IPR001128-Cytochrome P450-PRINTS-PR00385-P450 superfamily signature;IPR002401-Cytochrome P450, E-class, group I-PRINTS-PR00463-E-class P450 group I signature;IPR017972-Cytochrome P450, conserved site-ProSitePatterns-PS00086-Cytochrome P450 cysteine heme-iron ligand signature.;IPR001128-Cytochrome P450-SUPERFAMILY-SSF48264-\N	Secondary metabolites biosynthesis, transport and catabolism	Metabolism	Energy production and conversion, cytP450	Cluster G			120.15	104.997	0.893907	0.601684	93.75	0.808706	0.366101	84.1667	0.741009	0.15516	172.24	1.58365	0.00439788	127.83	1.12278	0.612783	112.43	0.9678	0.921034	172.443	1.46204	0.0715766	293.263	2.53292	2.52e-09	215.093	1.87873	0.000333138	672.43	6.05929	9.32e-36
Dicsqu464_1_PID_807039	;IPR004046-Glutathione S-transferase, C-terminal-HMMPfam-PF00043-Glutathione S-transferase, C-terminal domain;IPR004045-Glutathione S-transferase, N-terminal-HMMPfam-PF13417-Glutathione S-transferase, N-terminal domain;IPR004045-Glutathione S-transferase, N-terminal-ProSiteProfiles-PS50404-Soluble glutathione S-transferase N-terminal domain profile.;IPR010987-Glutathione S-transferase, C-terminal…	Posttranslational modification, protein turnover, chaperones	Metabolism	Energy production and conversion, cytP450	Cluster G			92.02	82.26	0.920403	0.775831	505.127	5.71793	2.66e-21	141.967	1.63678	0.039943	537.963	6.47793	2.6e-25	157.627	1.81028	0.00628119	198.645	2.24715	0.00149259	298.12	3.30013	1.28e-09	478.003	5.40624	2.79e-20	348.357	3.9672	8.2e-13	170.513	2.01005	0.000525164
Dicsqu464_1_PID_95238	;IPR001433-Oxidoreductase FAD/NAD(P)-binding-HMMPfam-PF00175-Oxidoreductase NAD-binding domain;IPR008254-Flavodoxin/nitric oxide synthase-HMMPfam-PF00258-Flavodoxin;IPR003097-FAD-binding, type 1-HMMPfam-PF00667-FAD binding domain;IPR023208-NADPH-cytochrome P450 reductase-PIRSF-PIRSF000208-\N;IPR001094-Flavodoxin-PRINTS-PR00369-Flavodoxin signature;IPR001709-Flavoprotein pyridine nucleotide cytoch…	Energy production and conversion	Metabolism	Energy production and conversion, cytP450	Cluster G			255.903	276.977	1.11728	0.204209	263.573	1.0715	0.565937	257.697	1.07136	0.578044	399.193	1.73044	3e-15	270.073	1.11829	0.234842	241.235	0.980089	0.897875	225.573	0.902656	0.398528	295.19	1.20198	0.0432653	271.227	1.11779	0.275836	490.247	2.08212	5.05e-27
Dicsqu464_1_PID_815797	;IPR013149-Alcohol dehydrogenase, C-terminal-HMMPfam-PF00107-Zinc-binding dehydrogenase;IPR013154-Alcohol dehydrogenase GroES-like-HMMPfam-PF08240-Alcohol dehydrogenase GroES-like domain;IPR002328-Alcohol dehydrogenase, zinc-type, conserved site-ProSitePatterns-PS00059-Zinc-containing alcohol dehydrogenases signature.;IPR020843-Polyketide synthase, enoylreductase domain-SMART-SM00829-Enoylreducta…	Secondary metabolites biosynthesis, transport and catabolism	Metabolism	Secondary metabolites biosynthesis, transport and catabolism	Cluster G			96.9067	156.253	1.66997	0.29787	124.16	1.34827	0.668808	81.9	0.90535	0.910701	280.383	3.20522	0.00485285	180.91	1.97437	0.177626	44.68	0.477993	0.236948	249.077	2.62621	0.0741558	133.11	1.44015	0.601375	186.777	2.02809	0.187923	141.103	1.58124	0.370546
Dicsqu464_1_PID_867902	;IPR013149-Alcohol dehydrogenase, C-terminal-HMMPfam-PF00107-Zinc-binding dehydrogenase;IPR013154-Alcohol dehydrogenase GroES-like-HMMPfam-PF08240-Alcohol dehydrogenase GroES-like domain;IPR002328-Alcohol dehydrogenase, zinc-type, conserved site-ProSitePatterns-PS00059-Zinc-containing alcohol dehydrogenases signature.;IPR020843-Polyketide synthase, enoylreductase domain-SMART-SM00829-Enoylreducta…	Secondary metabolites biosynthesis, transport and catabolism	Metabolism	Secondary metabolites biosynthesis, transport and catabolism	Cluster G			89.2967	91.0867	1.04874	0.796161	137.82	1.60663	0.000447132	147.91	1.76082	1.19e-05	105.977	1.31563	0.0334992	122.79	1.45529	0.00588784	123.205	1.43194	0.036647	189.423	2.16639	3.12e-10	104.46	1.21763	0.261827	87.2733	1.02896	0.904299	124.567	1.51166	0.00119659
Dicsqu464_1_PID_907786	;IPR006139-D-isomer specific 2-hydroxyacid dehydrogenase, catalytic domain-HMMPfam-PF00389-D-isomer specific 2-hydroxyacid dehydrogenase, catalytic domain;IPR006140-D-isomer specific 2-hydroxyacid dehydrogenase, NAD-binding domain-HMMPfam-PF02826-D-isomer specific 2-hydroxyacid dehydrogenase, NAD binding domain;IPR029752-D-isomer specific 2-hydroxyacid dehydrogenase, NAD-binding domain conserved …	Energy production and conversion	Metabolism	Energy production and conversion	Cluster H			1174.99	1256.13	1.10413	0.717976	1629.19	1.44146	0.149777	1723.24	1.55961	0.0616403	1490.42	1.40883	0.0946529	1397.08	1.2628	0.351423	2354.47	2.08838	0.00346732	1639.3	1.42769	0.200722	1364.82	1.21482	0.536525	1036.83	0.930757	0.833467	1423.18	1.31399	0.234655
Dicsqu464_1_PID_920951	;IPR004046-Glutathione S-transferase, C-terminal-HMMPfam-PF00043-Glutathione S-transferase, C-terminal domain;IPR004045-Glutathione S-transferase, N-terminal-HMMPfam-PF13409-Glutathione S-transferase, N-terminal domain;IPR004045-Glutathione S-transferase, N-terminal-ProSiteProfiles-PS50404-Soluble glutathione S-transferase N-terminal domain profile.;IPR010987-Glutathione S-transferase, C-terminal…	Posttranslational modification, protein turnover, chaperones	Metabolism	Energy production and conversion, cytP450	Cluster H			890.277	1528.64	1.77475	0.00022817	1549.22	1.81774	0.000298762	1723.68	2.05378	4.84e-06	2230.9	2.78109	6.97e-13	1716.77	2.03957	3.61e-06	1914.78	2.23708	1.72e-05	1766.19	2.02662	9.33e-06	2388.05	2.80113	1.36e-12	1321.9	1.56354	0.0128936	1560.5	1.90283	2.21e-05
Dicsqu464_1_PID_928381	;IPR001117-Multicopper oxidase, type 1-HMMPfam-PF00394-Multicopper oxidase;IPR011706-Multicopper oxidase, type 2-HMMPfam-PF07731-Multicopper oxidase;IPR011707-Multicopper oxidase, type 3-HMMPfam-PF07732-Multicopper oxidase;IPR002355-Multicopper oxidase, copper-binding site-ProSitePatterns-PS00079-Multicopper oxidases signature 1.;IPR008972-Cupredoxin-SUPERFAMILY-SSF49503-\N	Secondary metabolites biosynthesis, transport and catabolism	CAZyme	lignin-related	Cluster I	AA1_1	LCC(laccase)	19.25	66.6433	3.56791	6.79e-15	34.64	1.86777	0.00099158	27.0467	1.49727	0.0575155	18.7067	1.07765	0.738664	15.4433	0.850865	0.494307	54.265	2.91729	1.36e-07	28.4267	1.51065	0.0681172	47.6133	2.56044	2.62e-08	21.4433	1.17482	0.54054	30.11	1.69713	0.00317408
Dicsqu464_1_PID_927490	;IPR001117-Multicopper oxidase, type 1-HMMPfam-PF00394-Multicopper oxidase;IPR011706-Multicopper oxidase, type 2-HMMPfam-PF07731-Multicopper oxidase;IPR011707-Multicopper oxidase, type 3-HMMPfam-PF07732-Multicopper oxidase;IPR002355-Multicopper oxidase, copper-binding site-ProSitePatterns-PS00079-Multicopper oxidases signature 1.;IPR002355-Multicopper oxidase, copper-binding site-ProSitePatterns-…	Secondary metabolites biosynthesis, transport and catabolism	CAZyme	lignin-related	Cluster I	AA1_2	FET(ferroxidase)	14.1367	16.1267	1.17854	0.586086	19.47	1.43859	0.24881	22.9067	1.71794	0.0508682	18.42	1.44493	0.132057	19.0133	1.42933	0.203269	19.835	1.45939	0.278954	71.4	5.14738	4.41e-14	33.1	2.45237	0.000154315	25.8133	1.92881	0.0138953	23.56	1.80762	0.0142212
Dicsqu464_1_PID_825018	;IPR002016-Haem peroxidase, plant/fungal/bacterial-HMMPfam-PF00141-Peroxidase;IPR024589-Fungal ligninase, C-terminal-HMMPfam-PF11895-Domain of unknown function (DUF3415);IPR002016-Haem peroxidase, plant/fungal/bacterial-PRINTS-PR00458-Haem peroxidase superfamily signature;IPR001621-Fungal ligninase-PRINTS-PR00462-Fungal lignin peroxidase family signature;IPR019793-Peroxidases heam-ligand binding …	#N/A	CAZyme	lignin-related	Cluster I	AA2	MnP(manganese peroxidase)	23.23	97.7133	4.32537	0.00825462	11.53	0.517752	0.400067	12.8667	0.586022	0.530963	20.77	0.99635	0.997093	34.13	1.55464	0.547778	38.335	1.71784	0.544964	68.83	3.02068	0.127687	36.94	1.66884	0.555163	62.56	2.84092	0.11736	30.4067	1.42808	0.622659
Dicsqu464_1_PID_1031893	;IPR000172-Glucose-methanol-choline oxidoreductase, N-terminal-HMMPfam-PF00732-GMC oxidoreductase;IPR007867-Glucose-methanol-choline oxidoreductase, C-terminal-HMMPfam-PF05199-GMC oxidoreductase;IPR012132-Glucose-methanol-choline oxidoreductase-PIRSF-PIRSF000137-\N;IPR000172-Glucose-methanol-choline oxidoreductase, N-terminal-ProSitePatterns-PS00624-GMC oxidoreductases signature 2.;\N-\N-SUPERFAM…	General function prediction only	CAZyme	lignin-related	Cluster I	AA3_2	GMC(glucose-methanol-choline oxidoreductase)	22.52	40.07	1.84538	1.93e-06	25.09	1.16144	0.444111	24.9233	1.1759	0.407778	45.7033	2.25349	1.7e-11	22.9833	1.0814	0.67977	27.58	1.27259	0.217351	18.17	0.826818	0.354727	24.6633	1.14462	0.518157	22.3633	1.0472	0.842693	38.2933	1.84969	9.99e-07
Dicsqu464_1_PID_399056	;IPR005103-Glycoside hydrolase, family 61-HMMPfam-PF03443-Glycosyl hydrolase family 61	#N/A	CAZyme	polysaccharide-related	Cluster I	AA9	LPMO(lytic polysaccharide monooxygenase)	15.9233	21.0933	1.36682	0.260906	63.86	4.16667	4e-10	38.5533	2.56154	0.000160096	19.7433	1.37261	0.222046	20.1833	1.34379	0.328509	20.215	1.31115	0.489279	19.3	1.23774	0.619767	9.24	0.602624	0.0920291	7.50333	0.495678	0.0124537	11.41	0.776186	0.392722
Dicsqu464_1_PID_512221	;IPR005103-Glycoside hydrolase, family 61-HMMPfam-PF03443-Glycosyl hydrolase family 61	#N/A	CAZyme	polysaccharide-related	Cluster I	AA9	LPMO(lytic polysaccharide monooxygenase)	14.09	32.8833	2.39107	0.0127279	97.3567	7.16977	1.29e-09	70.9333	5.30031	6.02e-07	45.28	3.55448	8.44e-05	71.76	5.36782	2.84e-07	17.92	1.3146	0.641811	29.6267	2.14222	0.0810649	8.4	0.614705	0.312583	8	0.595978	0.249063	16.0633	1.23357	0.646869
Dicsqu464_1_PID_946842	;IPR001547-Glycoside hydrolase, family 5-HMMPfam-PF00150-Cellulase (glycosyl hydrolase family 5);IPR000254-Cellulose-binding domain, fungal-HMMPfam-PF00734-Fungal cellulose binding domain;IPR018087-Glycoside hydrolase, family 5, conserved site-ProSitePatterns-PS00659-Glycosyl hydrolases family 5 signature.;IPR000254-Cellulose-binding domain, fungal-ProSiteProfiles-PS51164-CBM1 (carbohydrate bindi…	#N/A	CAZyme	polysaccharide-related	Cluster I	CBM1-GH5_5	EGL(β-1,4-endo-glucanase)	9.81667	28.76	3.00619	1.94e-06	42.2633	4.46735	2.46e-11	32.3933	3.49931	6.71e-08	42.6233	4.80771	3.17e-13	35.4867	3.81543	3.21e-09	14.54	1.53033	0.227801	20.71	2.15434	0.00436433	10.8833	1.14373	0.767037	11.8133	1.26616	0.500941	27.0867	2.98976	1.31e-06
Dicsqu464_1_PID_978188	;\N-\N-HMMPfam-PF13472-GDSL-like Lipase/Acylhydrolase family;IPR013830-SGNH hydrolase-type esterase domain-SUPERFAMILY-SSF52266-\N	#N/A	CAZyme	polysaccharide-related	Cluster I	CE12	RGAE(rhamnogalacturonan acetyl esterase)	14.8333	28.5667	1.97179	0.0012315	16.8467	1.18393	0.618894	14.5367	1.04336	0.92625	22.3233	1.66823	0.0144478	42.59	3.04744	2.28e-08	13.205	0.926111	0.85644	44.6267	3.07371	4.1e-08	19.58	1.37758	0.268822	38.2033	2.69994	2.6e-06	16.22	1.18515	0.532401
Dicsqu464_1_PID_944781	;IPR000070-Pectinesterase, catalytic-HMMPfam-PF01095-Pectinesterase;IPR018040-Pectinesterase, active site-ProSitePatterns-PS00503-Pectinesterase signature 2.;IPR011050-Pectin lyase fold/virulence factor-SUPERFAMILY-SSF51126-\N	#N/A	CAZyme	polysaccharide-related	Cluster I	CE8	PME(pectin methyl esterase)	18.0567	30.02	1.69754	0.067183	26.19	1.51153	0.261017	22.8267	1.33767	0.482237	21.5833	1.32376	0.349773	62.9233	3.68958	5.73e-07	14.485	0.829701	0.700893	45.57	2.57838	0.00130488	17.2667	0.994765	0.992152	29.8333	1.72815	0.0968004	24.33	1.4564	0.229744
Dicsqu464_1_PID_921510	;IPR001360-Glycoside hydrolase, family 1-HMMPfam-PF00232-Glycosyl hydrolase family 1;IPR001360-Glycoside hydrolase, family 1-PRINTS-PR00131-Glycosyl hydrolase family 1 signature;IPR018120-Glycoside hydrolase, family 1, active site-ProSitePatterns-PS00572-Glycosyl hydrolases family 1 active site.;IPR018120-Glycoside hydrolase, family 1, active site-ProSitePatterns-PS00653-Glycosyl hydrolases famil…	Carbohydrate transport and metabolism	CAZyme	polysaccharide-related	Cluster I	GH1	BGL(β-1,4-glucosidase)	15.6567	39.6133	2.60466	1.2e-12	23.7733	1.5821	0.00429231	23.76	1.61189	0.00242285	36.2933	2.57025	6.94e-13	27.53	1.86041	1.6e-05	32.525	2.15635	7.1e-06	30.3533	1.9796	2.81e-06	29.5533	1.96335	1.92e-06	23.8133	1.60197	0.00349317	25.3167	1.75386	6.81e-05
Dicsqu464_1_PID_932722	;IPR001000-Glycoside hydrolase, family 10-HMMPfam-PF00331-Glycosyl hydrolase family 10;IPR001000-Glycoside hydrolase, family 10-PRINTS-PR00134-Glycosyl hydrolase family 10 signature;\N-\N-ProSitePatterns-PS00591-Glycosyl hydrolases family 10 active site.;IPR001000-Glycoside hydrolase, family 10-SMART-SM00633-Glycosyl hydrolase family 10;IPR017853-Glycoside hydrolase superfamily-SUPERFAMILY-SSF514…	#N/A	CAZyme	polysaccharide-related	Cluster I	GH10	XLN(β-1,4-endo-xylanase)	8.93	17.79	2.06174	0.000406736	12.5067	1.46311	0.151348	14.9433	1.76866	0.0146004	33.9967	4.22391	6.08e-15	40.9733	4.86553	4.19e-17	15.66	1.82111	0.02975	19.1933	2.19685	0.000336861	11.4667	1.33985	0.317836	14.8867	1.75446	0.0184521	9.27333	1.1276	0.670915
Dicsqu464_1_PID_950057	;IPR006047-Glycosyl hydrolase, family 13, catalytic domain-HMMPfam-PF00128-Alpha amylase, catalytic domain;IPR006048-Alpha-amylase, C-terminal all beta-HMMPfam-PF02806-Alpha amylase, C-terminal all-beta domain;IPR006046-Alpha amylase-PRINTS-PR00110-Alpha-amylase signature;IPR006048-Alpha-amylase, C-terminal all beta-SMART-SM00632-\N;IPR006589-Glycosyl hydrolase, family 13, subfamily, catalytic do…	Carbohydrate transport and metabolism	CAZyme	polysaccharide-related	Cluster I	GH13_32		27.56	27.7167	1.03792	0.865929	34.0033	1.28443	0.202237	33.9433	1.31085	0.153663	39.8433	1.60312	0.00100564	29.9533	1.15187	0.470239	22.01	0.831789	0.443308	25.7767	0.958138	0.900087	25.18	0.953337	0.882146	30.5	1.16753	0.467915	64.99	2.56059	3.51e-12
Dicsqu464_1_PID_841467	;IPR000743-Glycoside hydrolase, family 28-HMMPfam-PF00295-Glycosyl hydrolases family 28;IPR000743-Glycoside hydrolase, family 28-ProSitePatterns-PS00502-Polygalacturonase active site.;IPR006626-Parallel beta-helix repeat-SMART-SM00710-Parallel beta-helix repeats;IPR011050-Pectin lyase fold/virulence factor-SUPERFAMILY-SSF51126-\N	#N/A	CAZyme	polysaccharide-related	Cluster I	GH28	PGA(endo-polygalacturonase)	6.90333	90.5	13.4567	1.19e-56	37.5467	5.61803	1.69e-24	19.9333	3.04526	6.87e-10	39.5467	6.32161	7.78e-29	24.26	3.6982	6.16e-14	16.675	2.48898	6.61e-05	35.39	5.21003	4.19e-22	32.2867	4.83905	1.04e-20	15.23	2.31402	1.65e-05	24.67	3.85773	1.94e-15
Dicsqu464_1_PID_912782	;IPR000322-Glycoside hydrolase family 31-HMMPfam-PF01055-Glycosyl hydrolases family 31;IPR025887-Glycoside hydrolase family 31, N-terminal domain-HMMPfam-PF13802-Galactose mutarotase-like;\N-\N-SUPERFAMILY-SSF117125-\N;\N-\N-SUPERFAMILY-SSF51011-\N;IPR017853-Glycoside hydrolase superfamily-SUPERFAMILY-SSF51445-\N;IPR011013-Galactose mutarotase-like domain-SUPERFAMILY-SSF74650-\N	Carbohydrate transport and metabolism	CAZyme	polysaccharide-related	Cluster I	GH31	AXL(α-xylosidase)	25.6267	19.51	0.777981	0.39376	20.95	0.852016	0.695941	20.09	0.834751	0.658088	20.7933	0.899194	0.72884	30.2167	1.24366	0.50197	26.025	1.05093	0.918129	52.44	2.09195	0.00844564	33.0867	1.33648	0.426948	25.45	1.04216	0.928507	25.3067	1.07158	0.849028
Dicsqu464_1_PID_928226	;IPR006710-Glycoside hydrolase, family 43-HMMPfam-PF04616-Glycosyl hydrolases family 43;IPR016840-Glycoside hydrolase, family 43, endo-1, 5-alpha-L-arabinosidase-PIRSF-PIRSF026534-\N;IPR023296-Glycosyl hydrolase, five-bladed beta-propellor domain-SUPERFAMILY-SSF75005-\N	#N/A	CAZyme	polysaccharide-related	Cluster I	GH43	ABN(endo-arabinanase)	14.8367	22.21	1.53171	0.148415	22.4233	1.56582	0.200492	21.0167	1.49677	0.263238	23.1	1.71927	0.0443626	37.8833	2.69434	0.000232608	12.515	0.868594	0.776234	29.45	2.0212	0.0278075	12.1133	0.841527	0.720772	16.3733	1.15289	0.743161	20.6167	1.49906	0.179659
Dicsqu464_1_PID_313068	;IPR006710-Glycoside hydrolase, family 43-HMMPfam-PF04616-Glycosyl hydrolases family 43;IPR016840-Glycoside hydrolase, family 43, endo-1, 5-alpha-L-arabinosidase-PIRSF-PIRSF026534-\N;IPR023296-Glycosyl hydrolase, five-bladed beta-propellor domain-SUPERFAMILY-SSF75005-\N	#N/A	CAZyme	polysaccharide-related	Cluster I	GH43	ABN(endo-arabinanase)	11.1533	20.31	1.88386	0.0322971	19.3633	1.81094	0.0888532	17.9533	1.70657	0.131157	39.3433	3.91189	1.76e-07	27.42	2.60671	0.000970601	28.51	2.65227	0.00718098	19.1467	1.75572	0.138366	13.3267	1.248	0.643003	16.46	1.55693	0.226172	17.62	1.70795	0.0821863
Dicsqu464_1_PID_991840	;IPR007112-Expansin/pollen allergen, DPBB domain-ProSiteProfiles-PS50842-Expansin, family-45 endoglucanase-like domain profile.;\N-\N-ProSiteProfiles-PS51257-Prokaryotic membrane lipoprotein lipid attachment site profile.;IPR009009-RlpA-like double-psi beta-barrel domain-SUPERFAMILY-SSF50685-\N	#N/A	CAZyme	polysaccharide-related	Cluster I	GH45	EGL(β-1,4-endo-glucanase)	24.9933	55.4333	2.28749	0.000129691	43.5833	1.80834	0.0195334	31.7667	1.35012	0.33367	44.7567	1.98341	0.00122749	40.0033	1.69237	0.0298781	19.615	0.815254	0.581789	22.3733	0.914075	0.849265	14.9267	0.62045	0.0785002	36.9533	1.55683	0.0985764	47.77	2.07266	0.000804352
Dicsqu464_1_PID_804102	;\N-\N-HMMPfam-PF12708-Pectate lyase superfamily protein;\N-\N-ProSiteProfiles-PS51257-Prokaryotic membrane lipoprotein lipid attachment site profile.;IPR011050-Pectin lyase fold/virulence factor-SUPERFAMILY-SSF51126-\N	#N/A	CAZyme	polysaccharide-related	Cluster I	GH55		21.03	20.3567	0.994988	0.989462	41.1933	2.04685	0.000565938	35.2	1.77879	0.00821396	21.5133	1.136	0.582549	28.79	1.45625	0.0974348	30.24	1.49553	0.151504	20.1067	0.980755	0.971122	23.0867	1.1468	0.693583	21.05	1.05538	0.877299	24.1133	1.24517	0.354062
Dicsqu464_1_PID_944872	;IPR001722-Glycoside hydrolase, family 7-HMMPfam-PF00840-Glycosyl hydrolase family 7;IPR001722-Glycoside hydrolase, family 7-PRINTS-PR00734-Glycosyl hydrolase family 7 signature;IPR013320-Concanavalin A-like lectin/glucanase domain-SUPERFAMILY-SSF49899-\N	#N/A	CAZyme	polysaccharide-related	Cluster I	GH7	CBH(cellobiohydrolase)	13.3933	22.81	1.73642	0.053817	20.72	1.60608	0.176326	15.39	1.2135	0.669745	44.5033	3.67504	1.86e-07	46.57	3.6539	6.24e-07	11.74	0.907849	0.857773	16.3533	1.24278	0.658466	9.27333	0.719906	0.41565	12.1533	0.953787	0.926383	9.75333	0.78887	0.488737
Dicsqu464_1_PID_805675	;IPR000254-Cellulose-binding domain, fungal-HMMPfam-PF00734-Fungal cellulose binding domain;IPR000254-Cellulose-binding domain, fungal-ProSiteProfiles-PS51164-CBM1 (carbohydrate binding type-1) domain profile.;\N-\N-SUPERFAMILY-SSF110296-\N;IPR000254-Cellulose-binding domain, fungal-SUPERFAMILY-SSF57180-\N	#N/A	CAZyme	polysaccharide-related	Cluster I	GH74-CBM1	XG-EGL(xyloglucanase)	11.6233	34.3933	3.02451	0.0124728	68.77	6.11452	3.88e-05	52.9433	4.78818	0.000560547	34.1533	3.24208	0.00523352	47.7767	4.33444	0.00096061	16.415	1.45378	0.609421	19.97	1.74351	0.415683	10.6367	0.934794	0.946674	9.92667	0.895744	0.88656	17.74	1.64872	0.330993
Dicsqu464_1_PID_906447	;IPR001223-Glycoside hydrolase, family 18, catalytic domain-HMMPfam-PF00704-Glycosyl hydrolases family 18;IPR001683-Phox homologous domain-HMMPfam-PF00787-PX domain;IPR001683-Phox homologous domain-ProSiteProfiles-PS50195-PX domain profile.;IPR001683-Phox homologous domain-SMART-SM00312-PhoX homologous domain, present in p47phox and p40phox.;IPR011583-Chitinase II-SMART-SM00636-\N;IPR017853-Glyco…	Carbohydrate transport and metabolism	CAZyme	chitin-related	Cluster J	GH18		43.7033	39.6967	0.932563	0.80503	95.2633	2.26268	4.95e-05	89.6967	2.1832	0.000115159	50.0333	1.2703	0.261756	64.6467	1.56717	0.040061	69.785	1.65451	0.05947	88.86	2.0815	0.000491847	47.77	1.13899	0.712039	43.5567	1.04812	0.895791	59.0733	1.46391	0.0745706
Dicsqu464_1_PID_62930	;IPR001223-Glycoside hydrolase, family 18, catalytic domain-HMMPfam-PF00704-Glycosyl hydrolases family 18;IPR001579-Glycoside hydrolase, chitinase active site-ProSitePatterns-PS01095-Chitinases family 18 active site.;IPR017853-Glycoside hydrolase superfamily-SUPERFAMILY-SSF51445-\N	#N/A	CAZyme	chitin-related	Cluster J	GH18		21.1267	40.83	2.00325	0.000854402	55.87	2.75651	9.15e-07	70.0867	3.52554	2.27e-10	92.4667	4.86509	2.4e-17	59.5767	2.99631	4e-08	40.775	2.00813	0.010285	60.5767	2.94046	1.72e-07	26.0767	1.29059	0.41365	43.0033	2.15191	0.000635021	43.3833	2.22832	7.98e-05
Dicsqu464_1_PID_913356	;IPR003610-Carbohydrate-binding module family 5/12-HMMPfam-PF02839-Carbohydrate binding domain;IPR001579-Glycoside hydrolase, chitinase active site-ProSitePatterns-PS01095-Chitinases family 18 active site.;IPR003610-Carbohydrate-binding module family 5/12-SMART-SM00495-Chitin-binding domain type 3;IPR003610-Carbohydrate-binding module family 5/12-SUPERFAMILY-SSF51055-\N;IPR017853-Glycoside hydrol…	Cell wall/membrane/envelope biogenesis	CAZyme	chitin-related	Cluster J	GH18-CBM5		50.96	69.5267	1.40751	0.00654028	98.5033	2.01457	2.84e-09	102.75	2.14236	7.13e-11	102.26	2.22555	6.97e-13	69.71	1.44825	0.0045099	82.255	1.67518	0.000754567	93.4333	1.87479	2.37e-07	65.2533	1.335	0.0473108	53.9833	1.11741	0.543824	83.91	1.78576	6.27e-07
Dicsqu464_1_PID_948804	;IPR001223-Glycoside hydrolase, family 18, catalytic domain-HMMPfam-PF00704-Glycosyl hydrolases family 18;IPR003610-Carbohydrate-binding module family 5/12-HMMPfam-PF02839-Carbohydrate binding domain;IPR001579-Glycoside hydrolase, chitinase active site-ProSitePatterns-PS01095-Chitinases family 18 active site.;IPR003610-Carbohydrate-binding module family 5/12-SMART-SM00495-Chitin-binding domain ty…	Carbohydrate transport and metabolism	CAZyme	chitin-related	Cluster J	GH18-CBM5		32.3667	40.1167	1.27903	0.180019	83.95	2.70228	1.36e-10	96.18	3.16806	3.14e-14	84.68	2.90393	5.78e-13	51.5	1.68567	0.00228571	62.65	2.00497	0.000589741	75.14	2.37455	7.45e-08	41.1267	1.32649	0.191227	44.6133	1.45523	0.0548982	41.2	1.38102	0.0698141
Dicsqu464_1_PID_59186	;IPR001117-Multicopper oxidase, type 1-HMMPfam-PF00394-Multicopper oxidase;IPR011706-Multicopper oxidase, type 2-HMMPfam-PF07731-Multicopper oxidase;IPR011707-Multicopper oxidase, type 3-HMMPfam-PF07732-Multicopper oxidase;IPR002355-Multicopper oxidase, copper-binding site-ProSitePatterns-PS00079-Multicopper oxidases signature 1.;IPR008972-Cupredoxin-SUPERFAMILY-SSF49503-\N	Secondary metabolites biosynthesis, transport and catabolism	CAZyme	lignin-related	Cluster J	AA1_1	LCC(laccase)	16.0933	169.527	10.9534	3.28e-15	36.48	2.3678	0.0255813	23.7033	1.56393	0.338789	101.757	7.03802	8.99e-11	53.1967	3.49805	0.000177376	55.535	3.58234	0.00215719	40.4833	2.57032	0.0144826	110.813	7.22337	1.39e-10	52.9567	3.47557	0.000390918	34.5533	2.34391	0.0124255
Dicsqu464_1_PID_465156	;IPR005103-Glycoside hydrolase, family 61-HMMPfam-PF03443-Glycosyl hydrolase family 61	#N/A	CAZyme	polysaccharide-related	Cluster J	AA9	LPMO(lytic polysaccharide monooxygenase)	29.6733	41.1667	1.42253	0.459723	107.363	3.74718	0.00152124	101.413	3.60078	0.00213604	67.0833	2.50325	0.017054	72.1767	2.56043	0.0272626	38.11	1.32735	0.679427	50.0467	1.71671	0.362906	10.2133	0.353683	0.0180798	12.8633	0.456053	0.0970938	33.6367	1.2276	0.699839
Dicsqu464_1_PID_825072	;IPR001547-Glycoside hydrolase, family 5-HMMPfam-PF00150-Cellulase (glycosyl hydrolase family 5);IPR000254-Cellulose-binding domain, fungal-HMMPfam-PF00734-Fungal cellulose binding domain;IPR000254-Cellulose-binding domain, fungal-ProSitePatterns-PS00562-CBM1 (carbohydrate binding type-1) domain signature.;IPR018087-Glycoside hydrolase, family 5, conserved site-ProSitePatterns-PS00659-Glycosyl hy…	#N/A	CAZyme	polysaccharide-related	Cluster J	CBM1-GH5_7	MAN(β-1,4-endo-mannanase)	30.69	56.04	1.89189	0.0247839	57.3367	1.94595	0.0406685	47.2367	1.62246	0.166816	45.5933	1.64655	0.0753174	65.0367	2.24387	0.00521611	44.33	1.4972	0.333526	38.2767	1.27104	0.622348	21.37	0.722279	0.424591	27.8333	0.95436	0.92765	29.06	1.02528	0.950175
Dicsqu464_1_PID_803735	;IPR000254-Cellulose-binding domain, fungal-HMMPfam-PF00734-Fungal cellulose binding domain;IPR016288-1, 4-beta cellobiohydrolase-HMMPfam-PF01341-Glycosyl hydrolases family 6;IPR016288-1, 4-beta cellobiohydrolase-PIRSF-PIRSF001100-\N;IPR016288-1, 4-beta cellobiohydrolase-PRINTS-PR00733-Glycosyl hydrolase family 6 signature;IPR000254-Cellulose-binding domain, fungal-ProSitePatterns-PS00562-CBM1 (c…	#N/A	CAZyme	polysaccharide-related	Cluster J	CBM1-GH6	CBH(cellobiohydrolase)	35.3267	58.2267	1.69657	0.0743369	94.9133	2.78186	0.000437891	78.26	2.33836	0.00501979	52.7567	1.65382	0.0763144	72.7867	2.17808	0.00840404	32.5	0.951887	0.928853	53.5467	1.54278	0.288183	16.88	0.494377	0.0273266	23.06	0.6857	0.308316	38.1133	1.16863	0.678641
Dicsqu464_1_PID_929528	;IPR001087-GDSL lipase/esterase-HMMPfam-PF00657-GDSL-like Lipase/Acylhydrolase;IPR013830-SGNH hydrolase-type esterase domain-SUPERFAMILY-SSF52266-\N	#N/A	CAZyme	polysaccharide-related	Cluster J	CE12	RGAE(rhamnogalacturonan acetyl esterase)	20.8233	34.0933	1.68239	0.0563985	34.5267	1.72197	0.0867747	40.5367	2.05875	0.0120109	46.0733	2.44304	0.000261003	50.6633	2.56785	0.000288392	34.72	1.71807	0.13681	51.1033	2.50173	0.000933205	26.7533	1.32928	0.468208	29.5167	1.48172	0.239801	36.2533	1.87868	0.0180731
Dicsqu464_1_PID_911315	;IPR001087-GDSL lipase/esterase-HMMPfam-PF00657-GDSL-like Lipase/Acylhydrolase;IPR013830-SGNH hydrolase-type esterase domain-SUPERFAMILY-SSF52266-\N	#N/A	CAZyme	polysaccharide-related	Cluster J	CE16	AXE/GMAE(acetyl xylan esterase/galactomannan acetyl esterase)	41.1533	53.6533	1.34466	0.0947506	54.09	1.37313	0.125468	44.0467	1.13863	0.626738	95.4533	2.57489	2.39e-10	75.4167	1.94303	4.87e-05	36.145	0.91206	0.759992	50.5267	1.2575	0.361983	32.8567	0.833532	0.467273	75.17	1.92498	0.00013792	39.99	1.05544	0.821521
Dicsqu464_1_PID_429851	;IPR002509-Polysaccharide deacetylase-HMMPfam-PF01522-Polysaccharide deacetylase;IPR002509-Polysaccharide deacetylase-ProSiteProfiles-PS51677-NodB homology domain profile.;IPR011330-Glycoside hydrolase/deacetylase, beta/alpha-barrel-SUPERFAMILY-SSF88713-\N	#N/A	CAZyme	polysaccharide-related	Cluster J	CE4		37.0567	112.89	3.17105	4.63e-08	23.0667	0.648019	0.121347	22.2233	0.639557	0.102606	80.1833	2.406	2.63e-05	54.31	1.55071	0.0841312	32.3	0.909077	0.825015	18.5733	0.51485	0.00958347	24.5	0.690891	0.211661	45.6367	1.29964	0.393255	33.7667	0.993205	0.982372
Dicsqu464_1_PID_707008	;IPR010829-Cerato-platanin-HMMPfam-PF07249-Cerato-platanin;IPR009009-RlpA-like double-psi beta-barrel domain-SUPERFAMILY-SSF50685-\N	#N/A	CAZyme	polysaccharide-related	Cluster J	EXPN	EXPN(expansin)	31.2067	54.64	1.81224	4.32e-05	53.9467	1.79466	0.000138144	55.4133	1.88452	2.44e-05	62.9567	2.23554	3.22e-09	51.43	1.74541	0.000203561	41.77	1.38786	0.116468	39.5833	1.29716	0.218831	47.9433	1.60261	0.00289574	39.2867	1.32514	0.127944	27.8067	0.966575	0.879473
Dicsqu464_1_PID_417119	;IPR002594-Glycoside hydrolase, family 12-HMMPfam-PF01670-Glycosyl hydrolase family 12;IPR013320-Concanavalin A-like lectin/glucanase domain-SUPERFAMILY-SSF49899-\N	#N/A	CAZyme	polysaccharide-related	Cluster J	GH12	XG-EGL(xyloglucanase)	21.79	66.5667	3.12953	0.00100728	81.06	3.84199	0.000208666	49.6	2.39214	0.0313279	66.4233	3.36438	0.000260633	99.9033	4.83079	3.58e-06	33.005	1.56077	0.41947	40.2533	1.87986	0.194969	30.21	1.42292	0.518157	28.9633	1.39225	0.51732	52.4667	2.59295	0.00744843
Dicsqu464_1_PID_914697	;IPR000743-Glycoside hydrolase, family 28-HMMPfam-PF00295-Glycosyl hydrolases family 28;IPR011050-Pectin lyase fold/virulence factor-SUPERFAMILY-SSF51126-\N	#N/A	CAZyme	polysaccharide-related	Cluster J	GH28	RHG(endo-rhamnogalacturonase)	22.9867	113.04	5.06038	9.75e-14	83.51	3.77271	4.24e-09	78.5533	3.60828	1.69e-08	95.17	4.58241	9.44e-13	85.05	3.92287	8.6e-10	45.69	2.05239	0.021296	93.3233	4.14021	3.31e-10	59.5667	2.69339	2.45e-05	35.56	1.62288	0.0913787	39.7533	1.86878	0.00995802
Dicsqu464_1_PID_849572	;IPR010720-Alpha-L-arabinofuranosidase, C-terminal-HMMPfam-PF06964-Alpha-L-arabinofuranosidase C-terminus;IPR010720-Alpha-L-arabinofuranosidase, C-terminal-SMART-SM00813-Alpha-L-arabinofuranosidase C-terminus;IPR017853-Glycoside hydrolase superfamily-SUPERFAMILY-SSF51445-\N	#N/A	CAZyme	polysaccharide-related	Cluster J	GH51	ABF(α-arabinofuranosidase)	40.99	98.5733	2.47227	7.95e-07	70.7967	1.79583	0.00547771	71.6333	1.84573	0.00288522	93.1233	2.51193	1.74e-07	133.74	3.44594	2.22e-12	57.6	1.4537	0.170824	101.11	2.51325	1.1e-06	52.8267	1.33819	0.263156	56.6067	1.44943	0.11055	57.85	1.52461	0.0365646
Dicsqu464_1_PID_501043	;IPR002018-Carboxylesterase, type B-HMMPfam-PF00135-Carboxylesterase family;IPR019826-Carboxylesterase type B, active site-ProSitePatterns-PS00122-Carboxylesterases type-B serine active site.;IPR029058-Alpha/Beta hydrolase fold-SUPERFAMILY-SSF53474-\N	General function prediction only	CAZyme	polysaccharide-related	Cluster J	None	FAE(feruloyl esterase)	48.9733	29.2767	0.61469	0.0184638	51.9033	1.10042	0.785924	41.4933	0.897632	0.763359	24.93	0.563505	0.00314392	32.6033	0.705795	0.135598	106.695	2.26048	0.00100084	60.3	1.25774	0.483422	107.3	2.27722	3.44e-05	41.9267	0.900876	0.74739	50.12	1.10706	0.711229
Dicsqu464_1_PID_63104	;IPR001223-Glycoside hydrolase, family 18, catalytic domain-HMMPfam-PF00704-Glycosyl hydrolases family 18;IPR001579-Glycoside hydrolase, chitinase active site-ProSitePatterns-PS01095-Chitinases family 18 active site.;IPR017853-Glycoside hydrolase superfamily-SUPERFAMILY-SSF51445-\N	#N/A	CAZyme	chitin-related	Cluster K	GH18		6.99667	5.08	0.748223	0.249616	16.3833	2.43565	5.07e-05	19.7133	2.99762	1.52e-07	4.69333	0.744913	0.212277	7.89	1.19995	0.53115	11.2	1.66809	0.08529	9.56667	1.40643	0.284814	8.6	1.28427	0.442739	6.17667	0.931564	0.851604	4.67	0.725478	0.200083
Dicsqu464_1_PID_1015695	;IPR000172-Glucose-methanol-choline oxidoreductase, N-terminal-HMMPfam-PF00732-GMC oxidoreductase;IPR007867-Glucose-methanol-choline oxidoreductase, C-terminal-HMMPfam-PF05199-GMC oxidoreductase;IPR000172-Glucose-methanol-choline oxidoreductase, N-terminal-ProSitePatterns-PS00623-GMC oxidoreductases signature 1.;IPR000172-Glucose-methanol-choline oxidoreductase, N-terminal-ProSitePatterns-PS00624…	General function prediction only	CAZyme	polysaccharide-related	Cluster K	AA8-AA3_1	CDH(cellobiose dehydrogenase)	9.54667	10.77	1.16422	0.65806	23.1	2.51568	0.000758795	21.1467	2.33847	0.00225128	17.9233	2.07879	0.00357901	26.73	2.96522	2.08e-05	10.25	1.1093	0.837753	12.0067	1.28192	0.579661	5.62	0.609205	0.13255	6.29333	0.693114	0.286401	8.51333	0.96612	0.931453
Dicsqu464_1_PID_1017331	;IPR005103-Glycoside hydrolase, family 61-HMMPfam-PF03443-Glycosyl hydrolase family 61;\N-\N-ProSiteProfiles-PS51257-Prokaryotic membrane lipoprotein lipid attachment site profile.	#N/A	CAZyme	polysaccharide-related	Cluster K	AA9	LPMO(lytic polysaccharide monooxygenase)	5.28667	14.3933	2.79302	0.000103419	15.1467	2.97503	7.92e-05	12.03	2.38979	0.0027579	10.8333	2.26529	0.00170596	14.72	2.93381	6.13e-05	4.99	0.976842	0.967223	10.13	1.95112	0.0452778	3.96	0.778532	0.573336	4.35667	0.866074	0.750025	6.61333	1.35507	0.351896
Dicsqu464_1_PID_948592	;IPR000254-Cellulose-binding domain, fungal-HMMPfam-PF00734-Fungal cellulose binding domain;IPR005103-Glycoside hydrolase, family 61-HMMPfam-PF03443-Glycosyl hydrolase family 61;IPR000254-Cellulose-binding domain, fungal-ProSitePatterns-PS00562-CBM1 (carbohydrate binding type-1) domain signature.;IPR000254-Cellulose-binding domain, fungal-ProSiteProfiles-PS51164-CBM1 (carbohydrate binding type-1)…	#N/A	CAZyme	polysaccharide-related	Cluster K	AA9-CBM1	LPMO(lytic polysaccharide monooxygenase)	8.59667	13.13	1.55705	0.0919371	24.56	2.96515	7.37e-06	15.0367	1.85165	0.028278	14.1567	1.82382	0.0122813	25.2333	3.08688	1.51e-06	7.225	0.870607	0.758675	12.0267	1.4259	0.334995	6.32333	0.765779	0.477294	6.2	0.759005	0.42677	7.16333	0.903757	0.772964
Dicsqu464_1_PID_816464	;IPR000254-Cellulose-binding domain, fungal-HMMPfam-PF00734-Fungal cellulose binding domain;IPR000254-Cellulose-binding domain, fungal-ProSitePatterns-PS00562-CBM1 (carbohydrate binding type-1) domain signature.;IPR000254-Cellulose-binding domain, fungal-ProSiteProfiles-PS51164-CBM1 (carbohydrate binding type-1) domain profile.;IPR000254-Cellulose-binding domain, fungal-SMART-SM00236-Fungal-type …	#N/A	CAZyme	polysaccharide-related	Cluster K	CBM1	N/A	3.93333	8.76667	2.30171	0.0210107	17.21	4.54108	1.41e-05	10.59	2.83632	0.00635241	7.92	2.22495	0.0215792	18.15	4.88465	2.35e-06	4.88	1.28586	0.688385	5.11333	1.32497	0.660187	3.49	0.920322	0.915959	2.93	0.782196	0.659053	5.21	1.43543	0.399039
Dicsqu464_1_PID_830363	;IPR001547-Glycoside hydrolase, family 5-HMMPfam-PF00150-Cellulase (glycosyl hydrolase family 5);IPR000254-Cellulose-binding domain, fungal-HMMPfam-PF00734-Fungal cellulose binding domain;IPR018087-Glycoside hydrolase, family 5, conserved site-ProSitePatterns-PS00659-Glycosyl hydrolases family 5 signature.;IPR000254-Cellulose-binding domain, fungal-ProSiteProfiles-PS51164-CBM1 (carbohydrate bindi…	#N/A	CAZyme	polysaccharide-related	Cluster K	CBM1-GH5_5	EGL(β-1,4-endo-glucanase)	11.8933	17.4133	1.51025	0.159081	31.0733	2.71477	0.000286454	22.9567	2.03796	0.0171767	20.08	1.86983	0.0167602	20.07	1.78848	0.0488999	12.5	1.08838	0.872655	10.6467	0.914082	0.874617	6.08	0.528859	0.0420224	5.54667	0.490596	0.0218682	15.1167	1.37858	0.305081
Dicsqu464_1_PID_937833	;IPR029058-Alpha/Beta hydrolase fold-SUPERFAMILY-SSF53474-\N	#N/A	CAZyme	polysaccharide-related	Cluster K	CE15	GE(4-O-methyl-glucuronoyl methyl esterase)	7.03667	7.86	1.14242	0.748824	8.04667	1.19448	0.722431	6.35333	0.964681	0.956622	5.30667	0.835634	0.609872	8.99667	1.35285	0.428469	5	0.738499	0.535025	19.8433	2.88436	0.000826687	14.96	2.20994	0.0165536	12.66	1.88367	0.074031	6.23	0.961473	0.931475
Dicsqu464_1_PID_863600	;IPR001087-GDSL lipase/esterase-HMMPfam-PF00657-GDSL-like Lipase/Acylhydrolase;IPR013830-SGNH hydrolase-type esterase domain-SUPERFAMILY-SSF52266-\N	#N/A	CAZyme	polysaccharide-related	Cluster K	CE16	AXE/GMAE(acetyl xylan esterase/galactomannan acetyl esterase)	9.52	8.67667	0.933457	0.848595	7.75	0.849352	0.690975	8.07	0.899484	0.821972	9.87667	1.14704	0.643097	11.41	1.26721	0.459015	9.305	1.01072	0.982481	24.0533	2.5792	0.000222856	7.95	0.868325	0.759547	9.54667	1.05409	0.90708	10.0033	1.13778	0.701924
Dicsqu464_1_PID_962448	;IPR010905-Glycosyl hydrolase, family 88-HMMPfam-PF07470-Glycosyl Hydrolase Family 88;IPR008928-Six-hairpin glycosidase-like-SUPERFAMILY-SSF48208-\N	#N/A	CAZyme	polysaccharide-related	Cluster K	GH105	URGH(unsaturated rhamnoglucuronyl hydrolase)	5.74333	6.2	1.11175	0.765085	8.07333	1.46828	0.251063	7.15667	1.32684	0.447597	8.97333	1.73304	0.0268779	10.17	1.87737	0.0194352	8.3	1.50138	0.272074	20.9767	3.73787	3.98e-08	9.80333	1.77474	0.0499327	10.9	1.99633	0.0146069	8.26667	1.56035	0.102751
Dicsqu464_1_PID_725679	;IPR002594-Glycoside hydrolase, family 12-HMMPfam-PF01670-Glycosyl hydrolase family 12;IPR013320-Concanavalin A-like lectin/glucanase domain-SUPERFAMILY-SSF49899-\N	#N/A	CAZyme	polysaccharide-related	Cluster K	GH12	XG-EGL(xyloglucanase)	6.10667	6.86	1.15609	0.710666	24.3867	4.14448	2.18e-07	12.1767	2.10329	0.0210983	9.63333	1.74605	0.0525337	10.59	1.83754	0.0556481	8.345	1.41744	0.440702	6.74	1.12932	0.840455	4.16	0.706821	0.415702	4.59333	0.79092	0.588398	10.98	1.94513	0.0242804
Dicsqu464_1_PID_972433	#N/A	#N/A	CAZyme	polysaccharide-related	Cluster K	GH131	EGL(β-1,4-endo-glucanase)	7.38667	9.18667	1.27282	0.345114	14.2667	2.00076	0.0030185	11.8133	1.68908	0.0371872	9.66	1.44191	0.101975	13.7133	1.9578	0.00276381	6.43	0.90001	0.799448	10.94	1.50395	0.165196	6.39667	0.896341	0.795058	7.07333	1.00528	0.991892	6.85333	1.00358	0.990363
Dicsqu464_1_PID_918405	;IPR006102-Glycoside hydrolase, family 2, immunoglobulin-like beta-sandwich-SUPERFAMILY-SSF49303-\N;IPR008979-Galactose-binding domain-like-SUPERFAMILY-SSF49785-\N;IPR017853-Glycoside hydrolase superfamily-SUPERFAMILY-SSF51445-\N	Carbohydrate transport and metabolism	CAZyme	polysaccharide-related	Cluster K	GH2	MND(β-1,4-mannosidase)	10.9233	7.81	0.738042	1.91e-05	14.2167	1.35713	1.13e-05	11.7667	1.14636	0.115804	10.3133	1.04827	0.573126	8.25	0.800369	0.00310486	12.895	1.22717	0.0276258	14.7367	1.38183	2.98e-06	11.0867	1.059	0.623042	6.44333	0.62137	2.92e-11	29.4867	2.93499	5.06e-78
Dicsqu464_1_PID_1043122	;IPR001764-Glycoside hydrolase, family 3, N-terminal-HMMPfam-PF00933-Glycosyl hydrolase family 3 N terminal domain;IPR002772-Glycoside hydrolase family 3 C-terminal domain-HMMPfam-PF01915-Glycosyl hydrolase family 3 C-terminal domain;IPR026891-Fibronectin type III-like domain-HMMPfam-PF14310-Fibronectin type III-like domain;\N-\N-ProSiteProfiles-PS51257-Prokaryotic membrane lipoprotein lipid atta…	#N/A	CAZyme	polysaccharide-related	Cluster K	GH3	BXL(β-1,4-xylosidase)	6.34	9.78333	1.5963	0.0896844	8.01	1.32126	0.457588	6.99	1.16826	0.727063	6.83333	1.19537	0.551159	14.9633	2.51026	0.000378024	10.92	1.79037	0.099419	15.3733	2.47858	0.000972161	8.07	1.32997	0.462352	8.14	1.35218	0.393653	6.65667	1.13807	0.714027
Dicsqu464_1_PID_856119	;IPR001944-Glycoside hydrolase, family 35-HMMPfam-PF01301-Glycosyl hydrolases family 35;IPR018954-Beta-galactosidase, domain 2-HMMPfam-PF10435-Beta-galactosidase, domain 2;IPR025972-Beta-galactosidase, domain 3-HMMPfam-PF13363-Beta-galactosidase, domain 3;IPR025300-Beta-galactosidase jelly roll domain-HMMPfam-PF13364-Beta-galactosidase jelly roll domain;IPR001944-Glycoside hydrolase, family 35-PR…	Carbohydrate transport and metabolism	CAZyme	polysaccharide-related	Cluster K	GH35	LAC(β-1,4-galactosidase)	8.49667	10.44	1.25601	0.443604	6.39333	0.78136	0.500959	6.64	0.829773	0.643656	9.57667	1.24579	0.422845	12.6533	1.57027	0.109596	8.18	0.994009	0.990231	19.8967	2.38549	0.000931408	8.93667	1.08885	0.866881	10.4967	1.29363	0.456026	8.29667	1.05648	0.880163
Dicsqu464_1_PID_938021	;IPR001547-Glycoside hydrolase, family 5-HMMPfam-PF00150-Cellulase (glycosyl hydrolase family 5);IPR017853-Glycoside hydrolase superfamily-SUPERFAMILY-SSF51445-\N	#N/A	CAZyme	polysaccharide-related	Cluster K	GH5_22	BXL(β-1,4-xylosidase)	8.30667	9.83	1.2136	0.538242	6.91333	0.869007	0.74254	8.42667	1.0782	0.881762	22.8967	3.05623	1.22e-06	30.06	3.79951	1.19e-08	6.62	0.825104	0.659074	14.72	1.81087	0.0561183	6.88	0.858109	0.737771	12.6367	1.5979	0.125828	7.99333	1.0441	0.909817
Dicsqu464_1_PID_937177	;IPR008902-Bacterial alpha-L-rhamnosidase-HMMPfam-PF05592-Bacterial alpha-L-rhamnosidase;IPR008928-Six-hairpin glycosidase-like-SUPERFAMILY-SSF48208-\N	#N/A	CAZyme	polysaccharide-related	Cluster K	GH78	RHA(α-rhamnosidase)	10.1733	10.74	1.08357	0.786608	8.76333	0.896711	0.761618	10.1	1.06025	0.891016	17.5033	1.90858	0.00110163	20.86	2.17626	0.000178066	7.24	0.738246	0.340528	22.1633	2.23143	0.000212554	11.0167	1.12983	0.749815	21.4333	2.21378	0.000264085	12.9067	1.3773	0.168013
Dicsqu464_1_PID_832512	;IPR001117-Multicopper oxidase, type 1-HMMPfam-PF00394-Multicopper oxidase;IPR011706-Multicopper oxidase, type 2-HMMPfam-PF07731-Multicopper oxidase;IPR011707-Multicopper oxidase, type 3-HMMPfam-PF07732-Multicopper oxidase;IPR002355-Multicopper oxidase, copper-binding site-ProSitePatterns-PS00079-Multicopper oxidases signature 1.;IPR008972-Cupredoxin-SUPERFAMILY-SSF49503-\N	Secondary metabolites biosynthesis, transport and catabolism	CAZyme	lignin-related	Cluster L	AA1_1	LCC(laccase)	3.41333	10.1667	3.08648	6.85e-09	4.61667	1.41449	0.206561	3.38333	1.05751	0.898969	4.75	1.54185	0.0402457	5.62333	1.75119	0.011996	4.34	1.32666	0.385209	3.69	1.11049	0.810583	4.83333	1.48037	0.137883	3.94333	1.22514	0.510908	8.54	2.72953	1.82e-07
Dicsqu464_1_PID_1042937	;IPR002016-Haem peroxidase, plant/fungal/bacterial-HMMPfam-PF00141-Peroxidase;IPR024589-Fungal ligninase, C-terminal-HMMPfam-PF11895-Domain of unknown function (DUF3415);IPR002016-Haem peroxidase, plant/fungal/bacterial-PRINTS-PR00458-Haem peroxidase superfamily signature;IPR001621-Fungal ligninase-PRINTS-PR00462-Fungal lignin peroxidase family signature;IPR019794-Peroxidase, active site-ProSiteP…	#N/A	CAZyme	lignin-related	Cluster L	AA2	VP(versatile peroxidase)	2.74	18.9033	7.17544	3.73e-14	7.23333	2.75305	0.000798037	5.35667	2.09277	0.0245442	10.9733	4.45164	1.01e-08	5.75333	2.23108	0.00845109	3.56	1.36073	0.513143	5.21	1.94878	0.0647135	2.25333	0.858369	0.782946	4.10667	1.58151	0.216767	20.94	8.31653	4.87e-17
Dicsqu464_1_PID_832443	;IPR002016-Haem peroxidase, plant/fungal/bacterial-HMMPfam-PF00141-Peroxidase;IPR024589-Fungal ligninase, C-terminal-HMMPfam-PF11895-Domain of unknown function (DUF3415);IPR002016-Haem peroxidase, plant/fungal/bacterial-PRINTS-PR00458-Haem peroxidase superfamily signature;IPR001621-Fungal ligninase-PRINTS-PR00462-Fungal lignin peroxidase family signature;IPR019793-Peroxidases heam-ligand binding …	#N/A	CAZyme	lignin-related	Cluster L	AA2	MnP(manganese peroxidase)	3.68333	3.26333	0.918388	0.857781	4.68333	1.33564	0.557604	3.85667	1.10726	0.875803	4.58667	1.37974	0.365225	3.04	0.874464	0.783151	3.79	1.07133	0.915327	11.44	3.16779	0.000663587	8.33333	2.37527	0.0144827	3.15333	0.905895	0.861849	2.95	0.868929	0.759553
Dicsqu464_1_PID_455342	;IPR009880-Glyoxal oxidase, N-terminal-HMMPfam-PF07250-Glyoxal oxidase N-terminus;IPR015202-Domain of unknown function DUF1929-HMMPfam-PF09118-Domain of unknown function (DUF1929);IPR011043-Galactose oxidase/kelch, beta-propeller-SUPERFAMILY-SSF50965-\N;IPR014756-Immunoglobulin E-set-SUPERFAMILY-SSF81296-\N	#N/A	CAZyme	lignin-related	Cluster L	AA5_1	CRO(copper radical oxidase)	9.54	55.9	5.96048	0.000617878	2.31333	0.251739	0.0262679	2.19	0.242038	0.0190456	1.47	0.170719	0.000568205	2.48667	0.276089	0.0272626	9.045	0.99091	0.992557	8.19333	0.870731	0.910862	3.44	0.377664	0.150787	7.63	0.837988	0.846682	3.89333	0.441909	0.171086
Dicsqu464_1_PID_819102	;IPR009880-Glyoxal oxidase, N-terminal-HMMPfam-PF07250-Glyoxal oxidase N-terminus;IPR015202-Domain of unknown function DUF1929-HMMPfam-PF09118-Domain of unknown function (DUF1929);IPR011043-Galactose oxidase/kelch, beta-propeller-SUPERFAMILY-SSF50965-\N;IPR014756-Immunoglobulin E-set-SUPERFAMILY-SSF81296-\N	#N/A	CAZyme	lignin-related	Cluster L	AA5_1	CRO(copper radical oxidase)	1.94333	9.87333	5.19062	0.0109008	1.97333	1.06106	0.96314	1.68333	0.910868	0.946885	1.66	0.947945	0.952687	1.90333	1.03863	0.971735	8.725	4.66567	0.0743767	10.6933	5.5792	0.0216666	12.1833	6.59306	0.00595105	10.6367	5.72887	0.0156091	5.36333	2.98718	0.117169
Dicsqu464_1_PID_928670	;IPR005103-Glycoside hydrolase, family 61-HMMPfam-PF03443-Glycosyl hydrolase family 61	#N/A	CAZyme	polysaccharide-related	Cluster L	AA9	LPMO(lytic polysaccharide monooxygenase)	0.706667	4.71	6.80642	2.83e-06	6.65	9.76423	1.95e-08	5.03667	7.49047	1.34e-06	12.3833	19.3394	3.25e-15	14.02	20.7456	3.43e-15	1.03	1.51144	0.575952	4.79667	6.89127	5.7e-06	0.816667	1.19282	0.847364	1.46333	2.17309	0.158286	1.31333	1.99987	0.157659
Dicsqu464_1_PID_931204	;IPR000254-Cellulose-binding domain, fungal-HMMPfam-PF00734-Fungal cellulose binding domain;IPR000254-Cellulose-binding domain, fungal-ProSiteProfiles-PS51164-CBM1 (carbohydrate binding type-1) domain profile.;IPR000254-Cellulose-binding domain, fungal-SMART-SM00236-Fungal-type cellulose-binding domain;IPR000254-Cellulose-binding domain, fungal-SUPERFAMILY-SSF57180-\N	#N/A	CAZyme	polysaccharide-related	Cluster L	GH131-CBM1	EGL(β-1,4-endo-glucanase)	4.81333	5.42	1.1566	0.622631	10.9667	2.36832	0.000197212	8.64667	1.89383	0.0103458	3.80667	0.872947	0.617533	6.66667	1.46392	0.149534	3.605	0.774264	0.493498	6.27	1.32863	0.427468	3.34667	0.72261	0.311098	2.64667	0.576406	0.0465415	3.66333	0.824367	0.503762
Dicsqu464_1_PID_49524	;IPR001117-Multicopper oxidase, type 1-HMMPfam-PF00394-Multicopper oxidase;IPR011706-Multicopper oxidase, type 2-HMMPfam-PF07731-Multicopper oxidase;IPR011707-Multicopper oxidase, type 3-HMMPfam-PF07732-Multicopper oxidase;IPR002355-Multicopper oxidase, copper-binding site-ProSitePatterns-PS00079-Multicopper oxidases signature 1.;IPR008972-Cupredoxin-SUPERFAMILY-SSF49503-\N	Secondary metabolites biosynthesis, transport and catabolism	CAZyme	lignin-related	Cluster M	AA1_1	LCC(laccase)	9.34	23.8633	2.62016	6.66e-08	9.96	1.11117	0.744072	9.96667	1.134	0.695144	10.2867	1.22327	0.331796	10.3233	1.17395	0.525174	21.835	2.43301	8.16e-05	16.9333	1.85518	0.00298664	115.61	12.9499	2.84e-57	31.3133	3.55432	5.44e-13	8.99333	1.04696	0.87141
Dicsqu464_1_PID_808604	;IPR002016-Haem peroxidase, plant/fungal/bacterial-HMMPfam-PF00141-Peroxidase;IPR024589-Fungal ligninase, C-terminal-HMMPfam-PF11895-Domain of unknown function (DUF3415);IPR002016-Haem peroxidase, plant/fungal/bacterial-PRINTS-PR00458-Haem peroxidase superfamily signature;IPR001621-Fungal ligninase-PRINTS-PR00462-Fungal lignin peroxidase family signature;IPR019793-Peroxidases heam-ligand binding …	#N/A	CAZyme	lignin-related	Cluster M	AA2	MnP(manganese peroxidase)	4.20333	68.0433	16.5244	0.000433836	1.86667	0.463355	0.536982	2.85	0.70941	0.824834	3.86333	1.0205	0.987158	5.71333	1.4403	0.761191	36.605	9.00088	0.0426014	60.5767	14.5703	0.00271559	23.8467	5.97375	0.0655678	38.3433	9.53446	0.0143094	10.8733	2.79685	0.277979
Dicsqu464_1_PID_818957	;IPR009880-Glyoxal oxidase, N-terminal-HMMPfam-PF07250-Glyoxal oxidase N-terminus;IPR015202-Domain of unknown function DUF1929-HMMPfam-PF09118-Domain of unknown function (DUF1929);IPR011043-Galactose oxidase/kelch, beta-propeller-SUPERFAMILY-SSF50965-\N;IPR014756-Immunoglobulin E-set-SUPERFAMILY-SSF81296-\N	#N/A	CAZyme	lignin-related	Cluster M	AA5_1	CRO(copper radical oxidase)	8.92	40.8533	4.72188	0.00293507	9.63667	1.12521	0.908112	10.6433	1.25775	0.815784	8.01333	0.997452	0.997513	10.2167	1.21003	0.811018	31.235	3.64759	0.0668861	47.07	5.35498	0.00379324	17.6833	2.0818	0.313953	17.4433	2.04742	0.297623	17.6833	2.14604	0.194933
Dicsqu464_1_PID_922291	;IPR003610-Carbohydrate-binding module family 5/12-HMMPfam-PF02839-Carbohydrate binding domain;IPR001579-Glycoside hydrolase, chitinase active site-ProSitePatterns-PS01095-Chitinases family 18 active site.;IPR003610-Carbohydrate-binding module family 5/12-SMART-SM00495-Chitin-binding domain type 3;IPR003610-Carbohydrate-binding module family 5/12-SUPERFAMILY-SSF51055-\N;IPR017853-Glycoside hydrol…	Cell wall/membrane/envelope biogenesis	CAZyme	chitin-related	Cluster N	GH18-CBM5		59.0167	119.873	2.09977	3.46e-06	110.247	1.94588	9.01e-05	96.72	1.73803	0.00180263	136.18	2.56015	4.3e-10	133.51	2.3953	2.66e-08	100.84	1.7733	0.00697157	97.16	1.68681	0.00501385	70.56	1.24836	0.348214	116.767	2.08534	1.31e-05	58.05	1.06696	0.78533
Dicsqu464_1_PID_810758	;IPR009009-RlpA-like double-psi beta-barrel domain-HMMPfam-PF03330-Rare lipoprotein A (RlpA)-like double-psi beta-barrel;IPR009009-RlpA-like double-psi beta-barrel domain-SUPERFAMILY-SSF50685-\N	#N/A	CAZyme	polysaccharide-related	Cluster N	EXPN	EXPN(expansin)	80.3067	72.3833	0.927668	0.412058	78.7733	1.02248	0.877394	94.2967	1.24964	0.0066067	152.963	2.11502	2.38e-31	146.593	1.93347	1.58e-23	77.14	0.998718	0.992557	80.4833	1.0267	0.868394	78.12	1.01438	0.933551	118.493	1.55564	6.56e-10	112.72	1.52475	5.23e-10
Dicsqu464_1_PID_972003	;IPR005084-Carbohydrate binding module family 6-HMMPfam-PF03422-Carbohydrate binding module (family 6);IPR006710-Glycoside hydrolase, family 43-HMMPfam-PF04616-Glycosyl hydrolases family 43;IPR005084-Carbohydrate binding module family 6-ProSiteProfiles-PS51175-CBM6 (carbohydrate binding type-6) domain profile.;IPR008979-Galactose-binding domain-like-SUPERFAMILY-SSF49785-\N;IPR023296-Glycosyl hydr…	#N/A	CAZyme	polysaccharide-related	Cluster N	GH43-CBM35	N/A	69.0233	301.143	4.457	4.03e-20	202.867	3.04893	4.47e-11	111.817	1.71637	0.00635241	161.007	2.57907	1.02e-08	173.5	2.65129	1.12e-08	121.75	1.82205	0.0100186	335.813	4.952	8.13e-23	251.987	3.77993	3.68e-16	90.33	1.37352	0.158968	187.68	2.9398	5.45e-11
Dicsqu464_1_PID_924874	;IPR001547-Glycoside hydrolase, family 5-HMMPfam-PF00150-Cellulase (glycosyl hydrolase family 5);IPR017853-Glycoside hydrolase superfamily-SUPERFAMILY-SSF51445-\N	#N/A	CAZyme	polysaccharide-related	Cluster N	GH5_15		99.75	271.017	2.80987	5.66e-10	124.5	1.29953	0.279536	110.903	1.17898	0.559116	150.747	1.67667	0.00264114	131.283	1.39342	0.105784	161.87	1.68268	0.0273521	145.443	1.48648	0.0810649	81.8667	0.855864	0.591601	103.563	1.09431	0.754587	90.3133	0.98298	0.948166
Dicsqu464_1_PID_993764	;\N-\N-HMMPfam-PF12708-Pectate lyase superfamily protein;\N-\N-ProSiteProfiles-PS51257-Prokaryotic membrane lipoprotein lipid attachment site profile.;IPR011050-Pectin lyase fold/virulence factor-SUPERFAMILY-SSF51126-\N	#N/A	CAZyme	polysaccharide-related	Cluster N	GH55		30.2233	94.25	3.23408	0.000392173	115.917	3.99568	5.31e-05	141.423	4.96932	1.19e-06	173.097	6.36605	1.57e-09	137.47	4.84466	1.15e-06	73.585	2.52388	0.0392775	83.0733	2.81345	0.00660624	30.66	1.05925	0.940974	68.32	2.3914	0.0241215	88.1533	3.15891	0.000488701
Dicsqu464_1_PID_918783	;IPR001722-Glycoside hydrolase, family 7-HMMPfam-PF00840-Glycosyl hydrolase family 7;IPR001722-Glycoside hydrolase, family 7-PRINTS-PR00734-Glycosyl hydrolase family 7 signature;IPR013320-Concanavalin A-like lectin/glucanase domain-SUPERFAMILY-SSF49899-\N	#N/A	CAZyme	polysaccharide-related	Cluster N	GH7	CBH(cellobiohydrolase)	42.7367	163.43	3.91005	0.000321028	193.26	4.67165	9.84e-05	151.647	3.73154	0.00134403	185.533	4.79591	1.41e-05	223.767	5.50969	5.58e-06	41.385	0.999202	0.99832	89.8333	2.13219	0.14394	19.54	0.471792	0.120554	28.7267	0.703823	0.534428	75.18	1.90303	0.132116
Dicsqu464_1_PID_935176	;IPR000772-Ricin B lectin domain-HMMPfam-PF14200-Ricin-type beta-trefoil lectin domain-like;IPR000772-Ricin B lectin domain-ProSiteProfiles-PS50231-Lectin domain of ricin B chain profile.;IPR000772-Ricin B lectin domain-SUPERFAMILY-SSF50370-\N	#N/A	CAZyme		Cluster N	CBM13		60.38	111.79	1.90698	0.158756	254.853	4.3638	0.000778726	228.387	4.04912	0.00158792	60.3667	1.10766	0.853219	101.847	1.7899	0.247277	68.285	1.1637	0.852415	322.363	5.43867	7.49e-05	50.4067	0.871229	0.875053	129.283	2.26069	0.105144	27.7667	0.498326	0.129871
Dicsqu464_1_PID_728949	;IPR000772-Ricin B lectin domain-HMMPfam-PF14200-Ricin-type beta-trefoil lectin domain-like;IPR000772-Ricin B lectin domain-SUPERFAMILY-SSF50370-\N	#N/A	CAZyme		Cluster N	CBM13		44.19	88.02	2.05715	0.0986243	194.833	4.56599	0.000333038	147.483	3.57673	0.00363671	39.2433	0.985398	0.981327	71.2933	1.71318	0.277341	55.62	1.29831	0.718041	255.227	5.88886	1.51e-05	43.75	1.0358	0.973524	76.16	1.82128	0.255535	23.7533	0.583684	0.252326
Dicsqu464_1_PID_572714	;IPR010829-Cerato-platanin-HMMPfam-PF07249-Cerato-platanin;IPR009009-RlpA-like double-psi beta-barrel domain-SUPERFAMILY-SSF50685-\N	#N/A	CAZyme	polysaccharide-related	Cluster O	EXPN	EXPN(expansin)	233.64	462.673	2.05421	0.00130267	316.253	1.40755	0.26071	293.51	1.3393	0.361798	654.663	3.10786	4.17e-08	374.557	1.69613	0.0328651	169.68	0.756698	0.434526	242.69	1.06334	0.905744	212.123	0.945671	0.910242	274.72	1.23912	0.512729	571.143	2.65442	4.86e-06
Dicsqu464_1_PID_1040936	;IPR001944-Glycoside hydrolase, family 35-HMMPfam-PF01301-Glycosyl hydrolases family 35;IPR018954-Beta-galactosidase, domain 2-HMMPfam-PF10435-Beta-galactosidase, domain 2;IPR025972-Beta-galactosidase, domain 3-HMMPfam-PF13363-Beta-galactosidase, domain 3;IPR025300-Beta-galactosidase jelly roll domain-HMMPfam-PF13364-Beta-galactosidase jelly roll domain;IPR001944-Glycoside hydrolase, family 35-PR…	Carbohydrate transport and metabolism	CAZyme	polysaccharide-related	Cluster O	GH35	LAC(β-1,4-galactosidase)	281.663	876.703	3.19454	2.32e-08	461.4	1.7005	0.0414459	321.823	1.21045	0.586261	456.997	1.79212	0.00633501	535.32	2.00351	0.00230656	477.645	1.75122	0.0589944	633.523	2.29206	0.000352092	664.18	2.45403	3.88e-05	418.033	1.55606	0.0957185	371.813	1.4269	0.146052
Dicsqu464_1_PID_191860	;IPR006710-Glycoside hydrolase, family 43-HMMPfam-PF04616-Glycosyl hydrolases family 43;IPR023296-Glycosyl hydrolase, five-bladed beta-propellor domain-SUPERFAMILY-SSF75005-\N	#N/A	CAZyme	polysaccharide-related	Cluster O	GH43	ABN(endo-arabinanase)	251.127	179.467	0.733375	0.20749	420.427	1.73566	0.0317688	490.107	2.08079	0.00174245	207.91	0.917716	0.755891	306.137	1.29435	0.347148	257.21	1.05938	0.895958	310.787	1.26802	0.517018	190.27	0.787305	0.472638	355.253	1.49065	0.14001	278.74	1.20295	0.503268
Dicsqu464_1_PID_923064	;IPR005198-Glycoside hydrolase, family 76-HMMPfam-PF03663-Glycosyl hydrolase family 76;IPR008928-Six-hairpin glycosidase-like-SUPERFAMILY-SSF48208-\N	#N/A	CAZyme	polysaccharide-related	Cluster O	GH76		411.427	666.213	1.67107	0.0101187	600.183	1.51651	0.0835997	669.96	1.73125	0.0119823	760.5	2.0494	0.000104779	579.84	1.49289	0.0709547	611.7	1.53787	0.114905	492.53	1.22378	0.541639	299.273	0.755378	0.303919	421.567	1.08019	0.814567	562.637	1.48219	0.0614241
Dicsqu464_1_PID_832179	;IPR004045-Glutathione S-transferase, N-terminal-HMMPfam-PF13417-Glutathione S-transferase, N-terminal domain;IPR004045-Glutathione S-transferase, N-terminal-ProSiteProfiles-PS50404-Soluble glutathione S-transferase N-terminal domain profile.;IPR010987-Glutathione S-transferase, C-terminal-like-SUPERFAMILY-SSF47616-\N;IPR012336-Thioredoxin-like fold-SUPERFAMILY-SSF52833-\N	#N/A	Poorly characterized	General function prediction only	Cluster P			33.1933	61.68	1.91763	1.88e-15	26.75	0.838795	0.133796	30.5567	0.977831	0.906649	64.6367	2.15915	1.55e-22	57.0333	1.82074	3.55e-13	40.42	1.26472	0.057015	33.4567	1.03261	0.868546	27.95	0.879279	0.322956	57.4333	1.82455	1.28e-12	37.4667	1.22817	0.0316082
Dicsqu464_1_PID_919227	;IPR004045-Glutathione S-transferase, N-terminal-HMMPfam-PF13417-Glutathione S-transferase, N-terminal domain;IPR004045-Glutathione S-transferase, N-terminal-ProSiteProfiles-PS50404-Soluble glutathione S-transferase N-terminal domain profile.;IPR012336-Thioredoxin-like fold-SUPERFAMILY-SSF52833-\N	#N/A	Poorly characterized	General function prediction only	Cluster P			19.8333	26.0367	1.3526	0.0888871	31.02	1.63343	0.00725786	28.4933	1.52803	0.0246499	69.2933	3.87205	5.78e-21	37.3467	1.98916	2.13e-05	25.73	1.34682	0.214505	33.0533	1.70278	0.00367687	35.0867	1.84249	0.000252035	24.4867	1.30083	0.215544	44.0367	2.40906	5.42e-09
Dicsqu464_1_PID_877802	;IPR004045-Glutathione S-transferase, N-terminal-HMMPfam-PF13417-Glutathione S-transferase, N-terminal domain;IPR004045-Glutathione S-transferase, N-terminal-ProSiteProfiles-PS50404-Soluble glutathione S-transferase N-terminal domain profile.;IPR012336-Thioredoxin-like fold-SUPERFAMILY-SSF52833-\N	#N/A	Poorly characterized	General function prediction only	Cluster P			16.7433	18.2233	1.12177	0.525457	25.8633	1.60815	0.00197263	21.19	1.3412	0.0921593	41.7067	2.7576	1.14e-15	25.8767	1.6335	0.000772588	21.8	1.35156	0.136218	19.9	1.2136	0.382208	25.15	1.56588	0.00318133	22.37	1.40541	0.0441791	39.1133	2.53127	3.82e-13
Dicsqu464_1_PID_920517	;IPR002016-Haem peroxidase, plant/fungal/bacterial-HMMPfam-PF00141-Peroxidase;IPR002016-Haem peroxidase, plant/fungal/bacterial-PRINTS-PR00458-Haem peroxidase superfamily signature;IPR002207-Plant ascorbate peroxidase-PRINTS-PR00459-Plant ascorbate peroxidase signature;IPR019793-Peroxidases heam-ligand binding site-ProSitePatterns-PS00435-Peroxidases proximal heme-ligand signature.;IPR002016-Haem…	#N/A	Poorly characterized	General function prediction only	Cluster P			35.61	56.0067	1.6312	0.0328586	53.85	1.5788	0.0920464	52.4233	1.57015	0.0913728	98.1333	3.0625	2.73e-08	58.5833	1.74427	0.0196549	36.78	1.07971	0.859596	34.5367	0.997044	0.994803	53.7867	1.57845	0.0903737	46.55	1.38141	0.260739	111.977	3.42435	9.02e-10
Dicsqu464_1_PID_176785	;IPR019794-Peroxidase, active site-ProSitePatterns-PS00436-Peroxidases active site signature.;IPR010255-Haem peroxidase-SUPERFAMILY-SSF48113-\N	#N/A	Poorly characterized	General function prediction only	Cluster P			16.2733	29.0867	1.85272	0.00522264	23.9867	1.53812	0.114242	25.53	1.6734	0.0448701	44.19	3.01713	3.42e-08	26.7467	1.74205	0.0192396	19.04	1.22277	0.581789	15	0.945577	0.914102	27.2433	1.74667	0.0250611	21.3133	1.38039	0.260588	53.4867	3.57624	1.33e-10
Dicsqu464_1_PID_802772	;IPR003829-Pirin, N-terminal domain-HMMPfam-PF02678-Pirin;IPR008778-Pirin, C-terminal domain-HMMPfam-PF05726-Pirin C-terminal cupin domain;IPR012093-Pirin-PIRSF-PIRSF006232-\N;IPR011051-RmlC-like cupin domain-SUPERFAMILY-SSF51182-\N	#N/A	Poorly characterized	General function prediction only	Cluster P			19.45	29.85	1.58664	9.48e-11	24.4333	1.30746	0.00103351	27.7433	1.51713	1.34e-08	48.6	2.7781	5.8e-57	43.7467	2.38352	5.38e-40	22.045	1.17849	0.135829	28.0367	1.47597	2.22e-07	31.0167	1.66683	1.48e-13	28.8333	1.56624	1.54e-09	24.6933	1.38158	9.82e-06
Dicsqu464_1_PID_950941	;IPR008030-NmrA-like domain-HMMPfam-PF05368-NmrA-like family;\N-\N-SUPERFAMILY-SSF51735-\N	#N/A	Poorly characterized	General function prediction only	Cluster P			8.53	12.54	1.51197	0.0122268	88.6767	10.838	3.45e-70	24.33	3.02595	3.4e-14	64.38	8.36564	3.71e-56	17.7	2.19669	2.48e-07	14.61	1.78276	0.00437254	33.5367	4.02389	8.53e-23	61.0267	7.43077	9.24e-50	15.9133	1.96806	4.41e-05	33.87	4.31003	2.98e-26
Dicsqu464_1_PID_971493	;IPR000408-Regulator of chromosome condensation, RCC1-HMMPfam-PF00415-Regulator of chromosome condensation (RCC1) repeat;\N-\N-HMMPfam-PF13540-Regulator of chromosome condensation (RCC1) repeat;IPR000408-Regulator of chromosome condensation, RCC1-PRINTS-PR00633-Chromosome condensation regulator RCC1 signature;IPR000408-Regulator of chromosome condensation, RCC1-ProSitePatterns-PS00625-Regulator o…	Function unknown	Poorly characterized	General function prediction only	Cluster P			18.4567	29.9	1.66968	8.76e-07	18.5633	1.04403	0.827291	18.6767	1.07466	0.699374	29.39	1.76507	1.19e-08	22.6933	1.30052	0.0278195	16.605	0.935054	0.736086	17.6433	0.978043	0.934079	19.5733	1.1048	0.569975	22.37	1.27459	0.0639678	34.9233	2.05423	1.38e-13
Dicsqu464_1_PID_416914	;IPR002198-Short-chain dehydrogenase/reductase SDR-HMMPfam-PF00106-short chain dehydrogenase;IPR002198-Short-chain dehydrogenase/reductase SDR-PRINTS-PR00080-Short-chain dehydrogenase/reductase (SDR) superfamily signature;IPR002347-Glucose/ribitol dehydrogenase-PRINTS-PR00081-Glucose/ribitol dehydrogenase family signature;IPR020904-Short-chain dehydrogenase/reductase, conserved site-ProSitePatter…	General function prediction only	Poorly characterized	General function prediction only	Cluster P			38.7967	35.1233	0.935673	0.727567	49.6633	1.33181	0.0905105	49.8367	1.36381	0.0575155	32.2833	0.923453	0.628143	26.44	0.723006	0.0333186	59.61	1.60005	0.00759427	35.5567	0.937611	0.822692	38.69	1.04434	0.88371	22.3267	0.60699	0.000820529	77.6167	2.17283	6.09e-10
Dicsqu464_1_PID_923494	;IPR002198-Short-chain dehydrogenase/reductase SDR-HMMPfam-PF00106-short chain dehydrogenase;IPR002347-Glucose/ribitol dehydrogenase-PRINTS-PR00081-Glucose/ribitol dehydrogenase family signature;\N-\N-SUPERFAMILY-SSF51735-\N	General function prediction only	Poorly characterized	General function prediction only	Cluster P			65.4533	58.1567	0.912132	0.782846	90.6333	1.43603	0.249678	80.1	1.29094	0.469462	37.2467	0.62865	0.0503251	55.7167	0.899497	0.760151	96.755	1.53493	0.206361	71.0033	1.10688	0.838827	91.2633	1.45431	0.233014	37.6467	0.603565	0.072944	171.297	2.82715	2.66e-06
Dicsqu464_1_PID_915168	;IPR007785-Anamorsin-HMMPfam-PF05093-Cytokine-induced anti-apoptosis inhibitor 1, Fe-S biogenesis	Function unknown	Poorly characterized	General function prediction only	Cluster P			34.63	38.0167	1.13424	0.29787	35.0967	1.057	0.757895	35.5833	1.09289	0.596346	54.0533	1.73568	6.4e-09	40.6033	1.24243	0.0646226	39.085	1.17777	0.295283	39.22	1.1605	0.346479	48.9967	1.48053	0.000188829	40.7567	1.24355	0.0837555	64.22	2.01901	3.84e-14
Dicsqu464_1_PID_850685	;IPR009075-Acyl-CoA dehydrogenase/oxidase C-terminal-HMMPfam-PF00441-Acyl-CoA dehydrogenase, C-terminal domain;IPR006091-Acyl-CoA oxidase/dehydrogenase, central domain-HMMPfam-PF02770-Acyl-CoA dehydrogenase, middle domain;IPR013786-Acyl-CoA dehydrogenase/oxidase, N-terminal-HMMPfam-PF02771-Acyl-CoA dehydrogenase, N-terminal domain;IPR009075-Acyl-CoA dehydrogenase/oxidase C-terminal-SUPERFAMILY-SS…	General function prediction only	Poorly characterized	General function prediction only	Cluster P			55.4533	69.1467	1.28354	0.116946	52.3933	0.981851	0.948117	50.8767	0.977891	0.945025	54.07	1.0815	0.656187	55.13	1.05222	0.821648	46.935	0.878956	0.600028	55.0833	1.01709	0.966608	101.45	1.90098	6.98e-06	60.4867	1.14861	0.516393	103	2.01828	2.73e-07
Dicsqu464_1_PID_884823	;IPR013149-Alcohol dehydrogenase, C-terminal-HMMPfam-PF00107-Zinc-binding dehydrogenase;IPR020843-Polyketide synthase, enoylreductase domain-SMART-SM00829-Enoylreductase;IPR011032-GroES (chaperonin 10)-like-SUPERFAMILY-SSF50129-\N;\N-\N-SUPERFAMILY-SSF51735-\N	General function prediction only	Poorly characterized	General function prediction only	Cluster P			19.9333	19.0533	0.981901	0.917511	26.9533	1.40736	0.0102544	25.19	1.33851	0.0345374	33.0133	1.83375	2.39e-08	23.1433	1.22681	0.140867	27.995	1.4574	0.0148684	22.88	1.17165	0.390364	30.4067	1.58658	0.000103887	18.5333	0.978634	0.922304	80.47	4.37471	1.98e-48
Dicsqu464_1_PID_631895	;IPR001279-Beta-lactamase-like-HMMPfam-PF00753-Metallo-beta-lactamase superfamily;IPR001279-Beta-lactamase-like-SMART-SM00849-Metallo-beta-lactamase superfamily;IPR001279-Beta-lactamase-like-SUPERFAMILY-SSF56281-\N	#N/A	Poorly characterized	General function prediction only	Cluster P			23.5933	24.5833	1.07549	0.561476	23.9733	1.05909	0.730546	21.59	0.97248	0.890977	23.7333	1.11628	0.306241	20.4733	0.920185	0.529133	30.825	1.36147	0.0156448	20.6833	0.898418	0.518513	25.17	1.1171	0.453812	17.91	0.799733	0.0623584	46.5933	2.14862	4.06e-19
Dicsqu464_1_PID_915313	;IPR002818-ThiJ/PfpI-HMMPfam-PF01965-DJ-1/PfpI family;\N-\N-HMMPfam-PF13587-N-terminal domain of DJ-1_PfpI family;IPR029062-Class I glutamine amidotransferase-like-SUPERFAMILY-SSF52317-\N	#N/A	Poorly characterized	General function prediction only	Cluster P			42.8233	38.6767	0.927588	0.682654	64.8967	1.57537	0.00182975	58.1733	1.43951	0.0177199	65.4233	1.69219	3.85e-05	55.3167	1.36467	0.0388668	66.445	1.61339	0.00581286	56.1667	1.33992	0.0966545	63.7	1.5491	0.00226884	43.7333	1.07368	0.747927	332.76	8.42058	1.19e-76
Dicsqu464_1_PID_662796	;IPR005630-Terpene synthase, metal-binding domain-HMMPfam-PF03936-Terpene synthase family, metal binding domain;IPR008949-Isoprenoid synthase domain-SUPERFAMILY-SSF48576-\N	#N/A	Poorly characterized	General function prediction only	Cluster P			25.2867	41.1567	1.68233	4.31e-08	28.7933	1.18729	0.188968	28.6233	1.20475	0.140633	36.0233	1.58209	8.21e-07	31.7233	1.3317	0.00713328	26.055	1.07377	0.691936	29.7633	1.20438	0.178432	22.7433	0.93947	0.735224	24.7467	1.03178	0.85926	52.9033	2.27481	7.62e-21
Dicsqu464_1_PID_914235	;IPR011008-Dimeric alpha-beta barrel-SUPERFAMILY-SSF54909-\N	#N/A	Poorly characterized	General function prediction only	Cluster P			31.1	20.8133	0.688224	0.0124773	40.5633	1.35925	0.0799285	28.0867	0.958696	0.885765	55.73	1.98913	1.8e-07	34.8367	1.18636	0.342339	42.315	1.41847	0.0734454	40.3733	1.33188	0.134791	35.0933	1.17634	0.452934	27.0833	0.91916	0.716542	389.363	13.5998	3.69e-105
Dicsqu464_1_PID_1036189	;IPR021851-Protein of unknown function DUF3455-HMMPfam-PF11937-Protein of unknown function (DUF3455)	#N/A	Poorly characterized	General function prediction only	Cluster P			42.4867	22.4033	0.541795	0.0120205	46.3733	1.13685	0.753248	48.5967	1.22088	0.601131	47.2967	1.23784	0.422495	61.2	1.53359	0.119603	38.875	0.958871	0.928975	42.7933	1.03564	0.954648	47.8733	1.1797	0.690819	65.9333	1.6418	0.0827384	133.227	3.41599	2.02e-08
Dicsqu464_1_PID_824759	;IPR000073-Alpha/beta hydrolase fold-1-HMMPfam-PF12697-Alpha/beta hydrolase family;IPR012020-AB-hydrolase YheT, putative-PIRSF-PIRSF005211-\N;IPR029058-Alpha/Beta hydrolase fold-SUPERFAMILY-SSF53474-\N	General function prediction only	Poorly characterized	General function prediction only	Cluster P			20.2267	31.0267	1.5934	0.0395467	34.67	1.78558	0.0194937	29.1433	1.53775	0.104913	39.9933	2.19794	0.000113842	26.0467	1.36582	0.23262	19.465	1.00426	0.991989	15.8933	0.809318	0.570992	24.8133	1.28088	0.446807	19.9167	1.04076	0.919414	35.5933	1.91647	0.00260723
Dicsqu464_1_PID_840931	;IPR000801-Putative esterase-HMMPfam-PF00756-Putative esterase;IPR029058-Alpha/Beta hydrolase fold-SUPERFAMILY-SSF53474-\N;IPR014186-S-formylglutathione hydrolase-TIGRFAM-TIGR02821-fghA_ester_D: S-formylglutathione hydrolase	General function prediction only	Poorly characterized	General function prediction only	Cluster P			32.0933	48.55	1.55749	0.00390582	39.9267	1.29474	0.193984	38.5267	1.27328	0.231257	43.61	1.50577	0.00590375	43.8767	1.44639	0.0269554	54.04	1.7499	0.00364197	64.99	2.06553	1.56e-06	49.2767	1.59933	0.00400541	36.3267	1.19201	0.406143	41.7633	1.40977	0.0323134
Dicsqu464_1_PID_158919	;IPR006683-Thioesterase superfamily-HMMPfam-PF03061-Thioesterase superfamily;IPR029069-HotDog domain-SUPERFAMILY-SSF54637-\N	General function prediction only	Poorly characterized	General function prediction only	Cluster P			28.6267	34.7367	1.25905	0.333502	60.9867	2.22782	0.000125626	50.3667	1.86742	0.0046997	47.4467	1.83641	0.0018758	41.4933	1.5337	0.061703	23.165	0.841139	0.619105	40.1467	1.43309	0.205409	33.06	1.20797	0.56	26.2333	0.964901	0.925568	31.7567	1.2028	0.466759
Dicsqu464_1_PID_943357	;IPR023210-NADP-dependent oxidoreductase domain-HMMPfam-PF00248-Aldo/keto reductase family;IPR020471-Aldo/keto reductase subgroup-PRINTS-PR00069-Aldo-keto reductase signature;IPR018170-Aldo/keto reductase, conserved site-ProSitePatterns-PS00062-Aldo/keto reductase family signature 2.;IPR023210-NADP-dependent oxidoreductase domain-SUPERFAMILY-SSF51430-\N	General function prediction only	Poorly characterized	General function prediction only	Cluster P			17.21	22.66	1.35515	0.0817515	27.2767	1.64785	0.00515488	24.6833	1.51865	0.0249335	19.26	1.23916	0.219637	19.7433	1.21406	0.342831	35.125	2.11942	0.000119971	24.3733	1.44735	0.0734035	30.8767	1.87736	0.000108213	18.74	1.14572	0.578705	20.0867	1.26616	0.202828
Dicsqu464_1_PID_866504	;IPR000683-Oxidoreductase, N-terminal-HMMPfam-PF01408-Oxidoreductase family, NAD-binding Rossmann fold;\N-\N-SUPERFAMILY-SSF51735-\N;\N-\N-SUPERFAMILY-SSF55347-\N	#N/A	Poorly characterized	General function prediction only	Cluster P			24.8833	26.3233	1.08734	0.716949	31.7	1.32936	0.193039	32.3167	1.37866	0.123633	27.8967	1.24339	0.225237	39.3167	1.67416	0.00328515	31.75	1.32616	0.254487	61.1167	2.51114	1.33e-08	28.0633	1.17558	0.542318	31.53	1.33347	0.171637	29.6967	1.29369	0.172611
Dicsqu464_1_PID_917689	;IPR002220-DapA-like-HMMPfam-PF00701-Dihydrodipicolinate synthetase family;IPR002220-DapA-like-PIRSF-PIRSF001365-\N;IPR002220-DapA-like-PRINTS-PR00146-Dihydrodipicolinate synthase signature;\N-\N-SUPERFAMILY-SSF51569-\N	#N/A	Poorly characterized	General function prediction only	Cluster P			18.3633	19.09	1.07459	0.773372	34.8333	1.97981	0.000158795	37.1633	2.14955	1.33e-05	26.1633	1.58225	0.00751425	26.77	1.54677	0.0223057	30.085	1.70412	0.020754	33.4	1.86004	0.00100156	23.8933	1.36426	0.171375	19.8867	1.14214	0.620383	25.6233	1.51498	0.0229168
Dicsqu464_1_PID_640318	;IPR007269-Isoprenylcysteine carboxyl methyltransferase-HMMPfam-PF04140-Isoprenylcysteine carboxyl methyltransferase (ICMT) family	#N/A	Poorly characterized	General function prediction only	Cluster P			25.2067	85.29	3.4659	0.000493564	19.0067	0.782664	0.684727	14.1033	0.593017	0.295981	25.64	1.12665	0.798794	19.39	0.808822	0.678697	24.315	1.00188	0.9968	26.2967	1.06174	0.947921	26.7567	1.10162	0.90303	16.35	0.681731	0.456183	38.5833	1.66267	0.220728
Dicsqu464_1_PID_917755	;\N-\N-HMMPfam-PF13516-Leucine Rich repeat;IPR006553-Leucine-rich repeat, cysteine-containing subtype-SMART-SM00367-Leucine-rich repeat - CC (cysteine-containing) subfamily;\N-\N-SUPERFAMILY-SSF52047-\N	#N/A	Poorly characterized	General function prediction only	Cluster P			20.0533	32.55	1.66901	0.00114019	25.5733	1.32809	0.16258	29.9333	1.59152	0.00780967	37.8967	2.09496	4.66e-07	21.0433	1.10926	0.638031	18.49	0.957455	0.892478	24.4	1.24442	0.366883	18.5267	0.96172	0.911498	23.5967	1.24053	0.307766	40.6233	2.20159	8.38e-08
Dicsqu464_1_PID_849445	;\N-\N-ProSiteProfiles-PS51257-Prokaryotic membrane lipoprotein lipid attachment site profile.	#N/A	Poorly characterized	General function prediction only	Cluster P			21.65	35.1767	1.67925	0.00167496	23.33	1.12145	0.675031	25.8033	1.2686	0.295442	40.74	2.08603	1.69e-06	33.23	1.62528	0.00539131	16.11	0.77509	0.312362	23.4233	1.10696	0.750529	19.2533	0.926725	0.815626	25.2933	1.23025	0.358316	44.4167	2.22729	2e-07
Dicsqu464_1_PID_875704	;IPR000073-Alpha/beta hydrolase fold-1-HMMPfam-PF12697-Alpha/beta hydrolase family;IPR029058-Alpha/Beta hydrolase fold-SUPERFAMILY-SSF53474-\N	#N/A	Poorly characterized	General function prediction only	Cluster P			38.0767	55.8667	1.51686	0.00871045	44.1233	1.20988	0.39304	41.4367	1.16014	0.546204	88.2367	2.57353	1.85e-11	44.9	1.24638	0.244991	37.795	1.03332	0.915896	57.7867	1.55372	0.0153456	69.32	1.89747	3.51e-05	47.98	1.32984	0.140208	70.2033	2.00677	2.2e-06
Dicsqu464_1_PID_913329	;IPR005830-Aerolysin/haemolysin/leukocidin toxin-HMMPfam-PF01117-Aerolysin toxin;\N-\N-SUPERFAMILY-SSF56973-\N	#N/A	Poorly characterized	General function prediction only	Cluster P			24.9067	15.4933	0.640572	0.0103869	37.9367	1.59229	0.0150402	41.3933	1.76399	0.00158792	60.1567	2.67745	9.97e-11	45.3633	1.93091	8.9e-05	22.78	0.95063	0.88024	43.1133	1.77129	0.00188299	42.7533	1.78978	0.000835518	33.7733	1.43095	0.0768588	58.0433	2.52888	1.75e-09
Dicsqu464_1_PID_961666	;IPR004136-2-nitropropane dioxygenase, NPD-HMMPfam-PF03060-Nitronate monooxygenase;\N-\N-SUPERFAMILY-SSF51412-\N	#N/A	Poorly characterized	General function prediction only	Cluster P			24.55	35.3167	1.48703	0.000347297	31.2167	1.32449	0.0344238	28.31	1.22574	0.155244	35.9067	1.62192	4.27e-06	29.27	1.26351	0.0670316	28.335	1.19895	0.281748	29.9933	1.25064	0.139156	57.57	2.43997	4.73e-19	26.65	1.14305	0.394104	51.72	2.28625	1.14e-16
Dicsqu464_1_PID_938156	;IPR029069-HotDog domain-SUPERFAMILY-SSF54637-\N	#N/A	Poorly characterized	General function prediction only	Cluster P			15.9867	24.4467	1.57901	0.000117236	17.44	1.14285	0.456715	15.6467	1.04502	0.85879	24.95	1.73985	8.01e-07	22.1533	1.47387	0.00200091	14.16	0.924715	0.73105	14.3767	0.92444	0.745003	30.7067	2.01087	2.43e-10	20.9667	1.38656	0.0210525	35.1	2.39285	1.11e-16
Dicsqu464_1_PID_821171	;IPR007269-Isoprenylcysteine carboxyl methyltransferase-HMMPfam-PF04140-Isoprenylcysteine carboxyl methyltransferase (ICMT) family	#N/A	Poorly characterized	General function prediction only	Cluster P			44.4233	63.3133	1.47852	0.0454524	55.9767	1.31886	0.273362	53.3267	1.28197	0.344844	121.667	3.04301	3.26e-11	83.9633	2.00759	0.000188488	26.08	0.610919	0.0536212	38.8033	0.897344	0.768597	31.23	0.735271	0.216624	65.6867	1.56131	0.0411403	60.7167	1.4868	0.0446651
Dicsqu464_1_PID_879455	;IPR011009-Protein kinase-like domain-SUPERFAMILY-SSF56112-\N	#N/A	Poorly characterized	General function prediction only	Cluster P			37.5733	16.0367	0.442482	2.18e-06	44.4967	1.23966	0.397701	43.38	1.23067	0.428194	72.5533	2.14887	3.72e-06	28.3867	0.802628	0.319649	76.835	2.12467	0.000548404	29.2167	0.797349	0.421015	37.0667	1.03527	0.932113	35.85	1.00844	0.981755	19.6867	0.570652	0.0015335
Dicsqu464_1_PID_945124	;IPR002937-Amine oxidase-HMMPfam-PF01593-Flavin containing amine oxidoreductase;\N-\N-SUPERFAMILY-SSF51905-\N;\N-\N-SUPERFAMILY-SSF54373-\N	#N/A	Poorly characterized	General function prediction only	Cluster P			44.7433	48.7133	1.12388	0.723808	83.91	1.94539	0.0142176	109.66	2.62189	7.56e-05	69.52	1.72297	0.0219632	87.0167	2.06566	0.00377819	48.05	1.11054	0.820039	59.58	1.36822	0.400014	49.0967	1.14497	0.761069	82.3367	1.94348	0.0145738	62.58	1.51828	0.111784
Dicsqu464_1_PID_879306	;IPR004923-Iron permease FTR1/Fip1/EfeU-HMMPfam-PF03239-Iron permease FTR1 family	#N/A	Poorly characterized	General function prediction only	Cluster P			24.59	27.0767	1.13647	0.61956	40.6367	1.7252	0.0153448	43.8467	1.88999	0.00277675	28.5967	1.2901	0.229395	30.4967	1.31799	0.250804	31.54	1.33523	0.337012	106.09	4.40169	2.42e-16	58.5067	2.49218	1.82e-06	38.5567	1.65598	0.0273562	37.01	1.63379	0.0161902
Dicsqu464_1_PID_820648	;IPR005180-Domain of unknown function DUF302-HMMPfam-PF03625-Domain of unknown function DUF302;IPR005180-Domain of unknown function DUF302-SUPERFAMILY-SSF103247-\N	#N/A	Poorly characterized	General function prediction only	Cluster P			15.1167	16	1.09278	0.660715	15.5233	1.07125	0.798281	19.7267	1.38415	0.0709221	38.44	2.82503	2.19e-15	22.7667	1.59141	0.00278026	23.78	1.63492	0.0103795	18.3567	1.24181	0.343275	30.03	2.06837	2.44e-07	22.02	1.54054	0.0114221	31.0667	2.22965	2.93e-09
Dicsqu464_1_PID_817201	;IPR013149-Alcohol dehydrogenase, C-terminal-HMMPfam-PF00107-Zinc-binding dehydrogenase;IPR020843-Polyketide synthase, enoylreductase domain-SMART-SM00829-Enoylreductase;IPR011032-GroES (chaperonin 10)-like-SUPERFAMILY-SSF50129-\N;\N-\N-SUPERFAMILY-SSF51735-\N	General function prediction only	Poorly characterized	General function prediction only	Cluster P			38.11	41.4333	1.12086	0.568762	60.5	1.65529	0.00304476	54.6	1.51791	0.0186412	51.24	1.49077	0.00918907	44.5333	1.23653	0.266495	76.505	2.08631	9.83e-05	62.1067	1.66555	0.00333265	166.507	4.55755	2.09e-28	44.6667	1.23532	0.311714	119.463	3.39965	1.03e-18
Dicsqu464_1_PID_550444	;IPR009783-Protein of unknown function DUF1348-HMMPfam-PF07080-Protein of unknown function (DUF1348);\N-\N-SUPERFAMILY-SSF54427-\N	#N/A	Poorly characterized	General function prediction only	Cluster P			21.4767	23.0067	1.10831	0.704945	26.7933	1.30148	0.340796	28.0067	1.38117	0.214616	32.8667	1.6975	0.00609819	28.1967	1.39239	0.155755	46.65	2.26275	0.000799945	29.6433	1.40925	0.220977	59.9133	2.90755	8.73e-09	25.8833	1.26803	0.384426	68.6533	3.46766	2.9e-12
Dicsqu464_1_PID_918611	;IPR005123-Oxoglutarate/iron-dependent dioxygenase-HMMPfam-PF03171-2OG-Fe(II) oxygenase superfamily;IPR026992-Non-haem dioxygenase N-terminal domain-HMMPfam-PF14226-non-haem dioxygenase in morphine synthesis N-terminal;IPR005123-Oxoglutarate/iron-dependent dioxygenase-ProSiteProfiles-PS51471-Fe(2+) 2-oxoglutarate dioxygenase domain profile.;\N-\N-SUPERFAMILY-SSF51197-\N	General function prediction only	Poorly characterized	General function prediction only	Cluster P			26.7933	81.1867	3.12403	0.00164084	62.1667	2.40336	0.0417644	24.3533	0.963859	0.963192	86.3167	3.55616	0.000226489	107.81	4.2504	6.15e-05	44.725	1.72928	0.317435	34.7833	1.32582	0.671205	53.3267	2.07707	0.103696	71.15	2.79218	0.0126203	28.7	1.15799	0.776816
Dicsqu464_1_PID_1037010	;IPR029032-AhpD-like-SUPERFAMILY-SSF69118-\N	#N/A	Poorly characterized	General function prediction only	Cluster P			14.4133	35.1433	2.51855	0.00066895	11.9233	0.863305	0.758126	14.4367	1.06301	0.917136	30.9133	2.38698	0.000953981	14.9833	1.10042	0.822395	31.06	2.23969	0.0266199	17.1467	1.2174	0.701542	33.5167	2.43622	0.00213587	26.9867	1.98141	0.0326892	13.54	1.02487	0.951692
Dicsqu464_1_PID_931738	;IPR001279-Beta-lactamase-like-SMART-SM00849-Metallo-beta-lactamase superfamily;IPR001279-Beta-lactamase-like-SUPERFAMILY-SSF56281-\N	#N/A	Poorly characterized	General function prediction only	Cluster P			16.3033	35.61	2.26548	0.000156827	27.22	1.74288	0.0321954	19.8367	1.29566	0.428743	81.03	5.51868	1.57e-18	35.7833	2.32687	0.000131601	15.725	1.00554	0.990231	13.71	0.863106	0.727582	23.1233	1.4852	0.164801	25.58	1.65363	0.0557061	86.22	5.75238	2.2e-19
Dicsqu464_1_PID_912022	;IPR029730-Archaeal/bacterial/fungal rhodopsin-like-HMMPfam-PF01036-Bacteriorhodopsin-like protein;IPR001425-Archaeal/bacterial/fungal rhodopsin-PRINTS-PR00251-Bacterial opsin signature;IPR029730-Archaeal/bacterial/fungal rhodopsin-like-SMART-SM01021-Bacteriorhodopsin-like protein;\N-\N-SUPERFAMILY-SSF81321-\N	#N/A	Poorly characterized	General function prediction only	Cluster P			34.3567	32.06	0.960596	0.911428	56.7433	1.71554	0.0706185	42.86	1.31786	0.451223	89.2333	2.86943	3.93e-06	50.8033	1.5596	0.117461	87.31	2.63143	0.00149259	37.2933	1.10614	0.846926	108.337	3.27915	4.59e-07	30.8867	0.942568	0.89463	75.4733	2.37187	0.000309036
Dicsqu464_1_PID_915757	;IPR000026-Guanine-specific ribonuclease N1/T1-HMMPfam-PF00545-ribonuclease;IPR016191-Ribonuclease/ribotoxin-SUPERFAMILY-SSF53933-\N	#N/A	Poorly characterized	General function prediction only	Cluster P			14.3267	38.97	2.78296	0.00381081	69.3333	5.00466	3.82e-06	92.9233	6.84285	1.09e-08	60.61	4.66845	2.38e-06	29.3	2.16223	0.0493982	23.6	1.70677	0.313784	32.9667	2.35226	0.0499082	76.2633	5.50964	4.12e-07	24.64	1.79676	0.187572	39.5667	2.97891	0.00180254
Dicsqu464_1_PID_915410	;IPR018825-Domain of unknown function DUF2427-HMMPfam-PF10348-Domain of unknown function (DUF2427);IPR018827-Uncharacterised domain YCR061W, C-terminal-HMMPfam-PF10355-Protein of unknown function (Ytp1)	#N/A	Poorly characterized	General function prediction only	Cluster P			15.07	21.4533	1.47022	0.00943519	30.1633	2.08848	1.77e-07	27.5533	1.94596	3.73e-06	94.7433	6.96852	4.68e-55	36.4167	2.5543	2.34e-12	37.51	2.58449	2.82e-09	18.6533	1.26469	0.266939	59.6433	4.12824	7.58e-29	23.7633	1.66267	0.00115568	77.0733	5.55293	6.22e-43
Dicsqu464_1_PID_821802	;IPR002925-Dienelactone hydrolase-HMMPfam-PF01738-Dienelactone hydrolase family;IPR029058-Alpha/Beta hydrolase fold-SUPERFAMILY-SSF53474-\N	General function prediction only	Poorly characterized	General function prediction only	Cluster P			9.74333	14.72	1.54995	0.147266	51.5433	5.52367	1.75e-11	13.69	1.49114	0.286471	51.7133	5.89155	4.06e-13	26.9967	2.92887	7.87e-05	23.825	2.54369	0.00760151	39.14	4.0955	1.25e-07	120.663	12.9747	8.9e-27	67.6567	7.31939	2.93e-15	44.7933	4.99875	8.62e-11
Dicsqu464_1_PID_159321	;IPR008030-NmrA-like domain-HMMPfam-PF05368-NmrA-like family;\N-\N-SUPERFAMILY-SSF51735-\N	#N/A	Poorly characterized	General function prediction only	Cluster P			13.2767	38.8333	3.01466	9.76e-08	25.9933	2.04368	0.00234922	36.3633	2.90116	5.26e-07	176.603	14.7926	2.77e-47	121.833	9.71747	1.54e-32	45.52	3.57412	2.86e-07	44.09	3.39823	4.82e-09	119.14	9.35515	4.42e-32	47.9733	3.81307	7.98e-11	21.68	1.77408	0.0100536
Dicsqu464_1_PID_831736	;IPR021851-Protein of unknown function DUF3455-HMMPfam-PF11937-Protein of unknown function (DUF3455)	#N/A	Poorly characterized	General function prediction only	Cluster R			82.1233	121.637	1.53074	0.0497498	78.1867	0.99235	0.985659	81.3433	1.05221	0.905134	164.07	2.21554	4.05e-05	139.087	1.79172	0.00768197	42.515	0.540755	0.02502	90.37	1.12657	0.769191	65.4333	0.831196	0.578461	112.303	1.44178	0.154149	112.673	1.48966	0.0738715
Dicsqu464_1_PID_930656	;IPR005123-Oxoglutarate/iron-dependent dioxygenase-HMMPfam-PF03171-2OG-Fe(II) oxygenase superfamily;IPR026992-Non-haem dioxygenase N-terminal domain-HMMPfam-PF14226-non-haem dioxygenase in morphine synthesis N-terminal;IPR005123-Oxoglutarate/iron-dependent dioxygenase-ProSiteProfiles-PS51471-Fe(2+) 2-oxoglutarate dioxygenase domain profile.;\N-\N-SUPERFAMILY-SSF51197-\N	General function prediction only	Poorly characterized	General function prediction only	Cluster R			65.9367	47.48	0.735504	0.536573	18.8467	0.2957	0.00515488	30.0133	0.482442	0.14173	288.853	4.8365	2.02e-05	81.2933	1.29581	0.635728	69.615	1.08833	0.914591	80.9933	1.25081	0.774914	99.1	1.53957	0.472048	128.823	2.05128	0.140677	624.427	10.2463	9.56e-11
Dicsqu464_1_PID_822921	;IPR005123-Oxoglutarate/iron-dependent dioxygenase-HMMPfam-PF03171-2OG-Fe(II) oxygenase superfamily;IPR026992-Non-haem dioxygenase N-terminal domain-HMMPfam-PF14226-non-haem dioxygenase in morphine synthesis N-terminal;IPR005123-Oxoglutarate/iron-dependent dioxygenase-ProSiteProfiles-PS51471-Fe(2+) 2-oxoglutarate dioxygenase domain profile.;\N-\N-SUPERFAMILY-SSF51197-\N	General function prediction only	Poorly characterized	General function prediction only	Cluster R			83.42	62.8767	0.769122	0.606048	24.8833	0.308421	0.00736337	40.87	0.51905	0.201881	424.007	5.61182	2.48e-06	116.743	1.47242	0.448102	85.515	1.059	0.942475	115.987	1.41622	0.616855	137.853	1.69212	0.349232	181.857	2.28854	0.080471	940.89	12.2074	2.17e-12
Dicsqu464_1_PID_972012	;IPR000627-Intradiol ring-cleavage dioxygenase, C-terminal-HMMPfam-PF00775-Dioxygenase;IPR007535-Catechol dioxygenase, N-terminal-HMMPfam-PF04444-Catechol dioxygenase N terminus;IPR015889-Intradiol ring-cleavage dioxygenase, core-SUPERFAMILY-SSF49482-\N	#N/A	Poorly characterized	General function prediction only	Cluster R			78.3933	71.47	0.934551	0.767593	90.04	1.19402	0.455252	110.567	1.50178	0.0300822	159.243	2.25395	4.97e-08	100.687	1.35622	0.102736	116.74	1.54565	0.0452116	140.007	1.82573	0.00049393	332.14	4.41046	3.38e-25	249.8	3.35609	6.41e-16	243.913	3.37964	3.31e-17
Dicsqu464_1_PID_944964	;IPR013116-Acetohydroxy acid isomeroreductase, catalytic-HMMPfam-PF07991-Acetohydroxy acid isomeroreductase, catalytic domain;IPR008927-6-phosphogluconate dehydrogenase, C-terminal-like-SUPERFAMILY-SSF48179-\N;\N-\N-SUPERFAMILY-SSF51735-\N	#N/A	Poorly characterized	General function prediction only	Cluster R			117.01	221.53	1.92817	0.0537767	113.21	1.00568	0.993427	135.113	1.23024	0.709153	260.707	2.46565	0.0039157	306.133	2.75681	0.00252823	98.37	0.86867	0.821006	359.637	3.13835	0.00099622	209.913	1.85224	0.129836	286.277	2.56315	0.00959786	170.327	1.57683	0.21735
Dicsqu464_1_PID_822888	;IPR002227-Tyrosinase copper-binding domain-HMMPfam-PF00264-Common central domain of tyrosinase;IPR002227-Tyrosinase copper-binding domain-PRINTS-PR00092-Tyrosinase copper-binding domain signature;IPR002227-Tyrosinase copper-binding domain-ProSitePatterns-PS00497-Tyrosinase CuA-binding region signature.;IPR008922-Uncharacterised domain, di-copper centre-SUPERFAMILY-SSF48056-\N	#N/A	Poorly characterized	General function prediction only	Cluster R			6.74667	87.38	13.3642	2.2e-42	22.7933	3.52555	1.29e-09	18.4067	2.90603	6.35e-07	15.2167	2.50697	7.54e-06	7.20667	1.13681	0.682734	16.545	2.54831	0.000503277	22.9733	3.49062	2.56e-09	75.3733	11.7001	1.3e-38	19.38	3.04276	2.39e-07	12.9133	2.0838	0.000681444
Dicsqu464_1_PID_941309	;IPR029479-Nitroreductase-HMMPfam-PF00881-Nitroreductase family;IPR000415-Nitroreductase-like-SUPERFAMILY-SSF55469-\N	#N/A	Poorly characterized	General function prediction only	Cluster R			41.6733	113.167	2.82015	8.56e-13	147.017	3.69994	1.78e-20	196.72	5.03111	1.38e-30	319.44	8.52346	7.17e-57	213.71	5.44084	2.46e-34	89.06	2.22717	1.71e-05	91.08	2.24399	1.65e-07	174.98	4.39754	9.11e-27	129.08	3.27402	4.24e-16	152.943	3.99774	1.06e-23
Dicsqu464_1_PID_111661	;IPR007325-Kynurenine formamidase-HMMPfam-PF04199-Putative cyclase;\N-\N-SUPERFAMILY-SSF102198-\N	#N/A	Poorly characterized	General function prediction only	Cluster R			191.107	173.507	0.932199	0.744856	257.253	1.39901	0.0757756	327.833	1.81776	0.000177057	403.847	2.34101	1.56e-09	357.787	1.98294	5.42e-06	287.115	1.56016	0.0301443	254.243	1.3614	0.135237	199.067	1.08479	0.780923	232.523	1.28094	0.20972	340.313	1.9287	7.83e-06
Dicsqu464_1_PID_829170	;IPR004695-Voltage-dependent anion channel-HMMPfam-PF03595-Voltage-dependent anion channel	#N/A	Poorly characterized	General function prediction only	Cluster R			90.3667	161.793	1.84697	0.0020563	162.953	1.86954	0.00416666	175.31	2.05909	0.000537935	123.693	1.51535	0.0375099	98.35	1.15036	0.609304	57.59	0.662114	0.14532	90.37	1.0224	0.96803	62.9433	0.723473	0.223823	64.41	0.750307	0.270882	154.093	1.84772	0.00197768
Dicsqu464_1_PID_932156	;IPR011008-Dimeric alpha-beta barrel-SUPERFAMILY-SSF54909-\N	#N/A	Poorly characterized	General function prediction only	Cluster R			21.1767	26.23	1.26609	0.675127	17.52	0.859907	0.844219	9.92	0.494706	0.20177	10.9267	0.573301	0.21725	12.56	0.629233	0.388772	42.155	2.07004	0.236948	46.3967	2.23001	0.15788	76.7933	3.81051	0.00267718	35.55	1.76718	0.307799	32.7767	1.6823	0.292837
Dicsqu464_1_PID_929110	;IPR025337-Domain of unknown function DUF4243-HMMPfam-PF14027-Protein of unknown function (DUF4243)	#N/A	Poorly characterized	General function prediction only	Cluster R			60.1167	65.62	1.12543	0.585121	83.2033	1.44137	0.0767834	79.7267	1.40873	0.0958976	98.2867	1.8129	0.000199333	57.5967	1.015	0.957458	121.03	2.09242	0.000329794	88.84	1.50801	0.0496184	78.6333	1.36509	0.147672	48.7267	0.853595	0.521535	58.7267	1.05904	0.814625
Dicsqu464_1_PID_829635	;IPR018466-Ser-Thr-rich glycosyl-phosphatidyl-inositol-anchored membrane family-HMMPfam-PF10342-Ser-Thr-rich glycosyl-phosphatidyl-inositol-anchored membrane family	#N/A	Poorly characterized	General function prediction only	Cluster R			217.357	396.34	1.88759	0.000787254	272.27	1.3036	0.315413	240.25	1.17767	0.594947	422.147	2.15623	1.82e-05	305.19	1.48803	0.0657856	147.755	0.709198	0.218291	191.457	0.903713	0.793644	211.087	1.01424	0.978299	306.583	1.4881	0.0845466	462.99	2.31554	3.58e-06
Dicsqu464_1_PID_941288	;IPR002629-Cobalamin-independent methionine synthase MetE, C-terminal/archaeal-HMMPfam-PF01717-Cobalamin-independent synthase, Catalytic domain;\N-\N-SUPERFAMILY-SSF51726-\N	#N/A	Poorly characterized	General function prediction only	Cluster R			119.287	91.1567	0.787541	0.223766	197.97	1.72721	0.00406316	232.733	2.07163	3.39e-05	142.773	1.32754	0.114288	162.573	1.44432	0.0597752	240.85	2.09843	0.000520927	193.423	1.6572	0.011405	152.153	1.33109	0.214302	114.537	1.01152	0.975031	149.327	1.35598	0.109846
Dicsqu464_1_PID_825407	;IPR008775-Phytanoyl-CoA dioxygenase-HMMPfam-PF05721-Phytanoyl-CoA dioxygenase (PhyH);\N-\N-SUPERFAMILY-SSF51197-\N	#N/A	Poorly characterized	General function prediction only	Cluster R			15.0667	24.66	1.68511	0.0197294	20.1533	1.39312	0.256691	23.9967	1.6871	0.0388567	12.2967	0.904751	0.710035	15.0833	1.05875	0.867579	34.81	2.39892	0.00109813	65.6333	4.43464	1e-13	20.9567	1.45052	0.191227	12.8667	0.900847	0.769518	18.39	1.32211	0.271722
Dicsqu464_1_PID_944419	;IPR009799-EthD domain-HMMPfam-PF07110-EthD domain;IPR011008-Dimeric alpha-beta barrel-SUPERFAMILY-SSF54909-\N	#N/A	Poorly characterized	General function prediction only	Cluster R			98.1567	110.477	1.16875	0.802331	350.507	3.69355	0.00693631	437.73	4.7386	0.000690121	186.84	2.10387	0.0971595	141.33	1.52775	0.453414	206.82	2.17679	0.220363	123.803	1.28658	0.769191	115.64	1.22995	0.807288	125.57	1.35023	0.653939	173.26	1.90338	0.191906
Dicsqu464_1_PID_938620	;IPR005123-Oxoglutarate/iron-dependent dioxygenase-HMMPfam-PF03171-2OG-Fe(II) oxygenase superfamily;IPR026992-Non-haem dioxygenase N-terminal domain-HMMPfam-PF14226-non-haem dioxygenase in morphine synthesis N-terminal;IPR005123-Oxoglutarate/iron-dependent dioxygenase-ProSiteProfiles-PS51471-Fe(2+) 2-oxoglutarate dioxygenase domain profile.;\N-\N-SUPERFAMILY-SSF51197-\N	General function prediction only	Poorly characterized	General function prediction only	Cluster R			163.85	182.137	1.14986	0.389591	153.21	0.976452	0.928992	151.45	0.982425	0.952906	971.063	6.57957	1.75e-58	260.61	1.68623	0.000125224	235.945	1.49894	0.0240917	186.123	1.16332	0.50147	323.427	2.05608	2.1e-08	243.473	1.56924	0.00239371	1321.15	8.77444	3.34e-78
Dicsqu464_1_PID_957863	;IPR006674-HD domain-HMMPfam-PF01966-HD domain;\N-\N-SUPERFAMILY-SSF109604-\N;IPR017771-Cyanamide hydratase, HD-type-TIGRFAM-TIGR03401-cyanamide_fam: HD domain protein, cyanamide hydratase family	#N/A	Poorly characterized	General function prediction only	Cluster R			80.1567	86.28	1.11136	0.56795	125.3	1.63103	0.0015862	110.853	1.4713	0.0184774	166.41	2.30567	1.95e-10	78.2033	1.03357	0.884998	120.415	1.56358	0.018475	144.23	1.83868	3.77e-05	171.477	2.23241	3.13e-09	68.8	0.90522	0.655199	170.453	2.31271	2.07e-10
Dicsqu464_1_PID_930524	;IPR000073-Alpha/beta hydrolase fold-1-HMMPfam-PF12697-Alpha/beta hydrolase family;IPR029058-Alpha/Beta hydrolase fold-SUPERFAMILY-SSF53474-\N	#N/A	Poorly characterized	General function prediction only	Cluster R			16.26	39.0133	2.4673	0.00452149	13.33	0.851568	0.770807	10.9667	0.715564	0.489153	13.6933	0.937512	0.879505	11.2233	0.73094	0.44526	54.685	3.50853	0.00132247	26.3567	1.65982	0.268809	79.96	5.12295	4.65e-08	34.7933	2.25773	0.0250023	22.2033	1.48754	0.283504
Dicsqu464_1_PID_945815	;IPR019405-Lactonase, 7-bladed beta propeller-HMMPfam-PF10282-Lactonase, 7-bladed beta-propeller;\N-\N-SUPERFAMILY-SSF75011-\N	#N/A	Poorly characterized	General function prediction only	Cluster R			110.553	465.397	4.38212	2.45e-21	194.78	1.83921	0.000923844	144.023	1.38708	0.130175	317.627	3.19105	7.98e-14	216.633	2.07285	1.96e-05	157.03	1.47717	0.104463	119.797	1.10845	0.761022	159.01	1.50071	0.045942	168.567	1.60931	0.0160111	246.323	2.42361	3.56e-08
Dicsqu464_1_PID_632053	;IPR019405-Lactonase, 7-bladed beta propeller-HMMPfam-PF10282-Lactonase, 7-bladed beta-propeller;\N-\N-SUPERFAMILY-SSF75011-\N	#N/A	Poorly characterized	General function prediction only	Cluster R			171.713	820.167	4.95622	1.26e-25	323.223	1.96054	0.000147546	287.33	1.78014	0.00169226	1054.13	6.80646	5.1e-38	457.127	2.81101	1.21e-10	242.715	1.47152	0.104795	163.99	0.976372	0.958361	270.1	1.63755	0.00874229	267.147	1.6406	0.0109395	569.737	3.6034	5.61e-17
Dicsqu464_1_PID_932165	;IPR003154-S1/P1 nuclease-HMMPfam-PF02265-S1/P1 Nuclease;IPR008947-Phospholipase C/P1 nuclease domain-SUPERFAMILY-SSF48537-\N	#N/A	Poorly characterized	General function prediction only	Cluster R			48.59	120.833	2.57362	1.89e-09	78.4433	1.68596	0.00457576	74.7667	1.62851	0.00846515	130.86	2.98488	3.81e-13	64.81	1.40866	0.0718324	95.51	2.04089	0.000541065	65.3133	1.37476	0.162376	94.5033	2.02932	1.94e-05	56.7133	1.23089	0.363936	65.9633	1.47336	0.0272792
Dicsqu464_1_PID_826248	;IPR025337-Domain of unknown function DUF4243-HMMPfam-PF14027-Protein of unknown function (DUF4243)	#N/A	Poorly characterized	General function prediction only	Cluster R			39.1033	72.6633	1.91359	0.000307874	59.29	1.57932	0.0340617	61.0833	1.65566	0.0139393	201.81	5.71579	9.53e-28	74.7	2.02106	0.000123458	96.68	2.56527	1.26e-05	59.79	1.55807	0.0512462	88.1867	2.35128	1.32e-06	60.1167	1.61549	0.0227596	51.03	1.41424	0.0811043
Dicsqu464_1_PID_923716	;IPR002925-Dienelactone hydrolase-HMMPfam-PF01738-Dienelactone hydrolase family;IPR029058-Alpha/Beta hydrolase fold-SUPERFAMILY-SSF53474-\N	General function prediction only	Poorly characterized	General function prediction only	Cluster R			68.92	67.7	1.01337	0.960726	147.537	2.23816	2.75e-06	134.15	2.06645	3.58e-05	213.813	3.44196	1.32e-15	95.6767	1.47256	0.0452164	133.35	2.01226	0.00115323	139.58	2.0697	4.18e-05	161.763	2.45051	5.18e-08	91.3433	1.39593	0.116108	114.387	1.80046	0.000556882
Dicsqu464_1_PID_969596	;IPR002198-Short-chain dehydrogenase/reductase SDR-HMMPfam-PF00106-short chain dehydrogenase;IPR002347-Glucose/ribitol dehydrogenase-PRINTS-PR00081-Glucose/ribitol dehydrogenase family signature;IPR020904-Short-chain dehydrogenase/reductase, conserved site-ProSitePatterns-PS00061-Short-chain dehydrogenases/reductases family signature.;\N-\N-SUPERFAMILY-SSF51735-\N	General function prediction only	Poorly characterized	General function prediction only	Cluster S			1.58333	7.53	4.94326	7.57e-09	27.94	18.4058	7.24e-30	10.57	7.10231	4.2e-13	55.2167	38.7118	4.54e-49	14.7667	9.86045	3.67e-18	3.665	2.41798	0.02371	7.7	4.98021	1.42e-08	30.5167	20.0556	1.97e-32	6.60667	4.42905	2.78e-07	123.52	84.8851	5.45e-73
Dicsqu464_1_PID_963638	;IPR004183-Extradiol ring-cleavage dioxygenase, class III enzyme, subunit B-HMMPfam-PF02900-Catalytic LigB subunit of aromatic ring-opening dioxygenase;IPR014436-Extradiol aromatic ring-opening dioxygenase, DODA type-PIRSF-PIRSF006157-\N;IPR004183-Extradiol ring-cleavage dioxygenase, class III enzyme, subunit B-SUPERFAMILY-SSF53213-\N	#N/A	Poorly characterized	General function prediction only	Cluster S			5.95667	20.2633	3.52647	8.92e-21	20.0133	3.5073	9.15e-21	20.5467	3.66107	7.89e-22	36.6967	6.83679	4.04e-51	16.79	2.98349	1.73e-15	12.255	2.14256	1.9e-05	13.9833	2.40156	1.37e-09	15.53	2.72398	2.83e-13	7.91	1.39916	0.0707877	20.39	3.72029	1.46e-23
Dicsqu464_1_PID_918054	;IPR013149-Alcohol dehydrogenase, C-terminal-HMMPfam-PF00107-Zinc-binding dehydrogenase;IPR020843-Polyketide synthase, enoylreductase domain-SMART-SM00829-Enoylreductase;IPR011032-GroES (chaperonin 10)-like-SUPERFAMILY-SSF50129-\N;\N-\N-SUPERFAMILY-SSF51735-\N	General function prediction only	Poorly characterized	General function prediction only	Cluster S			9.83333	10.6667	1.1191	0.27562	10.1	1.0736	0.617577	9.51	1.0278	0.880623	12.8133	1.44476	9.19e-06	10.9433	1.17997	0.106302	9.49	1.00404	0.982472	10.7533	1.1204	0.420217	16.15	1.7135	1.63e-11	11.5733	1.24207	0.0391994	18.6933	2.06583	1.18e-21
Dicsqu464_1_PID_566585	;IPR013149-Alcohol dehydrogenase, C-terminal-HMMPfam-PF00107-Zinc-binding dehydrogenase;IPR020843-Polyketide synthase, enoylreductase domain-SMART-SM00829-Enoylreductase;IPR011032-GroES (chaperonin 10)-like-SUPERFAMILY-SSF50129-\N;\N-\N-SUPERFAMILY-SSF51735-\N	General function prediction only	Poorly characterized	General function prediction only	Cluster S			8.54667	8.66667	1.04428	0.790418	8.92333	1.08823	0.644227	6.77667	0.841453	0.270337	9.43333	1.22627	0.0801705	8.55667	1.06147	0.714422	7.61	0.928969	0.723022	9.96667	1.19321	0.286528	7.69333	0.93959	0.771416	10.25	1.26983	0.0817296	99.6833	12.6785	5.11e-175
Dicsqu464_1_PID_904424	;\N-\N-SUPERFAMILY-SSF53756-\N	#N/A	Poorly characterized	General function prediction only	Cluster S			8.95667	8.33	0.957774	0.829066	9.90667	1.14881	0.482054	8.15333	0.96532	0.901774	12.9233	1.58406	0.000246197	9.89333	1.1712	0.347332	9.73	1.12881	0.592365	9.53	1.0856	0.752447	11.1233	1.2944	0.117686	9.55333	1.11984	0.581918	28.2167	3.42168	1.24e-29
Dicsqu464_1_PID_804050	;IPR001938-Thaumatin-HMMPfam-PF00314-Thaumatin family;IPR001938-Thaumatin-PIRSF-PIRSF002703-\N;IPR001938-Thaumatin-PRINTS-PR00347-Pathogenesis-related protein signature;IPR001938-Thaumatin-ProSiteProfiles-PS51367-Thaumatin family profile.;IPR001938-Thaumatin-SMART-SM00205-Thaumatin family;IPR001938-Thaumatin-SUPERFAMILY-SSF49870-\N	#N/A	Poorly characterized	General function prediction only	Cluster S			11.3533	12.39	1.12475	0.637902	9.57333	0.880879	0.689294	8.38667	0.787111	0.39045	20.08	1.97078	0.000124568	11.8167	1.10826	0.704501	12.755	1.1754	0.616188	7.29	0.660223	0.102909	14.34	1.32118	0.281714	18.4533	1.71672	0.0112	25.4467	2.44297	2.47e-07
Dicsqu464_1_PID_412623	;IPR018724-2OG-Fe dioxygenase-HMMPfam-PF10014-2OG-Fe dioxygenase	#N/A	Poorly characterized	General function prediction only	Cluster S			12.19	7.18667	0.607822	0.0459967	8.18667	0.699559	0.263968	8.15667	0.71438	0.302027	9.85667	0.898691	0.71414	10.44	0.9142	0.802089	11.82	1.01296	0.979724	7.07	0.594864	0.0891823	16.4633	1.4089	0.290393	17.9667	1.55948	0.123333	36.71	3.28021	4.5e-08
Dicsqu464_1_PID_953757	;IPR023395-Mitochondrial carrier domain-SUPERFAMILY-SSF103506-\N	#N/A	Poorly characterized	General function prediction only	Cluster S			10.44	12.9067	1.27797	0.0604983	14.1533	1.41285	0.0123683	12.1833	1.24107	0.170363	15.9633	1.69622	3.72e-06	13.1033	1.33117	0.0348277	11.04	1.10014	0.657547	11.4767	1.12651	0.576758	10.59	1.05852	0.815071	12.31	1.24198	0.162997	19.9833	2.08018	2.97e-11
Dicsqu464_1_PID_823891	;\N-\N-HMMPfam-PF12706-Beta-lactamase superfamily domain;IPR001279-Beta-lactamase-like-SUPERFAMILY-SSF56281-\N	General function prediction only	Poorly characterized	General function prediction only	Cluster S			11.8567	13.2467	1.15283	0.246974	11.7367	1.0298	0.88798	13.01	1.16666	0.296606	24.4333	2.28837	6.39e-19	13.7767	1.22972	0.0922845	12.685	1.11317	0.545248	10.9967	0.949496	0.819569	16.5633	1.45586	0.00058559	12.3333	1.09826	0.562507	20.3867	1.86724	7.36e-11
Dicsqu464_1_PID_953845	;IPR013216-Methyltransferase type 11-HMMPfam-PF08241-Methyltransferase domain;IPR029063-S-adenosyl-L-methionine-dependent methyltransferase-SUPERFAMILY-SSF53335-\N	General function prediction only	Poorly characterized	General function prediction only	Cluster S			13.8467	19.4567	1.45283	0.0144694	18.5567	1.39787	0.0623111	16.6467	1.27638	0.212145	25.7867	2.06633	1.06e-07	19.7233	1.50815	0.00953773	18.07	1.35903	0.146004	19.22	1.41923	0.060672	16.34	1.23267	0.316399	16.6733	1.26967	0.213495	15.8533	1.24258	0.199458
Dicsqu464_1_PID_870999	;\N-\N-SUPERFAMILY-SSF52047-\N	#N/A	Poorly characterized	General function prediction only	Cluster S			8.87	9.21	1.06942	0.828495	12.25	1.44266	0.182963	11.21	1.33913	0.324669	16.0267	2.00473	0.000589511	15.94	1.90573	0.00364758	10.295	1.20635	0.599546	8.48667	0.981491	0.974404	13.29	1.5666	0.0821972	12.7667	1.51829	0.10634	10.8733	1.33078	0.245328
Dicsqu464_1_PID_7526	;IPR001138-Zn(2)-C6 fungal-type DNA-binding domain-HMMPfam-PF00172-Fungal Zn(2)-Cys(6) binuclear cluster domain;IPR001138-Zn(2)-C6 fungal-type DNA-binding domain-ProSitePatterns-PS00463-Zn(2)-C6 fungal-type DNA-binding domain signature.;IPR001138-Zn(2)-C6 fungal-type DNA-binding domain-ProSiteProfiles-PS50048-Zn(2)-C6 fungal-type DNA-binding domain profile.;IPR001138-Zn(2)-C6 fungal-type DNA-bind…	#N/A	Poorly characterized	General function prediction only	Cluster S			8.93667	8.89667	1.02833	0.928625	9.96333	1.16662	0.650263	8.07667	0.961132	0.929927	16.9533	2.10535	0.000154188	11.0667	1.31403	0.285943	9.625	1.119	0.770874	11.81	1.35119	0.339673	10.02	1.17336	0.650566	16.59	1.95912	0.0032373	8.60667	1.04538	0.88801
Dicsqu464_1_PID_840162	;IPR009737-Sucraseferredoxin-like-HMMPfam-PF06999-Sucrase/ferredoxin-like;IPR012336-Thioredoxin-like fold-SUPERFAMILY-SSF52833-\N	#N/A	Poorly characterized	General function prediction only	Cluster S			10.4767	11.2967	1.11248	0.441992	11.3067	1.1239	0.485626	11.49	1.16406	0.341781	21.1533	2.24461	3.11e-16	11.0633	1.11799	0.448627	11.525	1.14585	0.45448	15.53	1.51475	0.000501142	12.6733	1.26238	0.0917599	12.2167	1.22797	0.147332	11.22	1.1629	0.249979
Dicsqu464_1_PID_313351	;IPR010619-Domain of unknown function DUF1212-HMMPfam-PF06738-Protein of unknown function (DUF1212);IPR024528-Domain of unknown function DUF3815-HMMPfam-PF12821-Protein of unknown function (DUF3815)	#N/A	Poorly characterized	General function prediction only	Cluster S			8.38333	11.2833	1.38145	0.0427076	9.17667	1.13881	0.585544	11.1767	1.41284	0.0548976	16.2367	2.14199	4.31e-08	13.7467	1.73009	0.000348472	7.685	0.951492	0.869943	9.81667	1.19517	0.469757	9.76333	1.21154	0.385743	9.57	1.20102	0.381097	13.35	1.72455	0.000218827
Dicsqu464_1_PID_942724	;IPR010905-Glycosyl hydrolase, family 88-HMMPfam-PF07470-Glycosyl Hydrolase Family 88;IPR008928-Six-hairpin glycosidase-like-SUPERFAMILY-SSF48208-\N	#N/A	Poorly characterized	General function prediction only	Cluster S			10.2667	18.2967	1.83917	0.000101746	9.53333	0.964101	0.908143	9.48333	0.980057	0.95536	19.4633	2.10059	5.47e-07	14.12	1.45132	0.0354562	9.5	0.960627	0.902384	9.42	0.938043	0.851383	10.3533	1.05016	0.888744	13.9467	1.42942	0.0627479	15.1667	1.60303	0.00333858
Dicsqu464_1_PID_298344	;IPR029411-Rhamnogalacturonan lyase, domain III-HMMPfam-PF14683-Polysaccharide lyase family 4, domain III;IPR029413-Rhamnogalacturonan lyase, domain II-HMMPfam-PF14686-Polysaccharide lyase family 4, domain II;IPR013784-Carbohydrate-binding-like fold-SUPERFAMILY-SSF49452-\N;IPR008979-Galactose-binding domain-like-SUPERFAMILY-SSF49785-\N;IPR011013-Galactose mutarotase-like domain-SUPERFAMILY-SSF746…	#N/A	Poorly characterized	General function prediction only	Cluster S			8.24333	11.9767	1.49413	0.000941985	12.2267	1.54122	0.000821159	8.33	1.07181	0.750907	19.77	2.65606	9.94e-20	9.79667	1.25787	0.105489	8.655	1.09056	0.692899	7.08	0.879441	0.541003	11.71	1.47961	0.00250238	10.2067	1.30544	0.0718433	15.16	1.99621	5.44e-10
Dicsqu464_1_PID_45809	;IPR002018-Carboxylesterase, type B-HMMPfam-PF00135-Carboxylesterase family;IPR019826-Carboxylesterase type B, active site-ProSitePatterns-PS00122-Carboxylesterases type-B serine active site.;IPR029058-Alpha/Beta hydrolase fold-SUPERFAMILY-SSF53474-\N	General function prediction only	Poorly characterized	General function prediction only	Cluster S			19.7467	10.7533	0.554649	0.0434876	11.12	0.585676	0.125904	9.38	0.505273	0.0348159	11.6467	0.656075	0.146265	26.3167	1.41922	0.306342	11.825	0.624954	0.251569	13.98	0.726105	0.479568	31.2067	1.65005	0.157826	42.74	2.28209	0.00777472	20.4267	1.1262	0.76247
Dicsqu464_1_PID_821312	;IPR005123-Oxoglutarate/iron-dependent dioxygenase-HMMPfam-PF03171-2OG-Fe(II) oxygenase superfamily;IPR026992-Non-haem dioxygenase N-terminal domain-HMMPfam-PF14226-non-haem dioxygenase in morphine synthesis N-terminal;IPR002283-Isopenicillin N synthase-PRINTS-PR00682-Isopenicillin N synthase signature;\N-\N-SUPERFAMILY-SSF51197-\N	General function prediction only	Poorly characterized	General function prediction only	Cluster S			5.39	9.98667	1.9009	0.122893	4.75667	0.922817	0.914168	4.18	0.818554	0.773038	5.48667	1.13004	0.805137	5.24667	1.02779	0.965704	9.59	1.84913	0.278378	16.1167	3.04829	0.0108847	19.2967	3.7326	0.000845317	10.0767	1.968	0.154621	10.4533	2.10741	0.070555
Dicsqu464_1_PID_821290	;IPR005123-Oxoglutarate/iron-dependent dioxygenase-HMMPfam-PF03171-2OG-Fe(II) oxygenase superfamily;IPR026992-Non-haem dioxygenase N-terminal domain-HMMPfam-PF14226-non-haem dioxygenase in morphine synthesis N-terminal;IPR002283-Isopenicillin N synthase-PRINTS-PR00682-Isopenicillin N synthase signature;\N-\N-SUPERFAMILY-SSF51197-\N	General function prediction only	Poorly characterized	General function prediction only	Cluster S			13.6767	8.53333	0.643884	0.0564491	10.43	0.794662	0.471365	5.67	0.440025	0.000338596	7.06	0.573306	0.00971316	6.14	0.475051	0.000964023	16.4	1.24734	0.531274	33.6133	2.50998	2.52e-05	14.1167	1.07751	0.867852	4.2	0.325015	3.94e-07	11.8867	0.944821	0.860183
Dicsqu464_1_PID_193015	;IPR008758-Peptidase S28-HMMPfam-PF05577-Serine carboxypeptidase S28;IPR029058-Alpha/Beta hydrolase fold-SUPERFAMILY-SSF53474-\N	General function prediction only	Poorly characterized	General function prediction only	Cluster S			6.60667	6.73667	1.04173	0.890423	6.43	1.00856	0.983804	6.82667	1.09312	0.815464	6.41333	1.06937	0.797351	10.3133	1.64471	0.0220421	7.1	1.11085	0.777291	13.4567	2.07063	0.000626578	9.34667	1.46263	0.13205	6.73	1.07014	0.846682	7.16667	1.17099	0.541037
Dicsqu464_1_PID_947801	;IPR001138-Zn(2)-C6 fungal-type DNA-binding domain-HMMPfam-PF00172-Fungal Zn(2)-Cys(6) binuclear cluster domain;IPR001138-Zn(2)-C6 fungal-type DNA-binding domain-ProSitePatterns-PS00463-Zn(2)-C6 fungal-type DNA-binding domain signature.;IPR001138-Zn(2)-C6 fungal-type DNA-binding domain-ProSiteProfiles-PS50048-Zn(2)-C6 fungal-type DNA-binding domain profile.;IPR001138-Zn(2)-C6 fungal-type DNA-bind…	#N/A	Poorly characterized	General function prediction only	Cluster S			6.9	8.71	1.30931	0.31344	6.93667	1.04718	0.919461	7.26	1.11766	0.793044	8.22333	1.34249	0.234705	4.53	0.697739	0.222752	7.265	1.09491	0.842801	15.8133	2.34604	0.000224253	13.03	1.9818	0.00387932	7.39667	1.12139	0.766622	8.88333	1.40523	0.184048
Dicsqu464_1_PID_815488	;IPR005630-Terpene synthase, metal-binding domain-HMMPfam-PF03936-Terpene synthase family, metal binding domain;IPR008949-Isoprenoid synthase domain-SUPERFAMILY-SSF48576-\N	#N/A	Poorly characterized	General function prediction only	Cluster S			6.09667	21.14	3.59552	7.3e-11	7.31333	1.25178	0.477722	6.46	1.12748	0.753525	8.19333	1.49038	0.0681016	5.70667	0.99062	0.979931	9.81	1.67218	0.0771465	8.43667	1.41337	0.264111	9.65	1.65421	0.0432833	7.11	1.23481	0.500402	8.37667	1.49341	0.083865
Dicsqu464_1_PID_764863	;IPR007269-Isoprenylcysteine carboxyl methyltransferase-HMMPfam-PF04140-Isoprenylcysteine carboxyl methyltransferase (ICMT) family	#N/A	Poorly characterized	General function prediction only	Cluster S			6.71667	15.3333	2.36574	0.00989346	8.62	1.34096	0.565937	7.01333	1.10977	0.876973	9.10667	1.5087	0.248665	6.13333	0.969363	0.955002	4.895	0.757767	0.634017	8.74	1.33726	0.619784	8.57333	1.34012	0.58455	8.8	1.39485	0.484856	7.52333	1.22431	0.648224
Dicsqu464_1_PID_859160	;IPR013069-BTB/POZ-HMMPfam-PF00651-BTB/POZ domain;IPR000210-BTB/POZ-like-SMART-SM00225-Broad-Complex, Tramtrack and Bric a brac;IPR011333-BTB/POZ fold-SUPERFAMILY-SSF54695-\N	#N/A	Poorly characterized	General function prediction only	Cluster S			10.41	10.3633	1.02628	0.935254	15.3067	1.52527	0.113178	13.3	1.35739	0.300499	4.97333	0.529025	0.00274952	7.07333	0.720299	0.206109	15.65	1.55699	0.143915	27.0233	2.64365	5.18e-06	12.44	1.24413	0.510904	8.45	0.855599	0.636302	9.74	1.01505	0.961811
Dicsqu464_1_PID_921947	;IPR014980-Dopa 4,5-dioxygenase-HMMPfam-PF08883-Dopa 4,5-dioxygenase family;IPR023389-DOPA-like domain-SUPERFAMILY-SSF143410-\N	#N/A	Poorly characterized	General function prediction only	Cluster S			9.94	14.5033	1.5062	0.012593	9.85	1.03376	0.91588	10.07	1.07634	0.807658	12.1067	1.35447	0.0653542	10.28	1.09689	0.68718	12.18	1.27895	0.311382	11.0667	1.13965	0.654836	21.2533	2.24118	8.31e-08	9.66	1.02684	0.931911	9.66	1.0566	0.814833
Dicsqu464_1_PID_867683	;IPR016624-Uncharacterised conserved protein UCP014753-HMMPfam-PF10022-Uncharacterized protein conserved in bacteria (DUF2264);IPR016624-Uncharacterised conserved protein UCP014753-PIRSF-PIRSF014753-\N	#N/A	Poorly characterized	General function prediction only	Cluster S			6.65333	7.12	1.09516	0.735572	5.67333	0.885923	0.710041	5.77333	0.9208	0.823393	6.21333	1.03418	0.899247	8.12	1.28913	0.282376	5.355	0.834023	0.575648	13.1833	2.02305	0.000573663	7.35667	1.14729	0.681631	7.97333	1.26125	0.38129	8.14667	1.32567	0.196488
Dicsqu464_1_PID_632506	;IPR025386-Domain of unknown function DUF4098-HMMPfam-PF13345-Domain of unknown function (DUF4098)	#N/A	Poorly characterized	General function prediction only	Cluster S			13.62	11.5867	0.868117	0.615319	14.7567	1.12626	0.746095	9.05667	0.705526	0.22338	7.75	0.629065	0.0343499	9.63	0.745938	0.268153	35.47	2.71021	0.00011966	21.51	1.60914	0.0834959	17.3433	1.32174	0.368509	11.6967	0.904925	0.77739	15.57	1.23779	0.418884
Dicsqu464_1_PID_937789	;IPR004776-Auxin efflux carrier-HMMPfam-PF03547-Membrane transport protein	Function unknown	Poorly characterized	General function prediction only	Cluster S			8.05667	12.8167	1.64826	0.055466	10.6167	1.3714	0.365264	13.92	1.83929	0.0333628	17.1833	2.37176	0.000223903	8.75	1.15292	0.684431	5.485	0.713005	0.381152	12.4	1.57432	0.181585	7.95667	1.03371	0.955227	7.62667	1.00103	0.998037	20.5867	2.78142	1.34e-05
Dicsqu464_1_PID_942307	;IPR024512-Small subunit of serine palmitoyltransferase-like-HMMPfam-PF11779-Protein of unknown function (DUF3317)	#N/A	Poorly characterized	General function prediction only	Cluster S			9.74667	7.17667	0.763647	0.210612	11.1733	1.20231	0.513691	9.30667	1.01796	0.964648	42.71	4.88726	6.03e-23	14.0667	1.52934	0.039155	12.75	1.37067	0.251877	10.04	1.06052	0.886591	13.94	1.50065	0.0694024	9.57667	1.0411	0.907122	58.1233	6.51405	3.25e-32
Dicsqu464_1_PID_805099	;IPR001194-DENN domain-HMMPfam-PF02141-DENN (AEX-3) domain;IPR001194-DENN domain-ProSiteProfiles-PS50211-DENN domain profile.;IPR001194-DENN domain-SMART-SM00799-Domain found in a variety of signalling proteins, always encircled by uDENN and dDENN	#N/A	Poorly characterized	General function prediction only	Cluster S			8.77667	21.8667	2.57905	1.51e-13	9.43667	1.11698	0.623565	8.82667	1.07091	0.789793	16.1433	2.0411	2.82e-08	11.6833	1.40994	0.0248517	8.785	1.03953	0.892113	8.22333	0.959715	0.896641	9.44667	1.12348	0.617229	9.82333	1.17919	0.397326	13.85	1.71489	6.32e-05
Dicsqu464_1_PID_1037830	;IPR002893-Zinc finger, MYND-type-HMMPfam-PF01753-MYND finger;IPR002893-Zinc finger, MYND-type-ProSiteProfiles-PS50865-Zinc finger MYND-type profile.;\N-\N-SUPERFAMILY-SSF144232-\N	#N/A	Poorly characterized	General function prediction only	Cluster S			15.3133	49.47	3.34371	1.79e-08	11.0933	0.756217	0.394931	10.7267	0.745285	0.370544	41.9	3.0374	1.04e-07	21.23	1.46626	0.152543	11.37	0.774101	0.492687	8.91333	0.597119	0.0805802	12.3167	0.838295	0.649034	24.3867	1.67825	0.0551546	20.3033	1.4421	0.149564
Dicsqu464_1_PID_807537	;IPR014870-Domain of unknown function DUF1793-HMMPfam-PF08760-Domain of unknown function (DUF1793);IPR008928-Six-hairpin glycosidase-like-SUPERFAMILY-SSF48208-\N	#N/A	Poorly characterized	General function prediction only	Cluster S			12.25	25.3233	2.13583	4.34e-07	19.0167	1.61433	0.00577408	16.0833	1.39676	0.0782388	23.5233	2.12765	1.86e-07	17.9667	1.55375	0.00841197	14.48	1.22619	0.40931	11.7067	0.977881	0.95745	9.06667	0.772054	0.22085	13.62	1.17033	0.488887	14.1667	1.25448	0.206238
Dicsqu464_1_PID_924812	;IPR003829-Pirin, N-terminal domain-HMMPfam-PF02678-Pirin;IPR012093-Pirin-PIRSF-PIRSF006232-\N;IPR011051-RmlC-like cupin domain-SUPERFAMILY-SSF51182-\N	#N/A	Poorly characterized	General function prediction only	Cluster S			10.9533	11.54	1.08645	0.503537	12.03	1.14329	0.323008	12.07	1.17278	0.217429	18.75	1.90698	5.83e-14	15.8133	1.53017	5.87e-06	13.46	1.28012	0.0622062	11.8167	1.10548	0.547344	27.9	2.66678	3e-33	29.0267	2.80004	7.86e-35	20.4833	2.03476	3.37e-17
Dicsqu464_1_PID_945359	;IPR006992-Amidohydrolase 2-HMMPfam-PF04909-Amidohydrolase;\N-\N-SUPERFAMILY-SSF51556-\N	General function prediction only	Poorly characterized	General function prediction only	Cluster S			5.27	15.35	3.01067	0.00274832	4.31	0.853454	0.811554	3.61	0.726543	0.592723	12.51	2.63736	0.00681712	12.7067	2.56196	0.0179697	6.645	1.31365	0.673265	19.04	3.68887	0.000933205	15.5233	3.10557	0.00390896	13.6667	2.74023	0.0160493	7.01333	1.44649	0.412726
Dicsqu464_1_PID_914346	;IPR002220-DapA-like-HMMPfam-PF00701-Dihydrodipicolinate synthetase family;IPR002220-DapA-like-PRINTS-PR00146-Dihydrodipicolinate synthase signature;\N-\N-SUPERFAMILY-SSF51569-\N	#N/A	Poorly characterized	General function prediction only	Cluster S			5.33	8.07333	1.54301	0.387113	8.8	1.72984	0.351923	7.19667	1.42978	0.596346	15.7867	3.27174	0.00352502	23.0133	4.56183	0.000345942	5.795	1.13032	0.884542	42.4	8.11329	3.78e-07	14.7567	2.87993	0.0275172	24.3	4.76432	0.000443176	10.84	2.19609	0.0843596
Dicsqu464_1_PID_111455	;IPR000073-Alpha/beta hydrolase fold-1-HMMPfam-PF12697-Alpha/beta hydrolase family;IPR029058-Alpha/Beta hydrolase fold-SUPERFAMILY-SSF53474-\N	#N/A	Poorly characterized	General function prediction only	Cluster S			6.26	10.4233	1.71875	0.00104615	30.74	5.12466	1.44e-29	9.84667	1.67295	0.00447529	18.9667	3.3612	1.27e-16	12.6767	2.1437	1.87e-06	9.56	1.59085	0.0365766	9.41667	1.54174	0.030952	21.21	3.53432	9.99e-18	8.99	1.51615	0.0330923	121.077	21.0284	3.95e-108
Dicsqu464_1_PID_829624	;IPR018466-Ser-Thr-rich glycosyl-phosphatidyl-inositol-anchored membrane family-HMMPfam-PF10342-Ser-Thr-rich glycosyl-phosphatidyl-inositol-anchored membrane family	#N/A	Poorly characterized	General function prediction only	Cluster S			8.11667	26.8267	3.43072	8.14e-07	13.87	1.77996	0.07254	16.0967	2.12034	0.0098122	26.57	3.63144	7.6e-08	18.5	2.42087	0.000989458	7.4	0.945539	0.916451	14.2567	1.79658	0.0816277	7.69	0.9884	0.986861	13.0267	1.69103	0.102945	50.2567	6.73517	1.19e-16
Dicsqu464_1_PID_213967	;IPR005624-Domain of unknown function DUF336-HMMPfam-PF03928-Domain of unknown function (DUF336);IPR010371-Uncharacterised protein family UPF0303-PIRSF-PIRSF008757-\N;\N-\N-SUPERFAMILY-SSF143744-\N	#N/A	Poorly characterized	General function prediction only	Cluster S			7.29333	13.4833	1.9089	0.00339359	13.28	1.90009	0.00880119	13.6867	1.99036	0.00372209	15.53	2.36476	2.91e-05	16.11	2.34212	9.78e-05	19.865	2.84287	6.19e-05	21.4433	3.003	2.64e-07	15.2067	2.17957	0.000525567	13	1.88565	0.0111443	15.7133	2.33983	5.24e-05
Dicsqu464_1_PID_826237	;IPR004045-Glutathione S-transferase, N-terminal-HMMPfam-PF13417-Glutathione S-transferase, N-terminal domain;IPR004045-Glutathione S-transferase, N-terminal-ProSiteProfiles-PS50404-Soluble glutathione S-transferase N-terminal domain profile.;IPR010987-Glutathione S-transferase, C-terminal-like-SUPERFAMILY-SSF47616-\N;IPR012336-Thioredoxin-like fold-SUPERFAMILY-SSF52833-\N	#N/A	Poorly characterized	General function prediction only	Cluster T			3.12	2.84667	0.937677	0.850424	20.8933	6.97592	2.71e-25	7.64333	2.59621	1.05e-05	38.09	13.5026	1.56e-47	9.95667	3.3733	1.49e-09	5.225	1.73208	0.0661236	7.53667	2.47192	4.53e-05	7.02333	2.34444	8.73e-05	6.25	2.1042	0.00196532	8.99333	3.12283	8.23e-09
Dicsqu464_1_PID_941829	;\N-\N-HMMPfam-PF13561-Enoyl-(Acyl carrier protein) reductase;IPR002347-Glucose/ribitol dehydrogenase-PRINTS-PR00081-Glucose/ribitol dehydrogenase family signature;IPR020904-Short-chain dehydrogenase/reductase, conserved site-ProSitePatterns-PS00061-Short-chain dehydrogenases/reductases family signature.;\N-\N-SUPERFAMILY-SSF51735-\N	General function prediction only	Poorly characterized	General function prediction only	Cluster T			5.84667	3.47	0.612371	0.0214426	4.32333	0.770284	0.351132	5.21	0.947675	0.895173	52.4367	9.95141	4.24e-47	5.58	1.00571	0.986774	6.315	1.12024	0.750179	6.18	1.08007	0.851778	4.79667	0.853884	0.632777	5.55333	0.999922	0.999883	5.44333	1.01035	0.971028
Dicsqu464_1_PID_843191	;IPR023210-NADP-dependent oxidoreductase domain-HMMPfam-PF00248-Aldo/keto reductase family;IPR020471-Aldo/keto reductase subgroup-PIRSF-PIRSF000097-\N;IPR020471-Aldo/keto reductase subgroup-PRINTS-PR00069-Aldo-keto reductase signature;IPR018170-Aldo/keto reductase, conserved site-ProSitePatterns-PS00062-Aldo/keto reductase family signature 2.;IPR018170-Aldo/keto reductase, conserved site-ProSiteP…	General function prediction only	Poorly characterized	General function prediction only	Cluster T			2.35667	1.62333	0.704855	0.193883	2.16333	0.949978	0.910245	2.39333	1.06915	0.886852	15.0033	7.01748	1.84e-24	3.06333	1.36424	0.262636	3.275	1.44471	0.274444	2.53667	1.0927	0.856785	2.63333	1.16359	0.710804	2.57333	1.14029	0.724163	3.20667	1.46708	0.125569
Dicsqu464_1_PID_987939	;IPR023210-NADP-dependent oxidoreductase domain-HMMPfam-PF00248-Aldo/keto reductase family;IPR020471-Aldo/keto reductase subgroup-PRINTS-PR00069-Aldo-keto reductase signature;IPR018170-Aldo/keto reductase, conserved site-ProSitePatterns-PS00062-Aldo/keto reductase family signature 2.;IPR018170-Aldo/keto reductase, conserved site-ProSitePatterns-PS00063-Aldo/keto reductase family putative active s…	General function prediction only	Poorly characterized	General function prediction only	Cluster T			9.26667	4.68	0.513517	0.140522	9.36667	1.04868	0.952413	8.86667	1.00903	0.991772	39.2867	4.65674	6.09e-05	8.25	0.934655	0.918656	9.935	1.10484	0.9035	9.02333	0.988053	0.99208	9.19333	1.02561	0.982009	5.32667	0.598108	0.357067	9.41333	1.09212	0.8855
Dicsqu464_1_PID_918316	;IPR008030-NmrA-like domain-HMMPfam-PF05368-NmrA-like family;\N-\N-SUPERFAMILY-SSF51735-\N	#N/A	Poorly characterized	General function prediction only	Cluster T			5.72667	9.95333	1.77557	0.000809362	23.8633	4.33796	3.79e-22	5.67667	1.05052	0.891978	23.3767	4.50848	5.67e-24	14.9967	2.76713	1.88e-10	5.65	1.02391	0.948348	7.67333	1.36914	0.195813	7.35667	1.33625	0.208893	17.0233	3.12014	1.4e-12	8.27	1.56414	0.0119367
Dicsqu464_1_PID_924920	;IPR002198-Short-chain dehydrogenase/reductase SDR-HMMPfam-PF00106-short chain dehydrogenase;IPR002347-Glucose/ribitol dehydrogenase-PRINTS-PR00081-Glucose/ribitol dehydrogenase family signature;IPR020904-Short-chain dehydrogenase/reductase, conserved site-ProSitePatterns-PS00061-Short-chain dehydrogenases/reductases family signature.;\N-\N-SUPERFAMILY-SSF51735-\N	General function prediction only	Poorly characterized	General function prediction only	Cluster T			1.66333	3.16	1.9524	0.00376617	4.42667	2.765	5.13e-06	2.66	1.69059	0.0552625	7.90667	5.24667	3.11e-17	3.48667	2.21282	0.000599976	1.85	1.14913	0.749039	2.16333	1.32917	0.449071	24.99	15.6354	7.64e-49	1.99667	1.25688	0.514025	14.0833	9.16919	1.6e-31
Dicsqu464_1_PID_819116	;IPR000627-Intradiol ring-cleavage dioxygenase, C-terminal-HMMPfam-PF00775-Dioxygenase;IPR015889-Intradiol ring-cleavage dioxygenase, core-SUPERFAMILY-SSF49482-\N	#N/A	Poorly characterized	General function prediction only	Cluster T			1.66	18.8233	11.6305	1.08e-21	5.68667	3.55342	1.41e-05	7.27667	4.62795	3.98e-08	16.1667	10.7597	4.47e-21	22.8833	14.4945	5.73e-26	1.97	1.21726	0.72333	4.75667	2.9202	0.000635983	12.0367	7.56096	6.95e-15	12.8867	8.147	3.15e-15	7.11	4.64315	8.4e-09
Dicsqu464_1_PID_916090	;IPR005025-NADPH-dependent FMN reductase-like-HMMPfam-PF03358-NADPH-dependent FMN reductase;IPR029039-Flavoprotein-like-SUPERFAMILY-SSF52218-\N	General function prediction only	Poorly characterized	General function prediction only	Cluster T			5.92667	5.75	1.00254	0.99321	5.30333	0.939641	0.821131	5.52667	0.993783	0.984011	8.66	1.63057	0.000579385	6.83	1.22472	0.268153	5.23	0.921627	0.775734	6.04667	1.05145	0.877596	5.84667	1.0342	0.920419	6.74333	1.20427	0.373731	11.9267	2.19637	3.69e-09
Dicsqu464_1_PID_980282	;IPR013149-Alcohol dehydrogenase, C-terminal-HMMPfam-PF00107-Zinc-binding dehydrogenase;IPR020843-Polyketide synthase, enoylreductase domain-SMART-SM00829-Enoylreductase;IPR011032-GroES (chaperonin 10)-like-SUPERFAMILY-SSF50129-\N;\N-\N-SUPERFAMILY-SSF51735-\N	General function prediction only	Poorly characterized	General function prediction only	Cluster T			5.11667	5.47	1.09627	0.6777	6.87	1.39388	0.0966768	5.15667	1.06735	0.838022	5.3	1.14566	0.468848	5.16667	1.0662	0.797184	6.53	1.32107	0.244748	5.26333	1.04713	0.90247	9	1.82827	0.000197485	4.58	0.946511	0.850099	13.8267	2.92556	3.86e-14
Dicsqu464_1_PID_889066	;IPR006683-Thioesterase superfamily-HMMPfam-PF03061-Thioesterase superfamily;IPR029069-HotDog domain-SUPERFAMILY-SSF54637-\N	#N/A	Poorly characterized	General function prediction only	Cluster T			3.33333	2.98	0.91976	0.725211	1.82	0.568862	0.00429551	2.02333	0.644554	0.034772	3.20333	1.07544	0.733693	2.86	0.910427	0.701288	3.545	1.10992	0.731153	2.68667	0.828614	0.516664	3.46667	1.08883	0.791576	3.85	1.22508	0.38295	10.17	3.3226	1.33e-17
Dicsqu464_1_PID_399226	;IPR010730-Heterokaryon incompatibility-HMMPfam-PF06985-Heterokaryon incompatibility protein (HET)	#N/A	Poorly characterized	General function prediction only	Cluster T			4.22	3.31667	0.808899	0.178471	3.56	0.876281	0.535875	3.55	0.891693	0.61186	3.45667	0.903355	0.535934	3.58	0.896713	0.565064	3.57	0.876799	0.575037	3.96667	0.959202	0.892854	3.57667	0.884347	0.587259	3.62	0.901683	0.63112	20.5667	5.28559	7.28e-49
Dicsqu464_1_PID_846717	;IPR023780-Chromo domain-HMMPfam-PF00385-Chromo (CHRromatin Organisation MOdifier) domain;IPR000953-Chromo/chromo shadow domain-ProSiteProfiles-PS50013-Chromo and chromo shadow domain profile.;IPR000953-Chromo/chromo shadow domain-SMART-SM00298-Chromatin organization modifier domain;IPR016197-Chromo domain-like-SUPERFAMILY-SSF54160-\N	#N/A	Poorly characterized	General function prediction only	Cluster T			5.45667	10.3067	1.95882	0.00103016	5.61333	1.07277	0.856356	6.21333	1.21596	0.552622	7.08	1.4454	0.0848055	8.22333	1.60572	0.038985	4.555	0.874738	0.724887	5.59	1.05226	0.917527	5.47667	1.04891	0.91841	6.57	1.27227	0.40522	12.4867	2.49526	2.54e-06
Dicsqu464_1_PID_870526	;IPR003846-Uncharacterised protein family UPF0061-HMMPfam-PF02696-Uncharacterized ACR, YdiU/UPF0061 family	Function unknown	Poorly characterized	General function prediction only	Cluster T			6.08667	5.81	0.979483	0.897553	7.55333	1.28489	0.0510342	7.04667	1.223	0.135975	13.5367	2.45341	3.41e-22	8.88333	1.53552	5.2e-05	7.26	1.22902	0.183981	6.99	1.1677	0.343547	8.15333	1.39107	0.00384673	7.11333	1.22928	0.122956	8.75	1.55041	1.57e-05
Dicsqu464_1_PID_833242	;IPR013069-BTB/POZ-HMMPfam-PF00651-BTB/POZ domain;IPR000210-BTB/POZ-like-ProSiteProfiles-PS50097-BTB domain profile.;IPR000210-BTB/POZ-like-SMART-SM00225-Broad-Complex, Tramtrack and Bric a brac;IPR011333-BTB/POZ fold-SUPERFAMILY-SSF54695-\N	#N/A	Poorly characterized	General function prediction only	Cluster T			5.14333	5.92	1.18515	0.314559	5.16667	1.04682	0.868163	4.28667	0.884219	0.609464	12.2	2.62883	2.78e-15	5.96667	1.22716	0.239531	3.9	0.786983	0.302951	5.04667	1.00034	0.999141	5.32667	1.0795	0.779943	4.73	0.967765	0.906534	5.39667	1.13763	0.475557
Dicsqu464_1_PID_950378	;IPR004088-K Homology domain, type 1-HMMPfam-PF00013-KH domain;IPR004088-K Homology domain, type 1-ProSiteProfiles-PS50084-Type-1 KH domain profile.;IPR004087-K Homology domain-SMART-SM00322-K homology RNA-binding domain;IPR004088-K Homology domain, type 1-SUPERFAMILY-SSF54791-\N	General function prediction only	Poorly characterized	General function prediction only	Cluster T			4.77	6.14667	1.32896	0.273822	8.06667	1.75425	0.0341676	6.48	1.44188	0.217525	2.80667	0.650892	0.0657623	3.78333	0.840609	0.573495	7.415	1.60757	0.135115	14.9967	3.19813	1.25e-07	5.81	1.26724	0.4944	5.04667	1.11476	0.768927	6.40333	1.45428	0.134614
Dicsqu464_1_PID_973715	;IPR006076-FAD dependent oxidoreductase-HMMPfam-PF01266-FAD dependent oxidoreductase;\N-\N-SUPERFAMILY-SSF51905-\N	General function prediction only	Poorly characterized	General function prediction only	Cluster T			6.40333	5.02667	0.804273	0.317228	10.59	1.71202	0.00767882	9.73667	1.60859	0.0216091	4.07667	0.701924	0.0669656	7.33	1.21005	0.419075	14.615	2.36098	6.84e-05	5.10333	0.811821	0.497238	7.90333	1.28282	0.334563	4.71333	0.775103	0.311239	4.52667	0.762668	0.201692
Dicsqu464_1_PID_925095	;\N-\N-HMMPfam-PF13668-Ferritin-like domain;IPR009078-Ferritin-like superfamily-SUPERFAMILY-SSF47240-\N	#N/A	Poorly characterized	General function prediction only	Cluster T			15.3133	6.25	0.416796	0.00656314	4.30333	0.292821	0.000208666	5.3	0.368424	0.00374271	5.83	0.422672	0.00539644	21.7167	1.51	0.283525	8.13	0.554738	0.197842	4.40333	0.295576	0.000304814	18.6533	1.27891	0.639788	46.4433	3.19277	0.000469511	5.40333	0.384005	0.0026129
Dicsqu464_1_PID_968306	;IPR007568-RTA-like protein-HMMPfam-PF04479-RTA1 like protein	#N/A	Poorly characterized	General function prediction only	Cluster T			6.94667	3.74	0.552745	3.85e-05	4.86	0.724871	0.0636894	6.67667	1.01996	0.94955	3.59667	0.573825	7.33e-05	4.71667	0.719164	0.0386799	9.26	1.38053	0.09296	4.01333	0.591373	0.00080106	84.17	12.5979	2.36e-108	4.54333	0.689902	0.0284813	5.97667	0.932579	0.720737
Dicsqu464_1_PID_852904	;IPR000073-Alpha/beta hydrolase fold-1-HMMPfam-PF12697-Alpha/beta hydrolase family;IPR000639-Epoxide hydrolase-like-PRINTS-PR00412-Epoxide hydrolase signature;IPR029058-Alpha/Beta hydrolase fold-SUPERFAMILY-SSF53474-\N	General function prediction only	Poorly characterized	General function prediction only	Cluster T			5.49333	2.78333	0.515485	0.0636925	6.18	1.16323	0.796216	5.89	1.12971	0.851193	13.53	2.71024	0.00155189	7.37	1.41234	0.415431	7.945	1.48924	0.447824	6.28	1.1603	0.830774	6.57667	1.23628	0.720575	6.85333	1.30113	0.595231	17.4667	3.42373	9.99e-05
Dicsqu464_1_PID_158693	;\N-\N-SUPERFAMILY-SSF51735-\N	#N/A	Poorly characterized	General function prediction only	Cluster T			7.37	10.9433	1.53562	0.00595973	7.48	1.058	0.842726	6.06667	0.876299	0.604119	13.7167	2.06841	2.66e-07	11.2533	1.62139	0.00244072	5.705	0.801196	0.373737	6.59667	0.916915	0.783309	5.88333	0.83423	0.446807	9.48333	1.35663	0.108493	16.49	2.43689	9.74e-11
Dicsqu464_1_PID_945633	;IPR007219-Transcription factor domain, fungi-HMMPfam-PF04082-Fungal specific transcription factor domain;IPR007219-Transcription factor domain, fungi-SMART-SM00906-Fungal specific transcription factor domain	#N/A	Poorly characterized	General function prediction only	Cluster T			5.79	4.12667	0.735363	0.0401687	6.04333	1.0873	0.719351	5.53333	1.01647	0.95755	6.00333	1.15314	0.353738	5.34	0.979544	0.928413	8.45	1.52294	0.0187462	5.48667	0.971903	0.933141	11.8533	2.14082	1.57e-09	6.32	1.14486	0.504621	15.1833	2.85399	1.08e-18
Dicsqu464_1_PID_923073	;IPR029063-S-adenosyl-L-methionine-dependent methyltransferase-SUPERFAMILY-SSF53335-\N	#N/A	Poorly characterized	General function prediction only	Cluster T			8.64667	4.60667	0.548882	0.006307	4.04	0.486806	0.00204585	4.04	0.496973	0.0027999	3.4	0.437259	7.2e-05	3.19333	0.391777	1.49e-05	6.77	0.810677	0.549298	5.22	0.617851	0.0788867	19.4167	2.33716	4.16e-05	8.15333	0.992872	0.987917	19.5933	2.46543	4.91e-06
Dicsqu464_1_PID_936925	;IPR001765-Carbonic anhydrase-HMMPfam-PF00484-Carbonic anhydrase;IPR001765-Carbonic anhydrase-SMART-SM00947-Carbonic anhydrase;IPR001765-Carbonic anhydrase-SUPERFAMILY-SSF53056-\N	#N/A	Poorly characterized	General function prediction only	Cluster T			4.74	5.21333	1.13544	0.637893	20.0367	4.39629	5.81e-17	4.65667	1.04138	0.927497	12.4933	2.90258	3.71e-09	5.46	1.21522	0.462198	5.97	1.30682	0.397952	7.41333	1.59463	0.0654003	5.71667	1.25732	0.454006	7.02	1.54962	0.072302	3.59	0.818015	0.436124
Dicsqu464_1_PID_995055	;IPR002018-Carboxylesterase, type B-HMMPfam-PF00135-Carboxylesterase family;IPR019826-Carboxylesterase type B, active site-ProSitePatterns-PS00122-Carboxylesterases type-B serine active site.;IPR029058-Alpha/Beta hydrolase fold-SUPERFAMILY-SSF53474-\N	General function prediction only	Poorly characterized	General function prediction only	Cluster T			4.27	1.99	0.47728	0.0549919	1.24	0.302602	0.00278325	1.50333	0.375115	0.018307	1.01333	0.264036	0.000166077	6.35	1.5875	0.295909	5.065	1.24867	0.730962	1.46333	0.352341	0.0145963	11.6367	2.86355	0.00682299	15.8267	3.91238	0.000306901	1.36	0.347177	0.00426734
Dicsqu464_1_PID_638767	;IPR000868-Isochorismatase-like-HMMPfam-PF00857-Isochorismatase family;IPR000868-Isochorismatase-like-SUPERFAMILY-SSF52499-\N	#N/A	Poorly characterized	General function prediction only	Cluster T			8.04667	3.86333	0.497572	0.0517288	4.02333	0.523098	0.129599	2.64667	0.352399	0.00540273	3.52333	0.487341	0.0356343	20.4867	2.72552	0.00429734	2.09	0.268886	0.00275452	3.53333	0.450802	0.0627995	17.3533	2.28129	0.0324199	159.513	20.9358	5.32e-24	7.55	1.02503	0.959402
Dicsqu464_1_PID_821689	;IPR003807-Domain of unknown function DUF202-HMMPfam-PF02656-Domain of unknown function (DUF202)	#N/A	Poorly characterized	General function prediction only	Cluster T			2.52333	7.67333	3.10579	0.000233472	6.02	2.45416	0.0112209	3.96333	1.6453	0.24409	12.1267	5.24322	5.01e-09	4.51333	1.86815	0.0863304	2.525	1.03895	0.955747	3.42	1.36673	0.576758	2.61333	1.06211	0.935721	3.46	1.41798	0.450033	11.49	4.86897	3.3e-08
Dicsqu464_1_PID_914962	;\N-\N-HMMPfam-PF13450-NAD(P)-binding Rossmann-like domain;\N-\N-PRINTS-PR00419-Adrenodoxin reductase family signature;\N-\N-SUPERFAMILY-SSF51905-\N	#N/A	Poorly characterized	General function prediction only	Cluster T			4.32667	9.58667	2.2881	2.76e-08	6.36333	1.53647	0.0179643	4.86	1.19393	0.462096	10.1867	2.6151	1.21e-11	9.86333	2.41019	2.52e-09	4.275	1.02707	0.935079	5.27333	1.24678	0.366164	5.74	1.38679	0.0938557	7.25667	1.76883	0.000807412	4.41667	1.10681	0.634408
Dicsqu464_1_PID_814796	;IPR003829-Pirin, N-terminal domain-HMMPfam-PF02678-Pirin;IPR011051-RmlC-like cupin domain-SUPERFAMILY-SSF51182-\N	#N/A	Poorly characterized	General function prediction only	Cluster T			4.05667	6.72333	1.70556	0.0109102	4.91	1.26166	0.441989	3.98333	1.03738	0.937107	15.2967	4.17268	8.36e-16	7.22667	1.87557	0.00311955	4.415	1.13222	0.746906	4.81667	1.20869	0.606391	10.0833	2.58205	9.57e-07	9.31667	2.42604	2.05e-05	5.97667	1.59749	0.0295887
Dicsqu464_1_PID_965124	;IPR000073-Alpha/beta hydrolase fold-1-HMMPfam-PF12697-Alpha/beta hydrolase family;IPR029058-Alpha/Beta hydrolase fold-SUPERFAMILY-SSF53474-\N	#N/A	Poorly characterized	General function prediction only	Cluster T			1.15333	4.14667	3.76629	4.15e-07	1.99	1.82731	0.0827465	2.07667	1.93512	0.0477115	10.4833	10.1673	4.57e-23	3.56	3.30086	8.45e-06	1.335	1.22398	0.701201	1.04667	0.939084	0.932048	2.01	1.84156	0.0736246	1.87	1.72831	0.124951	18.6967	17.8061	3.2e-36
Dicsqu464_1_PID_930293	;IPR008000-Rhamnose mutarotase-HMMPfam-PF05336-Domain of unknown function (DUF718);IPR011008-Dimeric alpha-beta barrel-SUPERFAMILY-SSF54909-\N	#N/A	Poorly characterized	General function prediction only	Cluster T			3.69333	4.93667	1.3684	0.296325	4.56667	1.29825	0.498346	3.57333	1.03217	0.956622	7.21	2.16705	0.00153978	7.38667	2.11677	0.00484996	5.255	1.48639	0.305231	12.42	3.43986	4.45e-07	6.80333	1.92302	0.0227131	7.36	2.10706	0.00951569	5.7	1.68274	0.0570525
Dicsqu464_1_PID_844621	;IPR003439-ABC transporter-like-HMMPfam-PF00005-ABC transporter;IPR013525-ABC-2 type transporter-HMMPfam-PF01061-ABC-2 type transporter;IPR010929-CDR ABC transporter-HMMPfam-PF06422-CDR ABC transporter;IPR029481-ABC-transporter extracellular N-terminal domain-HMMPfam-PF14510-ABC-transporter extracellular N-terminal;IPR017871-ABC transporter, conserved site-ProSitePatterns-PS00211-ABC transporters…	Secondary metabolites biosynthesis, transport and catabolism	Cellular processes and signaling	ABC transporter				7.93333	11.99	1.56004	0.011479	10.5067	1.3826	0.137278	7.92333	1.06239	0.860463	26.53	3.71292	7.39e-18	10.7833	1.43688	0.0617294	8.715	1.14382	0.652366	7.2	0.929201	0.840918	12.9133	1.69511	0.00423919	8.80667	1.16977	0.535631	47.6033	6.53376	1.74e-36
Dicsqu464_1_PID_883202	;IPR004813-Oligopeptide transporter, OPT superfamily-HMMPfam-PF03169-OPT oligopeptide transporter protein;IPR004648-Tetrapeptide transporter, OPT1/isp4-TIGRFAM-TIGR00727-ISP4_OPT: small oligopeptide transporter, OPT family;IPR004813-Oligopeptide transporter, OPT superfamily-TIGRFAM-TIGR00728-OPT_sfam: oligopeptide transporter, OPT superfamily	Signal transduction mechanisms	Cellular processes and signaling	ABC transporter				12.93	46.9533	3.77317	1.29e-07	41.7867	3.38435	3.09e-06	36.94	3.02321	3.39e-05	132.8	11.3967	5.18e-26	52.2433	4.28303	4.78e-09	21.46	1.72698	0.143802	41.5667	3.29168	6.68e-06	37.2967	3.01791	2.3e-05	29.1667	2.38242	0.00261089	33.0333	2.76986	6.01e-05
Dicsqu464_1_PID_864929	;IPR005158-Bacterial transcriptional activator domain-HMMPfam-PF03704-Bacterial transcriptional activator domain;IPR019183-N-acetyltransferase B complex, non-catalytic subunit-HMMPfam-PF09797-N-acetyltransferase B complex (NatB) non catalytic subunit;\N-\N-SUPERFAMILY-SSF48452-\N	Cytoskeleton	Cellular processes and signaling	Cytoskeleton				32.9733	57.2067	1.79359	5.74e-07	31.3067	0.990157	0.968679	32.23	1.03899	0.876957	69.1867	2.32829	8.49e-15	46.87	1.50535	0.00109251	27.705	0.87437	0.499136	33.5867	1.04333	0.869143	38.1567	1.20866	0.251787	43.87	1.4027	0.0148507	69.3767	2.28807	4.07e-14
Dicsqu464_1_PID_911691	;IPR001303-Class II aldolase/adducin N-terminal-HMMPfam-PF00596-Class II Aldolase and Adducin N-terminal domain;IPR001303-Class II aldolase/adducin N-terminal-SMART-SM01007-Class II Aldolase and Adducin N-terminal domain;IPR001303-Class II aldolase/adducin N-terminal-SUPERFAMILY-SSF53639-\N	Cytoskeleton	Cellular processes and signaling	Cytoskeleton				12.8067	10.6	0.852991	0.390332	17.88	1.45069	0.0383131	16.38	1.36137	0.0974369	24.3133	2.11141	8.46e-08	15.5333	1.28733	0.160055	16.645	1.34904	0.1698	15.7867	1.26357	0.30034	63.9533	5.1938	1.54e-36	12.8433	1.05792	0.830912	36.6833	3.11154	2.1e-17
Dicsqu464_1_PID_969423	;IPR001509-NAD-dependent epimerase/dehydratase, N-terminal domain-HMMPfam-PF01370-NAD dependent epimerase/dehydratase family;\N-\N-SUPERFAMILY-SSF51735-\N	Defense mechanisms	Cellular processes and signaling	Defense mechanisms				5.95667	7.03	1.22051	0.338373	6.38	1.1169	0.71014	4.72333	0.843359	0.547711	22.8233	4.26221	2.44e-21	6.66	1.18284	0.46737	7.135	1.24686	0.431266	7.37333	1.26699	0.38717	14.1733	2.47612	4.01e-08	9.67667	1.71762	0.00582639	19.2233	3.51668	4.73e-16
Dicsqu464_1_PID_826612	;IPR001509-NAD-dependent epimerase/dehydratase, N-terminal domain-HMMPfam-PF01370-NAD dependent epimerase/dehydratase family;\N-\N-SUPERFAMILY-SSF51735-\N	Defense mechanisms	Cellular processes and signaling	Defense mechanisms				30.1	35.41	1.21752	0.653293	75.87	2.63988	0.00893864	64.96	2.28917	0.0309293	86.0667	3.17297	0.000245616	74.7533	2.6389	0.00563694	60.035	2.08089	0.112548	62.6967	2.1314	0.0722461	70.9433	2.47275	0.0143968	49.5567	1.73837	0.186871	73.8233	2.65761	0.00333888
Dicsqu464_1_PID_929160	;IPR001509-NAD-dependent epimerase/dehydratase, N-terminal domain-HMMPfam-PF01370-NAD dependent epimerase/dehydratase family;\N-\N-SUPERFAMILY-SSF51735-\N	Defense mechanisms	Cellular processes and signaling	Defense mechanisms				2.19667	2.91333	1.3565	0.147287	5.61333	2.65593	2.04e-08	2.46667	1.18773	0.573789	93.3267	46.8842	3.1e-150	4.19	2.00563	0.000178066	3.68	1.73488	0.024548	3.84667	1.7843	0.00580515	5.98667	2.83603	6.43e-10	3.31667	1.569	0.0448389	9.72333	4.78758	1.3e-23
Dicsqu464_1_PID_934414	;IPR001509-NAD-dependent epimerase/dehydratase, N-terminal domain-HMMPfam-PF01370-NAD dependent epimerase/dehydratase family;\N-\N-SUPERFAMILY-SSF51735-\N	Defense mechanisms	Cellular processes and signaling	Defense mechanisms				1.64667	13	8.16093	5.42e-14	19.0067	11.9751	7.53e-20	2.83667	1.81669	0.123633	12.9867	8.69162	1.55e-15	5.35	3.41357	5.84e-05	1.84	1.15994	0.806146	1.93333	1.19809	0.773656	12.12	7.65083	2.27e-13	3.88333	2.46378	0.0102099	177.057	116.104	3.47e-76
Dicsqu464_1_PID_809827	;IPR008030-NmrA-like domain-HMMPfam-PF05368-NmrA-like family;\N-\N-SUPERFAMILY-SSF51735-\N	Defense mechanisms	Cellular processes and signaling	Defense mechanisms				1.94333	2.13	1.13056	0.639576	2.5	1.32855	0.277617	2.13	1.16124	0.645541	2.22333	1.26306	0.277786	2.03667	1.10529	0.727574	2.54	1.35402	0.297105	2.6	1.36533	0.266398	15.5967	8.36043	7.34e-45	1.6	0.868085	0.665929	3.34333	1.86345	0.000737828
Dicsqu464_1_PID_990152	;IPR013094-Alpha/beta hydrolase fold-3-HMMPfam-PF07859-alpha/beta hydrolase fold;IPR029058-Alpha/Beta hydrolase fold-SUPERFAMILY-SSF53474-\N	Defense mechanisms	Cellular processes and signaling	Defense mechanisms				24.7467	21.2467	0.879119	0.713325	20.98	0.88046	0.774088	19.4633	0.837162	0.679872	17.6667	0.792539	0.417788	14.76	0.629816	0.119622	38.685	1.6266	0.183512	41.11	1.69626	0.115361	53.5167	2.2525	0.00264453	22.77	0.970071	0.950916	30.89	1.35683	0.311044
Dicsqu464_1_PID_981711	;IPR001509-NAD-dependent epimerase/dehydratase, N-terminal domain-HMMPfam-PF01370-NAD dependent epimerase/dehydratase family;\N-\N-SUPERFAMILY-SSF51735-\N	Defense mechanisms	Cellular processes and signaling	Defense mechanisms				10.6467	8.08	0.783737	0.0901306	13.1633	1.28992	0.113765	8.80333	0.880239	0.538376	10.0033	1.04341	0.80267	8.32667	0.829077	0.24377	12.32	1.20242	0.35554	11.2133	1.07934	0.766926	692.273	67.9656	0	9.52667	0.946766	0.805584	25.6233	2.62101	1.19e-17
Dicsqu464_1_PID_826556	;IPR013094-Alpha/beta hydrolase fold-3-HMMPfam-PF07859-alpha/beta hydrolase fold;IPR029058-Alpha/Beta hydrolase fold-SUPERFAMILY-SSF53474-\N	Defense mechanisms	Cellular processes and signaling	Defense mechanisms				36.0433	41.8933	1.20221	0.399902	52.2833	1.51533	0.0589768	52.3633	1.54458	0.0420036	65.8333	2.02749	3.77e-05	54.86	1.61721	0.0142276	73.38	2.11282	0.000909789	44.51	1.26434	0.415261	59.65	1.73198	0.0051711	48.0367	1.4046	0.131423	50.72	1.52669	0.0264675
Dicsqu464_1_PID_934413	;IPR001509-NAD-dependent epimerase/dehydratase, N-terminal domain-HMMPfam-PF01370-NAD dependent epimerase/dehydratase family;\N-\N-SUPERFAMILY-SSF51735-\N	Defense mechanisms	Cellular processes and signaling	Defense mechanisms				84.18	98.5833	1.21556	0.43404	161.733	2.00414	0.00163056	132.637	1.67108	0.0311158	122.57	1.61581	0.0185469	116.643	1.46811	0.105743	143.77	1.77913	0.0358258	110.363	1.34068	0.3482	170.71	2.12725	0.00032987	80.4467	1.00903	0.983457	148.787	1.91682	0.0014545
Dicsqu464_1_PID_921805	;IPR001509-NAD-dependent epimerase/dehydratase, N-terminal domain-HMMPfam-PF01370-NAD dependent epimerase/dehydratase family;\N-\N-SUPERFAMILY-SSF51735-\N	Defense mechanisms	Cellular processes and signaling	Defense mechanisms				7.99	10.3767	1.34825	0.152318	11.7633	1.54191	0.0563388	9.44333	1.2556	0.40985	14.2767	1.98466	0.000116427	9.82667	1.30319	0.248739	15.51	2.02303	0.00275452	9.72	1.2461	0.474221	48.02	6.29607	2.27e-29	9.81667	1.29857	0.298661	11.9133	1.62536	0.0118224
Dicsqu464_1_PID_924446	;IPR013094-Alpha/beta hydrolase fold-3-HMMPfam-PF07859-alpha/beta hydrolase fold;IPR002168-Lipase, GDXG, active site-ProSitePatterns-PS01173-Lipolytic enzymes "G-D-X-G" family, putative histidine active site.;IPR029058-Alpha/Beta hydrolase fold-SUPERFAMILY-SSF53474-\N	Defense mechanisms	Cellular processes and signaling	Defense mechanisms				7.71667	10.21	1.3621	0.321805	7.52	1.01825	0.974175	5.29667	0.727676	0.423199	5.06	0.727091	0.276657	7.09333	0.975754	0.955686	18.115	2.44809	0.00891209	13.1	1.73085	0.119597	18.57	2.51227	0.000835518	6.3	0.861287	0.729881	7.05667	0.993039	0.985208
Dicsqu464_1_PID_1038994	;IPR001509-NAD-dependent epimerase/dehydratase, N-terminal domain-HMMPfam-PF01370-NAD dependent epimerase/dehydratase family;\N-\N-SUPERFAMILY-SSF51735-\N	Defense mechanisms	Cellular processes and signaling	Defense mechanisms				15.6833	20.88	1.37338	0.0218082	25.52	1.70068	0.00010343	22	1.48991	0.00645925	31.4233	2.22434	3.1e-11	24.1867	1.63476	0.000261229	23.93	1.58879	0.0067881	25.0933	1.6381	0.000514236	31.2667	2.08273	4.05e-09	24.29	1.63485	0.000542466	35.0433	2.42782	1.07e-13
Dicsqu464_1_PID_917421	;IPR008030-NmrA-like domain-HMMPfam-PF05368-NmrA-like family;\N-\N-SUPERFAMILY-SSF51735-\N	Defense mechanisms	Cellular processes and signaling	Defense mechanisms				9.34333	14.9067	1.65046	0.000143268	26.3967	2.95063	7.53e-20	14.45	1.64576	0.000356059	23.1067	2.74488	1.11e-17	12.1467	1.37685	0.030804	15.235	1.69707	0.00148375	11.1233	1.21876	0.33193	67.84	7.58143	2.62e-73	15.4767	1.75214	5.69e-05	60.02	6.99053	7.85e-68
Dicsqu464_1_PID_485773	;IPR013094-Alpha/beta hydrolase fold-3-HMMPfam-PF07859-alpha/beta hydrolase fold;IPR029058-Alpha/Beta hydrolase fold-SUPERFAMILY-SSF53474-\N	Defense mechanisms	Cellular processes and signaling	Defense mechanisms				57.59	94.4767	1.70068	0.000739096	137.577	2.49716	1.42e-09	113.057	2.08862	2.85e-06	259.103	4.99492	3.11e-31	89.72	1.65296	0.00239667	128.145	2.32051	6.4e-06	71.7133	1.27683	0.299903	165.757	3.00447	2.89e-14	70.9267	1.30063	0.192278	228.08	4.30201	1.23e-25
Dicsqu464_1_PID_815759	;IPR004045-Glutathione S-transferase, N-terminal-HMMPfam-PF13409-Glutathione S-transferase, N-terminal domain;\N-\N-HMMPfam-PF13410-Glutathione S-transferase, C-terminal domain;IPR016639-Glutathione S-transferase (GST)-PIRSF-PIRSF015753-\N;IPR010987-Glutathione S-transferase, C-terminal-like-ProSiteProfiles-PS50405-Soluble glutathione S-transferase C-terminal domain profile.;IPR010987-Glutathione…	Posttranslational modification, protein turnover, chaperones	Cellular processes and signaling	Posttranslational modification, protein turnover, chaperones				29.6633	30.6867	1.06925	0.522158	41.4033	1.45599	3.95e-06	38.0233	1.36259	0.000291631	63.22	2.36915	2.96e-34	33.51	1.19745	0.0514849	37.94	1.33087	0.00688677	35.14	1.2134	0.062789	35.4533	1.24775	0.0165536	30.7467	1.09274	0.453728	29.67	1.08807	0.40461
Dicsqu464_1_PID_921581	;IPR004045-Glutathione S-transferase, N-terminal-HMMPfam-PF02798-Glutathione S-transferase, N-terminal domain;IPR004045-Glutathione S-transferase, N-terminal-ProSiteProfiles-PS50404-Soluble glutathione S-transferase N-terminal domain profile.;IPR010987-Glutathione S-transferase, C-terminal-like-ProSiteProfiles-PS50405-Soluble glutathione S-transferase C-terminal domain profile.;IPR010987-Glutathi…	Posttranslational modification, protein turnover, chaperones	Cellular processes and signaling	Posttranslational modification, protein turnover, chaperones				27.9433	40.47	1.4939	0.000390481	27.23	1.01532	0.946331	23.4367	0.891388	0.525622	32.18	1.27588	0.0355552	31.6167	1.19827	0.187475	28.88	1.07541	0.726524	30.37	1.11141	0.602438	57.73	2.15605	1.57e-13	31.54	1.18909	0.251082	38.9767	1.51432	0.000201071
Dicsqu464_1_PID_296365	;IPR004045-Glutathione S-transferase, N-terminal-HMMPfam-PF13417-Glutathione S-transferase, N-terminal domain;IPR004045-Glutathione S-transferase, N-terminal-ProSiteProfiles-PS50404-Soluble glutathione S-transferase N-terminal domain profile.;IPR010987-Glutathione S-transferase, C-terminal-like-SUPERFAMILY-SSF47616-\N;IPR012336-Thioredoxin-like fold-SUPERFAMILY-SSF52833-\N	Posttranslational modification, protein turnover, chaperones	Cellular processes and signaling	Posttranslational modification, protein turnover, chaperones				4.70333	2.77	0.609108	0.0922839	14.87	3.29541	3.98e-06	8.49333	1.93458	0.0294094	80.6133	19	1.33e-39	9.06333	2.03642	0.0112906	5.09	1.12343	0.82074	4.85667	1.05696	0.931485	23.4	5.18052	5.61e-12	9.92	2.22006	0.00643878	42.9733	9.92433	5.77e-24
Dicsqu464_1_PID_938382	;IPR000866-Alkyl hydroperoxide reductase subunit C/ Thiol specific antioxidant-HMMPfam-PF00578-AhpC/TSA family;IPR019479-Peroxiredoxin, C-terminal-HMMPfam-PF10417-C-terminal domain of 1-Cys peroxiredoxin;IPR024706-Peroxiredoxin, AhpC-type-PIRSF-PIRSF000239-\N;IPR012336-Thioredoxin-like fold-ProSiteProfiles-PS51352-Thioredoxin domain profile.;IPR012336-Thioredoxin-like fold-SUPERFAMILY-SSF52833-\N	Posttranslational modification, protein turnover, chaperones	Cellular processes and signaling	Posttranslational modification, protein turnover, chaperones				90.23	118.463	1.35935	0.0628746	104.33	1.20667	0.398835	113.94	1.34541	0.125259	200.413	2.46625	1.64e-10	111.28	1.30518	0.143346	86.81	1.00398	0.990038	80.2367	0.912403	0.76486	99.96	1.15885	0.550206	101.21	1.18387	0.440022	141.013	1.70135	0.000499684
Dicsqu464_1_PID_935798	;IPR001327-Pyridine nucleotide-disulphide oxidoreductase, NAD-binding domain-HMMPfam-PF00070-Pyridine nucleotide-disulphide oxidoreductase;IPR023753-Pyridine nucleotide-disulphide oxidoreductase, FAD/NAD(P)-binding domain-HMMPfam-PF07992-Pyridine nucleotide-disulphide oxidoreductase;IPR013027-FAD-dependent pyridine nucleotide-disulphide oxidoreductase-PRINTS-PR00368-FAD-dependent pyridine nucleot…	Posttranslational modification, protein turnover, chaperones	Cellular processes and signaling	Posttranslational modification, protein turnover, chaperones				68.9833	96.3333	1.44403	0.000992729	83.9367	1.27028	0.0838151	82.6433	1.27356	0.0740283	156.93	2.52576	9.79e-21	92.3633	1.41857	0.00291601	87.785	1.32498	0.0658755	79.9033	1.18676	0.305861	99.3433	1.50807	0.000356022	89.9133	1.37505	0.0128116	103.737	1.63534	4e-06
Dicsqu464_1_PID_886323	;IPR013126-Heat shock protein 70 family-HMMPfam-PF00012-Hsp70 protein;IPR013126-Heat shock protein 70 family-PRINTS-PR00301-70kDa heat shock protein signature;IPR018181-Heat shock protein 70, conserved site-ProSitePatterns-PS01036-Heat shock hsp70 proteins family signature 3.;IPR029047-Heat shock protein 70kD, peptide-binding domain-SUPERFAMILY-SSF100920-\N;IPR029048-Heat shock protein 70kD, C-te…	Posttranslational modification, protein turnover, chaperones	Cellular processes and signaling	Posttranslational modification, protein turnover, chaperones				100.827	154.373	1.58406	0.0129193	156.34	1.62497	0.019487	136.03	1.43253	0.10563	184.23	2.02801	3.18e-05	175.193	1.84354	0.000970601	133.055	1.37341	0.229781	131.787	1.33777	0.267036	174.743	1.81592	0.00167906	156.79	1.64129	0.016166	128.567	1.38544	0.0990564
Dicsqu464_1_PID_802954	;IPR013126-Heat shock protein 70 family-HMMPfam-PF00012-Hsp70 protein;IPR013126-Heat shock protein 70 family-PRINTS-PR00301-70kDa heat shock protein signature;IPR018181-Heat shock protein 70, conserved site-ProSitePatterns-PS00297-Heat shock hsp70 proteins family signature 1.;IPR018181-Heat shock protein 70, conserved site-ProSitePatterns-PS00329-Heat shock hsp70 proteins family signature 2.;IPR0…	Posttranslational modification, protein turnover, chaperones	Cellular processes and signaling	Posttranslational modification, protein turnover, chaperones				339.253	634.63	1.93908	0.00190262	1052.94	3.23985	8.62e-09	1016.86	3.18415	1.61e-08	760.18	2.48802	4.78e-06	816.19	2.55659	6.67e-06	1067.9	3.27438	1.61e-06	444.527	1.34054	0.369348	1081.95	3.34279	1.62e-09	563.573	1.75481	0.0218682	442.733	1.41584	0.143866
Dicsqu464_1_PID_806101	;IPR001440-Tetratricopeptide TPR1-HMMPfam-PF00515-Tetratricopeptide repeat;\N-\N-HMMPfam-PF13414-TPR repeat;IPR019734-Tetratricopeptide repeat-ProSiteProfiles-PS50005-TPR repeat profile.;IPR013026-Tetratricopeptide repeat-containing domain-ProSiteProfiles-PS50293-TPR repeat region circular profile.;IPR019734-Tetratricopeptide repeat-SMART-SM00028-Tetratricopeptide repeats;\N-\N-SUPERFAMILY-SSF484…	Posttranslational modification, protein turnover, chaperones	Cellular processes and signaling	Posttranslational modification, protein turnover, chaperones				31.9067	56.7267	1.84249	4.32e-05	44.2167	1.4459	0.0430977	35.7533	1.19039	0.445366	63.8233	2.21773	1.38e-08	42.9467	1.42508	0.0363923	24.975	0.816163	0.39768	31.3533	1.00649	0.989384	32.62	1.06879	0.828243	37.3267	1.23373	0.301819	53.07	1.80714	6.01e-05
Dicsqu464_1_PID_951902	;IPR003959-ATPase, AAA-type, core-HMMPfam-PF00004-ATPase family associated with various cellular activities (AAA);IPR014851-BCS1, N-terminal-HMMPfam-PF08740-BCS1 N terminal;IPR003960-ATPase, AAA-type, conserved site-ProSitePatterns-PS00674-AAA-protein family signature.;IPR003593-AAA+ ATPase domain-SMART-SM00382-ATPases associated with a variety of cellular activities;IPR014851-BCS1, N-terminal-SM…	Posttranslational modification, protein turnover, chaperones	Cellular processes and signaling	Posttranslational modification, protein turnover, chaperones				5.36667	7.22	1.38713	0.125556	5.43333	1.05233	0.893392	5.77667	1.14174	0.689978	10.3267	2.12966	3.48e-05	7.20667	1.41823	0.122874	3.68	0.707591	0.243667	4.51667	0.858834	0.676407	2.79333	0.541412	0.00487493	6.61667	1.29325	0.331263	9.65667	1.94894	0.000443295
Dicsqu464_1_PID_935874	;IPR002068-Alpha crystallin/Hsp20 domain-HMMPfam-PF00011-Hsp20/alpha crystallin family;IPR002068-Alpha crystallin/Hsp20 domain-ProSiteProfiles-PS01031-Heat shock hsp20 proteins family profile.;IPR008978-HSP20-like chaperone-SUPERFAMILY-SSF49764-\N	Posttranslational modification, protein turnover, chaperones	Cellular processes and signaling	Posttranslational modification, protein turnover, chaperones				59.11	49.3433	0.858141	0.538154	99.1867	1.74691	0.0118624	68.5367	1.22684	0.496523	44.6733	0.83676	0.420474	60.98	1.08835	0.773359	104.46	1.83683	0.0183946	117.5	2.02887	0.00079829	88.96	1.57256	0.0509386	32.7967	0.583497	0.0171479	38.8867	0.712925	0.119837
Dicsqu464_1_PID_969784	;IPR002068-Alpha crystallin/Hsp20 domain-HMMPfam-PF00011-Hsp20/alpha crystallin family;IPR002068-Alpha crystallin/Hsp20 domain-ProSiteProfiles-PS01031-Heat shock hsp20 proteins family profile.;IPR008978-HSP20-like chaperone-SUPERFAMILY-SSF49764-\N	Posttranslational modification, protein turnover, chaperones	Cellular processes and signaling	Posttranslational modification, protein turnover, chaperones				40.6167	44.04	1.11819	0.540642	66.55	1.70945	0.000362053	52.3567	1.3687	0.0694771	45.9567	1.25596	0.129516	52.1567	1.3581	0.0592002	86.08	2.20895	1.8e-06	51.3033	1.29402	0.200309	73.2933	1.88839	5.91e-06	33.2067	0.86201	0.474573	24.7367	0.66238	0.00532521
Dicsqu464_1_PID_885384	;IPR002068-Alpha crystallin/Hsp20 domain-HMMPfam-PF00011-Hsp20/alpha crystallin family;IPR002068-Alpha crystallin/Hsp20 domain-ProSiteProfiles-PS01031-Heat shock hsp20 proteins family profile.;IPR008978-HSP20-like chaperone-SUPERFAMILY-SSF49764-\N	Posttranslational modification, protein turnover, chaperones	Cellular processes and signaling	Posttranslational modification, protein turnover, chaperones				30.15	38.1933	1.30736	0.104499	54.78	1.89388	3.22e-05	42.37	1.49231	0.0207748	34.88	1.28312	0.114741	40.26	1.41112	0.0414806	66.605	2.30092	1.92e-06	38.1467	1.29549	0.23341	57.5633	1.9975	2.53e-06	27.46	0.960211	0.881632	18.1967	0.655819	0.00736719
Dicsqu464_1_PID_888145	;IPR002068-Alpha crystallin/Hsp20 domain-HMMPfam-PF00011-Hsp20/alpha crystallin family;IPR002068-Alpha crystallin/Hsp20 domain-ProSiteProfiles-PS01031-Heat shock hsp20 proteins family profile.;IPR008978-HSP20-like chaperone-SUPERFAMILY-SSF49764-\N	Posttranslational modification, protein turnover, chaperones	Cellular processes and signaling	Posttranslational modification, protein turnover, chaperones				7.89333	5.19667	0.675667	0.0562976	15.0233	1.98393	0.000313597	14.43	1.93272	0.000579858	7.46667	1.04812	0.85239	6.46667	0.863901	0.569798	17.29	2.27375	0.000197974	12.05	1.55574	0.0541665	13.8733	1.83064	0.00158734	5.70333	0.766227	0.301417	7.03667	0.965599	0.902652
Dicsqu464_1_PID_929700	;IPR013740-Redoxin-HMMPfam-PF08534-Redoxin;IPR012336-Thioredoxin-like fold-ProSiteProfiles-PS51352-Thioredoxin domain profile.;IPR012336-Thioredoxin-like fold-SUPERFAMILY-SSF52833-\N	Posttranslational modification, protein turnover, chaperones	Cellular processes and signaling	Posttranslational modification, protein turnover, chaperones				172.78	187.527	1.12552	0.688593	185.65	1.12114	0.762859	202.703	1.24298	0.521363	212.253	1.36338	0.17877	142.123	0.871467	0.653154	353.675	2.133	0.00688677	234.6	1.38651	0.317242	235.183	1.42562	0.224726	197.523	1.20544	0.564913	174.243	1.0931	0.775349
Dicsqu464_1_PID_837876	;IPR001623-DnaJ domain-HMMPfam-PF00226-DnaJ domain;IPR001305-Heat shock protein DnaJ, cysteine-rich domain-HMMPfam-PF00684-DnaJ central domain;IPR002939-Chaperone DnaJ, C-terminal-HMMPfam-PF01556-DnaJ C terminal domain;IPR001623-DnaJ domain-PRINTS-PR00625-DnaJ domain signature;IPR018253-DnaJ domain, conserved site-ProSitePatterns-PS00636-Nt-dnaJ domain signature.;IPR001623-DnaJ domain-ProSiteProf…	Posttranslational modification, protein turnover, chaperones	Cellular processes and signaling	Posttranslational modification, protein turnover, chaperones				79.0767	125.28	1.63787	5.23e-05	120.803	1.59446	0.000348353	115.737	1.55437	0.000821874	146.067	2.049	2.47e-10	150.207	2.01442	2.5e-09	131.72	1.72955	0.000316552	86.8567	1.12375	0.593754	147.003	1.94361	1.73e-08	133.483	1.77933	4.68e-06	86.94	1.19346	0.215546
Dicsqu464_1_PID_915284	;IPR023410-14-3-3 domain-HMMPfam-PF00244-14-3-3 protein;IPR000308-14-3-3 protein-PIRSF-PIRSF000868-\N;IPR000308-14-3-3 protein-PRINTS-PR00305-14-3-3 protein zeta signature;IPR023410-14-3-3 domain-SMART-SM00101-14-3-3 homologues;IPR023410-14-3-3 domain-SUPERFAMILY-SSF48445-\N	Posttranslational modification, protein turnover, chaperones	Cellular processes and signaling	Posttranslational modification, protein turnover, chaperones				12.33	11.9367	1.00061	0.998906	23.66	2.00058	0.00588313	24.1	2.06808	0.00310066	13.13	1.18153	0.530529	18.4333	1.58894	0.0742369	16.69	1.41094	0.319391	11.5767	0.962125	0.947503	13.3133	1.1281	0.780923	11.9867	1.02418	0.957406	11.9733	1.05368	0.878333
Dicsqu464_1_PID_848565	;IPR013918-Nucleotide exchange factor Fes1-HMMPfam-PF08609-Nucleotide exchange factor Fes1;IPR016024-Armadillo-type fold-SUPERFAMILY-SSF48371-\N	Posttranslational modification, protein turnover, chaperones	Cellular processes and signaling	Posttranslational modification, protein turnover, chaperones				10.7433	21.18	2.03799	9.32e-05	19.0167	1.84953	0.0021723	16.4733	1.62845	0.021715	26.2667	2.71289	4.11e-09	25.63	2.53341	1.57e-07	18.215	1.76516	0.0203078	14.4767	1.37945	0.224043	19.2733	1.88017	0.00111675	20.2	1.98358	0.000539548	13.4967	1.36397	0.134092
Dicsqu464_1_PID_864784	;IPR001404-Heat shock protein Hsp90 family-HMMPfam-PF00183-Hsp90 protein;IPR003594-Histidine kinase-like ATPase, C-terminal domain-HMMPfam-PF02518-Histidine kinase-, DNA gyrase B-, and HSP90-like ATPase;IPR001404-Heat shock protein Hsp90 family-PIRSF-PIRSF002583-\N;IPR020575-Heat shock protein Hsp90, N-terminal-PRINTS-PR00775-90kDa heat shock protein signature;IPR019805-Heat shock protein Hsp90, …	Posttranslational modification, protein turnover, chaperones	Cellular processes and signaling	Posttranslational modification, protein turnover, chaperones				350.183	569.923	1.68654	0.0109293	888.41	2.65191	7.94e-07	884.033	2.68456	5.26e-07	588.023	1.86555	0.00123027	678.387	2.05897	0.00040007	871.41	2.58813	9.08e-05	401.37	1.17365	0.661154	897.973	2.68753	3.02e-07	517.823	1.56148	0.0630372	433.96	1.34534	0.192773
Dicsqu464_1_PID_917352	;IPR002939-Chaperone DnaJ, C-terminal-HMMPfam-PF01556-DnaJ C terminal domain;IPR001623-DnaJ domain-SUPERFAMILY-SSF46565-\N;IPR008971-HSP40/DnaJ peptide-binding-SUPERFAMILY-SSF49493-\N	Posttranslational modification, protein turnover, chaperones	Cellular processes and signaling	Posttranslational modification, protein turnover, chaperones				6.5	19.8333	3.15172	1.24e-05	21.8067	3.50196	2.94e-06	17.0233	2.77977	0.000271939	24.7967	4.22878	5.59e-09	31.22	5.09954	1.09e-10	36.68	5.85333	2.82e-09	7.09333	1.11614	0.850295	32.9267	5.30298	2.31e-11	21.15	3.42634	6.97e-06	6.69333	1.11601	0.778425
Dicsqu464_1_PID_412519	;IPR003439-ABC transporter-like-HMMPfam-PF00005-ABC transporter;IPR011527-ABC transporter type 1, transmembrane domain-HMMPfam-PF00664-ABC transporter transmembrane region;IPR017871-ABC transporter, conserved site-ProSitePatterns-PS00211-ABC transporters family signature.;IPR003439-ABC transporter-like-ProSiteProfiles-PS50893-ATP-binding cassette, ABC transporter-type domain profile.;IPR011527-AB…	Secondary metabolites biosynthesis, transport and catabolism	Cellular processes and signaling	ABC transporter				20.4633	27.5967	1.39285	0.0178907	16.58	0.844579	0.384686	17.77	0.924629	0.742876	27.46	1.48998	0.00235501	22.5433	1.16995	0.358844	18.355	0.93469	0.790329	15.19	0.761252	0.134791	25.25	1.28745	0.143316	27.2933	1.40771	0.0299276	43.5067	2.31271	9.99e-12
Dicsqu464_1_PID_925210	;IPR001338-Hydrophobin-HMMPfam-PF01185-Fungal hydrophobin;IPR019778-Hydrophobin, conserved site-ProSitePatterns-PS00956-Fungal hydrophobins signature.;IPR001338-Hydrophobin-SMART-SM00075-Hydrophobins	#N/A	Cellular processes and signaling	Hydrophobin				606.643	1110.31	1.90017	0.0624769	847.053	1.45305	0.427683	735.413	1.2932	0.625047	1423.43	2.60446	0.00225748	795.537	1.3902	0.432382	380.325	0.654513	0.403937	795.693	1.34248	0.606475	423.983	0.728976	0.537994	708.977	1.23493	0.675998	1176.59	2.10807	0.0285856
Dicsqu464_1_PID_849469	;IPR001338-Hydrophobin-HMMPfam-PF01185-Fungal hydrophobin;IPR001338-Hydrophobin-SMART-SM00075-Hydrophobins	#N/A	Cellular processes and signaling	Hydrophobin				250.69	103.783	0.432155	0.00207626	56.3267	0.235012	3.54e-08	65.3967	0.277387	1.87e-06	737.577	3.26644	2.99e-06	163.11	0.69031	0.264269	121.445	0.507218	0.066808	121.347	0.497528	0.0337526	230.853	0.964059	0.955227	263.683	1.11126	0.818185	501.753	2.17844	0.00453178
Dicsqu464_1_PID_910714	;IPR001338-Hydrophobin-HMMPfam-PF01185-Fungal hydrophobin;IPR019778-Hydrophobin, conserved site-ProSitePatterns-PS00956-Fungal hydrophobins signature.;IPR001338-Hydrophobin-SMART-SM00075-Hydrophobins	#N/A	Cellular processes and signaling	Hydrophobin				34.26	269.03	8.18534	1.28e-05	101.253	3.07243	0.0618234	114.627	3.58624	0.025004	247.837	8.038	7.04e-06	120.723	3.74302	0.0133156	30.195	0.922017	0.93606	142.643	4.25069	0.0112959	23.6567	0.719644	0.71186	81.2033	2.50533	0.134096	213.09	6.76297	6.45e-05
Dicsqu464_1_PID_812987	;IPR001338-Hydrophobin-HMMPfam-PF01185-Fungal hydrophobin;IPR001338-Hydrophobin-SMART-SM00075-Hydrophobins	#N/A	Cellular processes and signaling	Hydrophobin				10.98	34.59	3.27783	0.000262323	18.9367	1.80941	0.16441	36.3967	3.50901	0.000246102	15.5167	1.5679	0.205985	12.3733	1.19492	0.710837	40.605	3.86206	0.000924584	18.5933	1.73545	0.249492	14.8733	1.42158	0.492584	10.3	0.993459	0.993461	8.40667	0.831796	0.688852
Dicsqu464_1_PID_879655	;IPR011701-Major facilitator superfamily-HMMPfam-PF07690-Major Facilitator Superfamily;IPR020846-Major facilitator superfamily domain-ProSiteProfiles-PS50850-Major facilitator superfamily (MFS) profile.;IPR020846-Major facilitator superfamily domain-SUPERFAMILY-SSF103473-\N	Carbohydrate transport and metabolism	Cellular processes and signaling	MFS transporter				89.19	92.2567	1.07241	0.828325	122.53	1.43383	0.219198	140.83	1.67887	0.0473225	155.143	1.92943	0.00211245	85.9067	1.0219	0.952768	77.835	0.909956	0.826558	86.9267	0.998848	0.997716	85.1167	0.997446	0.994448	96.63	1.14729	0.693131	164.63	2.00576	0.00160541
Dicsqu464_1_PID_932372	;IPR011701-Major facilitator superfamily-HMMPfam-PF07690-Major Facilitator Superfamily;IPR020846-Major facilitator superfamily domain-ProSiteProfiles-PS50850-Major facilitator superfamily (MFS) profile.;IPR020846-Major facilitator superfamily domain-SUPERFAMILY-SSF103473-\N	Carbohydrate transport and metabolism	Cellular processes and signaling	MFS transporter				10.5833	16.6767	1.63533	2.07e-05	11.2067	1.10603	0.59199	10.4867	1.05526	0.811205	19.2467	2.01909	5.86e-11	13.2267	1.32645	0.0309357	12.56	1.23499	0.227841	12.1167	1.17426	0.385153	11.7067	1.1585	0.402852	12.8867	1.28712	0.081439	14.13	1.45484	0.00149651
Dicsqu464_1_PID_917825	;IPR011701-Major facilitator superfamily-HMMPfam-PF07690-Major Facilitator Superfamily;IPR001958-Tetracycline resistance protein, TetA/multidrug resistance protein MdtG-PRINTS-PR01035-Tetracycline resistance protein signature;IPR020846-Major facilitator superfamily domain-ProSiteProfiles-PS50850-Major facilitator superfamily (MFS) profile.;IPR020846-Major facilitator superfamily domain-SUPERFAMIL…	General function prediction only	Cellular processes and signaling	MFS transporter				75.84	115.047	1.57115	0.00825409	83.3533	1.14858	0.602937	81.5933	1.14596	0.616059	148.393	2.1728	6.38e-07	97.8467	1.36789	0.105939	63.74	0.876169	0.648604	76.5533	1.03497	0.933141	120.473	1.66449	0.00487493	99.1833	1.38328	0.114028	125.093	1.79567	0.000375974
Dicsqu464_1_PID_869221	;IPR011701-Major facilitator superfamily-HMMPfam-PF07690-Major Facilitator Superfamily;IPR020846-Major facilitator superfamily domain-ProSiteProfiles-PS50850-Major facilitator superfamily (MFS) profile.;IPR020846-Major facilitator superfamily domain-SUPERFAMILY-SSF103473-\N	Carbohydrate transport and metabolism	Cellular processes and signaling	MFS transporter				39.8767	37.1967	0.960512	0.808907	30.2633	0.790507	0.10227	33.7767	0.901994	0.577164	73.1033	2.03331	1.11e-11	43.7533	1.16113	0.295229	38.22	0.99544	0.98393	45.0067	1.15431	0.436914	44.4333	1.15918	0.379748	42.7133	1.1285	0.461225	86.2467	2.3504	1.14e-16
Dicsqu464_1_PID_833696	;IPR011701-Major facilitator superfamily-HMMPfam-PF07690-Major Facilitator Superfamily;IPR020846-Major facilitator superfamily domain-ProSiteProfiles-PS50850-Major facilitator superfamily (MFS) profile.;IPR020846-Major facilitator superfamily domain-SUPERFAMILY-SSF103473-\N	Carbohydrate transport and metabolism	Cellular processes and signaling	MFS transporter				51.4233	70.1167	1.40747	0.00255235	60.6433	1.22855	0.153152	67.0567	1.38365	0.00953395	247.93	5.34268	1.44e-67	93.05	1.91297	9.78e-10	59.365	1.2007	0.276729	69.0233	1.37132	0.0169904	67.0067	1.36176	0.0142742	81.5567	1.67209	6.97e-06	130.593	2.75737	1.16e-24
Dicsqu464_1_PID_942966	;IPR011701-Major facilitator superfamily-HMMPfam-PF07690-Major Facilitator Superfamily;IPR020846-Major facilitator superfamily domain-SUPERFAMILY-SSF103473-\N	Carbohydrate transport and metabolism	Cellular processes and signaling	MFS transporter				8.98333	14.1567	1.63003	4.52e-09	11.3933	1.32208	0.00417188	11.3833	1.34723	0.00179936	19.76	2.44385	3.56e-32	13.46	1.58808	3.38e-08	10.42	1.20416	0.146424	11.5167	1.31349	0.00712616	11.5	1.33545	0.00199461	11.1067	1.30173	0.010208	19.4233	2.35098	8.34e-30
Dicsqu464_1_PID_809581	;IPR011701-Major facilitator superfamily-HMMPfam-PF07690-Major Facilitator Superfamily;IPR001958-Tetracycline resistance protein, TetA/multidrug resistance protein MdtG-PRINTS-PR01035-Tetracycline resistance protein signature;IPR020846-Major facilitator superfamily domain-ProSiteProfiles-PS50850-Major facilitator superfamily (MFS) profile.;IPR020846-Major facilitator superfamily domain-SUPERFAMIL…	General function prediction only	Cellular processes and signaling	MFS transporter				127.267	118.783	0.968881	0.920736	179.88	1.47933	0.149956	195.983	1.64229	0.0489788	337.987	2.94782	3.65e-08	160.433	1.33577	0.266669	118.99	0.973703	0.951772	136.37	1.1009	0.831024	168.033	1.38469	0.264461	149.773	1.24593	0.468704	266.753	2.28043	6.24e-05
Dicsqu464_1_PID_920902	;IPR011701-Major facilitator superfamily-HMMPfam-PF07690-Major Facilitator Superfamily;IPR020846-Major facilitator superfamily domain-ProSiteProfiles-PS50850-Major facilitator superfamily (MFS) profile.;IPR020846-Major facilitator superfamily domain-SUPERFAMILY-SSF103473-\N	General function prediction only	Cellular processes and signaling	MFS transporter				6.77667	6.29333	0.955898	0.847891	9.00667	1.38594	0.097894	5.65333	0.886941	0.65426	19.29	3.1587	2.73e-16	7.52667	1.17311	0.441621	5.825	0.893731	0.696795	6.21	0.936957	0.849609	9.01	1.38368	0.0982704	5.68333	0.884279	0.619604	18.8533	3.02094	4.84e-15
Dicsqu464_1_PID_694118	;IPR011701-Major facilitator superfamily-HMMPfam-PF07690-Major Facilitator Superfamily;IPR020846-Major facilitator superfamily domain-ProSiteProfiles-PS50850-Major facilitator superfamily (MFS) profile.;IPR020846-Major facilitator superfamily domain-SUPERFAMILY-SSF103473-\N	General function prediction only	Cellular processes and signaling	MFS transporter				26.5967	26.1433	1.01471	0.956408	30.6033	1.20009	0.481357	29.9467	1.19659	0.504571	59.49	2.47853	1.49e-08	25.6767	1.02076	0.943572	19.43	0.761286	0.301914	25.88	0.995822	0.993108	34.41	1.35239	0.187804	24.93	0.988968	0.975786	64.57	2.63783	1.48e-09
Dicsqu464_1_PID_819166	;IPR011701-Major facilitator superfamily-HMMPfam-PF07690-Major Facilitator Superfamily;IPR020846-Major facilitator superfamily domain-ProSiteProfiles-PS50850-Major facilitator superfamily (MFS) profile.;IPR020846-Major facilitator superfamily domain-SUPERFAMILY-SSF103473-\N	#N/A	Cellular processes and signaling	MFS transporter				129.993	215.05	1.70812	0.017157	111.57	0.894811	0.770098	125.053	1.02526	0.959155	385.83	3.29328	2.22e-09	242.587	1.96631	0.00301498	112.37	0.898189	0.792797	121.303	0.954525	0.929191	161.667	1.29434	0.425999	170.36	1.38205	0.25497	266.84	2.23323	0.000149194
Dicsqu464_1_PID_870713	;IPR011701-Major facilitator superfamily-HMMPfam-PF07690-Major Facilitator Superfamily;IPR020846-Major facilitator superfamily domain-ProSiteProfiles-PS50850-Major facilitator superfamily (MFS) profile.;IPR020846-Major facilitator superfamily domain-SUPERFAMILY-SSF103473-\N	#N/A	Cellular processes and signaling	MFS transporter				52.5867	57.2367	1.12248	0.767422	42.3467	0.838433	0.704039	58.8	1.19851	0.700918	125.05	2.63794	0.000222056	62.8433	1.25835	0.535214	37.37	0.73723	0.497628	66.41	1.29079	0.600045	59.6633	1.18107	0.742888	62.96	1.26339	0.569242	114.117	2.36134	0.00183603
Dicsqu464_1_PID_830920	;IPR011701-Major facilitator superfamily-HMMPfam-PF07690-Major Facilitator Superfamily;IPR020846-Major facilitator superfamily domain-ProSiteProfiles-PS50850-Major facilitator superfamily (MFS) profile.;IPR020846-Major facilitator superfamily domain-SUPERFAMILY-SSF103473-\N	General function prediction only	Cellular processes and signaling	MFS transporter				3.49333	4.26333	1.25337	0.283528	9.11333	2.70944	2.45e-09	5.39333	1.63263	0.01506	57.0833	18.0348	7.71e-87	6.54	1.97064	0.000145692	5.77	1.71188	0.022251	4.07	1.18666	0.592192	5.29	1.57148	0.0274792	4.26	1.28125	0.312029	20.9233	6.4729	1.4e-35
Dicsqu464_1_PID_560645	;IPR011701-Major facilitator superfamily-HMMPfam-PF07690-Major Facilitator Superfamily;IPR020846-Major facilitator superfamily domain-ProSiteProfiles-PS50850-Major facilitator superfamily (MFS) profile.;IPR020846-Major facilitator superfamily domain-SUPERFAMILY-SSF103473-\N	General function prediction only	Cellular processes and signaling	MFS transporter				5.63333	9.24333	1.69892	0.0290324	8.77333	1.6206	0.0935924	6.96	1.30966	0.438377	30.7833	6.0471	1.75e-18	10.1933	1.91089	0.00914627	5.49	1.01263	0.980416	7.26	1.31744	0.466835	17.3233	3.19059	1.64e-07	6.48	1.2104	0.588198	110.63	21.295	1.11e-53
Dicsqu464_1_PID_927182	;IPR011701-Major facilitator superfamily-HMMPfam-PF07690-Major Facilitator Superfamily;IPR020846-Major facilitator superfamily domain-ProSiteProfiles-PS50850-Major facilitator superfamily (MFS) profile.;IPR020846-Major facilitator superfamily domain-SUPERFAMILY-SSF103473-\N	General function prediction only	Cellular processes and signaling	MFS transporter				32.1233	42.0667	1.35511	0.000170052	48.9067	1.58951	2.84e-09	45.35	1.50206	3.95e-07	130.45	4.51501	8.91e-105	61.2	2.02179	8.85e-22	42.835	1.39132	0.00121103	44.4533	1.41884	2.95e-05	67.7267	2.20309	4.11e-28	47.2767	1.55601	3.3e-08	120.053	4.07024	2.69e-91
Dicsqu464_1_PID_866806	;IPR000209-Peptidase S8/S53 domain-HMMPfam-PF00082-Subtilase family;IPR010259-Peptidase S8 propeptide/proteinase inhibitor I9-HMMPfam-PF05922-Peptidase inhibitor I9;IPR015500-Peptidase S8, subtilisin-related-PRINTS-PR00723-Subtilisin serine protease family (S8) signature;IPR023827-Peptidase S8, subtilisin, Asp-active site-ProSitePatterns-PS00136-Serine proteases, subtilase family, aspartic acid a…	Posttranslational modification, protein turnover, chaperones	Cellular processes and signaling					10.7733	3.15	0.299282	0.00273064	22.2667	2.12937	0.130287	42.2967	4.14824	0.000620539	9.56	0.980521	0.971717	5.92	0.581499	0.264324	17.305	1.66009	0.415932	5.50333	0.521937	0.259171	8.68667	0.831016	0.811906	4.04667	0.395651	0.0497781	17.1467	1.71679	0.236947
Dicsqu464_1_PID_921065	;IPR001375-Peptidase S9, prolyl oligopeptidase, catalytic domain-HMMPfam-PF00326-Prolyl oligopeptidase family;IPR023302-Peptidase S9A, N-terminal domain-HMMPfam-PF02897-Prolyl oligopeptidase, N-terminal beta-propeller domain;IPR002470-Peptidase S9A, prolyl oligopeptidase-PRINTS-PR00862-Prolyl oligopeptidase serine protease (S9A) signature;IPR002471-Peptidase S9, serine active site-ProSitePatterns…	Posttranslational modification, protein turnover, chaperones	Cellular processes and signaling					42.5033	32.83	0.798405	0.442648	48.1067	1.18624	0.665417	51.0467	1.27594	0.511781	66.7633	1.74589	0.0196018	64.04	1.60577	0.0852704	43.04	1.05383	0.913648	45.5567	1.10026	0.851249	33.58	0.827392	0.638814	100.703	2.50858	0.000303789	32.48	0.83045	0.549077
Dicsqu464_1_PID_542032	;IPR001461-Aspartic peptidase-HMMPfam-PF00026-Eukaryotic aspartyl protease;IPR001461-Aspartic peptidase-PRINTS-PR00792-Pepsin (A1) aspartic protease family signature;IPR001969-Aspartic peptidase, active site-ProSitePatterns-PS00141-Eukaryotic and viral aspartyl proteases active site.;IPR021109-Aspartic peptidase domain-SUPERFAMILY-SSF50630-\N	Posttranslational modification, protein turnover, chaperones	Cellular processes and signaling					12.08	34.8933	2.93414	0.000733619	14.45	1.24417	0.683859	11.8667	1.03685	0.959911	5.78333	0.529854	0.0535934	10.9467	0.958032	0.936081	16.98	1.46061	0.463688	17.2867	1.46052	0.469005	15.0533	1.30037	0.624385	7.90667	0.685938	0.399913	8.04667	0.720828	0.407894
Dicsqu464_1_PID_300805	;IPR003959-ATPase, AAA-type, core-HMMPfam-PF00004-ATPase family associated with various cellular activities (AAA);IPR004176-Clp, N-terminal-HMMPfam-PF02861-Clp amino terminal domain;IPR003959-ATPase, AAA-type, core-HMMPfam-PF07724-AAA domain (Cdc48 subfamily);IPR019489-Clp ATPase, C-terminal-HMMPfam-PF10431-C-terminal, D2-small domain, of ClpB protein;IPR001270-ClpA/B family-PRINTS-PR00300-ATP-de…	Posttranslational modification, protein turnover, chaperones	Cellular processes and signaling					22.24	29.6733	1.37128	0.00151172	37.6467	1.75939	2.45e-09	31.9767	1.52511	2.83e-05	23.8167	1.18588	0.0986532	32.3133	1.53742	1.06e-05	42.89	2.00107	1.23e-10	27.5667	1.26518	0.060672	38.5867	1.80834	1.39e-10	23.4833	1.11142	0.456183	16.8933	0.823796	0.0754708
Dicsqu464_1_PID_153959	;IPR001461-Aspartic peptidase-HMMPfam-PF00026-Eukaryotic aspartyl protease;IPR001461-Aspartic peptidase-PRINTS-PR00792-Pepsin (A1) aspartic protease family signature;IPR001969-Aspartic peptidase, active site-ProSitePatterns-PS00141-Eukaryotic and viral aspartyl proteases active site.;IPR021109-Aspartic peptidase domain-SUPERFAMILY-SSF50630-\N	Posttranslational modification, protein turnover, chaperones	Cellular processes and signaling					25.3367	10.2067	0.413265	1.33e-06	15.9	0.652184	0.0600014	14.2933	0.600567	0.0165361	110.787	4.84897	6.71e-22	27.77	1.16471	0.544117	37.47	1.53328	0.0976458	16.8133	0.679507	0.12081	61.08	2.5163	2.36e-07	52.6067	2.19298	4.55e-05	49.7867	2.13279	2.24e-05
Dicsqu464_1_PID_542799	;IPR001461-Aspartic peptidase-HMMPfam-PF00026-Eukaryotic aspartyl protease;IPR001461-Aspartic peptidase-PRINTS-PR00792-Pepsin (A1) aspartic protease family signature;IPR001969-Aspartic peptidase, active site-ProSitePatterns-PS00141-Eukaryotic and viral aspartyl proteases active site.;IPR021109-Aspartic peptidase domain-SUPERFAMILY-SSF50630-\N	Posttranslational modification, protein turnover, chaperones	Cellular processes and signaling					13.5567	44	3.36951	7.9e-07	46.67	3.58845	3.15e-07	23.3833	1.82903	0.0451493	55.7133	4.55523	6.41e-11	26.0367	2.03819	0.00927768	25.445	1.95515	0.0529042	12.2167	0.925105	0.891838	31.72	2.44289	0.000763248	17.2367	1.34105	0.41029	29.78	2.38089	0.000573258
Dicsqu464_1_PID_964903	;IPR001214-SET domain-HMMPfam-PF00856-SET domain;\N-\N-HMMPfam-PF13414-TPR repeat;IPR001214-SET domain-ProSiteProfiles-PS50280-SET domain profile.;IPR013026-Tetratricopeptide repeat-containing domain-ProSiteProfiles-PS50293-TPR repeat region circular profile.;\N-\N-SUPERFAMILY-SSF48452-\N;\N-\N-SUPERFAMILY-SSF82199-\N	Chromatin structure and dynamics	Information storage and processing	Chromatin structure and dynamics				2.31667	3.48667	1.55215	0.102258	2.44	1.10024	0.833137	1.98	0.910515	0.850335	10.0733	4.82361	1.04e-12	9.22	4.18613	4.95e-10	2.44	1.09124	0.859852	3.05667	1.34739	0.457759	2.13333	0.961748	0.946674	3.81667	1.73602	0.0632741	2.64667	1.24175	0.490058
Dicsqu464_1_PID_826105	;IPR005122-Uracil-DNA glycosylase-like-HMMPfam-PF03167-Uracil DNA glycosylase superfamily;IPR018085-Uracil-DNA glycosylase, active site-ProSitePatterns-PS00130-Uracil-DNA glycosylase signature.;IPR005122-Uracil-DNA glycosylase-like-SMART-SM00986-Uracil DNA glycosylase superfamily;\N-\N-SMART-SM00987-UreE urease accessory protein, C-terminal domain;IPR005122-Uracil-DNA glycosylase-like-SUPERFAMILY…	Replication, recombination and repair	Information storage and processing	Replication, recombination and repair				6.60667	14.0733	2.20722	6.79e-11	5.27667	0.836608	0.349544	6.14333	0.99201	0.977775	7.97667	1.34289	0.0270959	7.22667	1.16302	0.371609	6.155	0.974974	0.925408	5.90667	0.919122	0.746944	6.47333	1.0247	0.936569	8.19667	1.31278	0.0938733	8.24667	1.36181	0.025544
Dicsqu464_1_PID_957656	;IPR007087-Zinc finger, C2H2-HMMPfam-PF00096-Zinc finger, C2H2 type;\N-\N-HMMPfam-PF13894-C2H2-type zinc finger;IPR007087-Zinc finger, C2H2-ProSitePatterns-PS00028-Zinc finger C2H2 type domain signature.;IPR007087-Zinc finger, C2H2-ProSiteProfiles-PS50157-Zinc finger C2H2 type domain profile.;IPR015880-Zinc finger, C2H2-like-SMART-SM00355-zinc finger;\N-\N-SUPERFAMILY-SSF57667-\N	General function prediction only	Information storage and processing	Transcription factor				9.62	8.38333	0.89513	0.755088	14.99	1.61548	0.12746	10.3367	1.13781	0.775338	4.41	0.506824	0.00658472	5.64333	0.619584	0.101003	20.095	2.1698	0.0179095	23.4633	2.47692	0.000677571	8.63667	0.932335	0.899466	6.55	0.717526	0.331245	11.6733	1.31157	0.367697
Dicsqu464_1_PID_1005172	#N/A	#N/A	Information storage and processing	Transcription factor				6.81667	6.64667	1.0024	0.99747	8.25333	1.26333	0.666547	9.65667	1.50861	0.386558	12.37	2.01698	0.033078	9.53333	1.487	0.335894	5.675	0.872535	0.835381	11.0133	1.65805	0.299767	4.51667	0.691599	0.47256	11.6067	1.79325	0.155145	14.9767	2.38587	0.00922244
Dicsqu464_1_PID_778651	;\N-\N-HMMPfam-PF13465-Zinc-finger double domain;IPR007087-Zinc finger, C2H2-ProSitePatterns-PS00028-Zinc finger C2H2 type domain signature.;IPR007087-Zinc finger, C2H2-ProSiteProfiles-PS50157-Zinc finger C2H2 type domain profile.;IPR015880-Zinc finger, C2H2-like-SMART-SM00355-zinc finger;\N-\N-SUPERFAMILY-SSF57667-\N	Transcription	Information storage and processing	Transcription factor				3.85	17.35	4.7029	0.00217515	12.19	3.35398	0.0446173	3.75	1.04063	0.9708	20.8967	6.05019	0.000163711	15.3767	4.25187	0.00684985	5.065	1.37575	0.730189	23.63	6.29496	0.000638283	13.8667	3.80987	0.0187458	7.45667	2.05989	0.283032	8.59333	2.43478	0.110616
Dicsqu464_1_PID_962305	;IPR003100-PAZ domain-HMMPfam-PF02170-PAZ domain;IPR003165-Piwi domain-HMMPfam-PF02171-Piwi domain;IPR014811-Domain of unknown function DUF1785-HMMPfam-PF08699-Domain of unknown function (DUF1785);IPR003100-PAZ domain-ProSiteProfiles-PS50821-PAZ domain profile.;IPR003165-Piwi domain-ProSiteProfiles-PS50822-Piwi domain profile.;IPR003165-Piwi domain-SMART-SM00950-\N;IPR003100-PAZ domain-SUPERFAMIL…	Translation, ribosomal structure and biogenesis	Information storage and processing	Translation, ribosomal structure and biogenesis				5.18	5.17	1.0282	0.93448	8.93	1.78829	0.0274061	7.17667	1.47069	0.186791	3.15	0.67366	0.0938047	4.07333	0.833999	0.554567	10.205	2.03829	0.0158266	15.0233	2.95075	1.26e-06	6.27	1.26048	0.509079	4.48333	0.912404	0.810619	6.80333	1.42199	0.165172
Dicsqu464_1_PID_941015	;IPR001461-Aspartic peptidase-HMMPfam-PF00026-Eukaryotic aspartyl protease;IPR021109-Aspartic peptidase domain-SUPERFAMILY-SSF50630-\N	#N/A	Metabolism	Amino acid transport and metabolism				20.1567	26.2667	1.3515	0.0997326	16.5333	0.853854	0.545728	13.7267	0.725114	0.131489	26.5633	1.46249	0.0241973	18.4067	0.968149	0.904739	16.555	0.85262	0.573096	12.4467	0.632726	0.024454	12.1	0.625705	0.0138559	22.0567	1.15374	0.571103	50.81	2.74035	5.44e-11
Dicsqu464_1_PID_228970	;IPR013595-Peptidase S33 tripeptidyl aminopeptidase-like, C-terminal-HMMPfam-PF08386-TAP-like protein;IPR029058-Alpha/Beta hydrolase fold-SUPERFAMILY-SSF53474-\N	#N/A	Metabolism	Amino acid transport and metabolism				8.01667	7.27333	0.936864	0.617995	8.52667	1.10661	0.488435	8.09	1.07442	0.66443	7.73667	1.07335	0.543985	7.81	1.03469	0.823548	10.645	1.38662	0.00949741	7.11667	0.911423	0.598796	12.71	1.65328	4.05e-08	8.47	1.11409	0.444112	19.6367	2.66779	2.13e-32
Dicsqu464_1_PID_811835	;IPR029463-Lysine-specific metallo-endopeptidase-HMMPfam-PF14521-Lysine-specific metallo-endopeptidase;\N-\N-SUPERFAMILY-SSF55486-\N	#N/A	Metabolism	Amino acid transport and metabolism				406.61	657.9	1.67487	0.00253231	669.763	1.71623	0.0038	735.207	1.91462	0.000232464	1003.75	2.73694	7.35e-11	535.343	1.38985	0.0919933	710.765	1.8147	0.00638649	492.713	1.23785	0.429987	647.443	1.65902	0.00614139	423.52	1.09846	0.73139	665.39	1.77654	0.000603752
Dicsqu464_1_PID_969286	;IPR007484-Peptidase M28-HMMPfam-PF04389-Peptidase family M28;IPR003961-Fibronectin type III-SUPERFAMILY-SSF49265-\N;\N-\N-SUPERFAMILY-SSF53187-\N	General function prediction only	Metabolism	Amino acid transport and metabolism				15.25	38.0067	2.58217	1.63e-05	13.3333	0.912318	0.822529	15.4267	1.06894	0.885528	15.92	1.15814	0.581736	21.3767	1.48183	0.137025	24.75	1.68464	0.0955459	16.3167	1.09196	0.855383	22.86	1.5721	0.108109	20.98	1.44759	0.199849	18.24	1.29941	0.330993
Dicsqu464_1_PID_810469	;IPR000209-Peptidase S8/S53 domain-HMMPfam-PF00082-Subtilase family;IPR015366-Peptidase S53, propeptide-HMMPfam-PF09286-Pro-kumamolisin, activation domain;IPR030400-Sedolisin domain-ProSiteProfiles-PS51695-Sedolisin domain profile.;IPR015366-Peptidase S53, propeptide-SMART-SM00944-Pro-kumamolisin, activation domain;IPR000209-Peptidase S8/S53 domain-SUPERFAMILY-SSF52743-\N;IPR009020-Proteinase inh…	#N/A	Metabolism	Amino acid transport and metabolism				32.6233	113.237	3.60841	5.79e-07	28.6667	0.915291	0.859767	26.99	0.874975	0.78368	29.15	0.990856	0.98267	36.8833	1.19995	0.622847	62.515	1.98865	0.0579885	24.3933	0.76309	0.552588	22.97	0.737503	0.452074	26.88	0.868496	0.745822	16.5933	0.551364	0.0358371
Dicsqu464_1_PID_1013401	;IPR011600-Peptidase C14, caspase domain-HMMPfam-PF00656-Caspase domain	#N/A	Metabolism	Amino acid transport and metabolism				36.1433	28.0533	0.806681	0.449396	74.8633	2.15685	0.00213214	49.48	1.46841	0.205457	30.8133	0.951295	0.872399	35.1667	1.03783	0.921206	51.665	1.48483	0.247679	39.2133	1.11828	0.817685	35.64	1.03774	0.94513	37.5233	1.10227	0.801212	44.4933	1.34508	0.2755
Dicsqu464_1_PID_806666	;IPR000209-Peptidase S8/S53 domain-HMMPfam-PF00082-Subtilase family;IPR015366-Peptidase S53, propeptide-HMMPfam-PF09286-Pro-kumamolisin, activation domain;IPR030400-Sedolisin domain-ProSiteProfiles-PS51695-Sedolisin domain profile.;IPR015366-Peptidase S53, propeptide-SMART-SM00944-Pro-kumamolisin, activation domain;IPR000209-Peptidase S8/S53 domain-SUPERFAMILY-SSF52743-\N;IPR009020-Proteinase inh…	#N/A	Metabolism	Amino acid transport and metabolism				294.257	561.523	1.97599	0.000342496	537.913	1.90568	0.00195599	547.32	1.96866	0.000945148	555.053	2.09331	4.96e-05	452.5	1.62895	0.0201552	672.93	2.37607	0.000231471	469.053	1.62991	0.0378201	549.487	1.95507	0.000826853	372.503	1.33646	0.247964	477.527	1.75951	0.00364404
Dicsqu464_1_PID_823517	;IPR000209-Peptidase S8/S53 domain-HMMPfam-PF00082-Subtilase family;IPR015366-Peptidase S53, propeptide-HMMPfam-PF09286-Pro-kumamolisin, activation domain;IPR030400-Sedolisin domain-ProSiteProfiles-PS51695-Sedolisin domain profile.;IPR015366-Peptidase S53, propeptide-SMART-SM00944-Pro-kumamolisin, activation domain;IPR000209-Peptidase S8/S53 domain-SUPERFAMILY-SSF52743-\N;IPR009020-Proteinase inh…	#N/A	Metabolism	Amino acid transport and metabolism				22.2167	11.4633	0.532563	0.00106187	28.4667	1.33769	0.261018	24.03	1.15166	0.657172	71.5433	3.57338	1.07e-13	28.21	1.34767	0.191215	26.095	1.21469	0.536292	17.4933	0.807983	0.504967	32.51	1.52626	0.0656213	47.03	2.23697	4.55e-05	37.2567	1.82027	0.00164744
Dicsqu464_1_PID_367116	;IPR001842-Peptidase M36, fungalysin-HMMPfam-PF02128-Fungalysin metallopeptidase (M36);IPR025711-PepSY domain-HMMPfam-PF03413-Peptidase propeptide and YPEB domain;IPR011096-FTP domain-HMMPfam-PF07504-Fungalysin/Thermolysin Propeptide Motif;IPR001842-Peptidase M36, fungalysin-PRINTS-PR00999-Fungalysin metallopeptidase (M36) signature;\N-\N-SUPERFAMILY-SSF55486-\N	#N/A	Metabolism	Amino acid transport and metabolism				8.53	24.02	2.91907	2.01e-10	14.9733	1.83233	0.0018354	12.48	1.55346	0.0369329	26.71	3.47279	1.14e-14	15.0267	1.86721	0.000728385	12.165	1.48359	0.119469	7.87667	0.947237	0.893895	10.7633	1.32026	0.260383	9.67333	1.19615	0.495785	7.88667	1.00411	0.986901
Dicsqu464_1_PID_1035318	;IPR008754-Peptidase M43, pregnancy-associated plasma-A-HMMPfam-PF05572-Pregnancy-associated plasma protein-A;\N-\N-SUPERFAMILY-SSF55486-\N	#N/A	Metabolism	Amino acid transport and metabolism				104.193	185.627	1.84314	0.00483931	151.437	1.51436	0.124582	197.627	2.00702	0.00259066	255.937	2.72206	4.88e-07	132.257	1.33822	0.266407	159.13	1.5817	0.128875	124.483	1.22094	0.59668	122.43	1.21998	0.562602	105.587	1.06858	0.858487	171.77	1.78761	0.00797607
Dicsqu464_1_PID_951434	;IPR015366-Peptidase S53, propeptide-HMMPfam-PF09286-Pro-kumamolisin, activation domain;IPR030400-Sedolisin domain-ProSiteProfiles-PS51695-Sedolisin domain profile.;IPR015366-Peptidase S53, propeptide-SMART-SM00944-Pro-kumamolisin, activation domain;IPR000209-Peptidase S8/S53 domain-SUPERFAMILY-SSF52743-\N;IPR009020-Proteinase inhibitor, propeptide-SUPERFAMILY-SSF54897-\N	#N/A	Metabolism	Amino acid transport and metabolism				2.86	19.9367	7.1594	1.54e-06	3.33	1.2175	0.796113	3.30667	1.21942	0.802704	3.54333	1.37432	0.520688	3.71667	1.37651	0.58404	13.96	5.07801	0.00231375	9.78667	3.481	0.0108847	6.53333	2.39369	0.0967899	4.76333	1.75349	0.327861	4.86667	1.84271	0.209656
Dicsqu464_1_PID_831686	;IPR000250-Peptidase G1-HMMPfam-PF01828-Peptidase A4 family;IPR000250-Peptidase G1-PRINTS-PR00977-Scytalidopepsin B aspartic protease (A4) signature;IPR013320-Concanavalin A-like lectin/glucanase domain-SUPERFAMILY-SSF49899-\N	#N/A	Metabolism	Amino acid transport and metabolism				366.543	258	0.723119	0.232505	464.843	1.31807	0.425282	590.843	1.69853	0.0636565	526.067	1.59068	0.0555254	491.273	1.41501	0.229057	951.25	2.68482	0.000860137	508.697	1.41753	0.332635	1160.88	3.30796	1.7e-07	767.26	2.20757	0.00244646	468.37	1.38377	0.239837
Dicsqu464_1_PID_907349	;IPR001842-Peptidase M36, fungalysin-HMMPfam-PF02128-Fungalysin metallopeptidase (M36);IPR025711-PepSY domain-HMMPfam-PF03413-Peptidase propeptide and YPEB domain;IPR011096-FTP domain-HMMPfam-PF07504-Fungalysin/Thermolysin Propeptide Motif;IPR001842-Peptidase M36, fungalysin-PRINTS-PR00999-Fungalysin metallopeptidase (M36) signature;\N-\N-SUPERFAMILY-SSF55486-\N	#N/A	Metabolism	Amino acid transport and metabolism				655.513	1731.12	2.73029	4.46e-07	936.513	1.48929	0.12746	889.103	1.44016	0.169059	3488.33	5.90493	2.92e-22	1743.4	2.80922	2e-07	1074.52	1.70485	0.0577151	346.457	0.543676	0.0106684	1034.15	1.64254	0.0403404	1356.38	2.18298	0.000379689	1766.27	2.9282	2.3e-08
Dicsqu464_1_PID_910760	;IPR001842-Peptidase M36, fungalysin-HMMPfam-PF02128-Fungalysin metallopeptidase (M36);IPR011096-FTP domain-HMMPfam-PF07504-Fungalysin/Thermolysin Propeptide Motif;IPR001842-Peptidase M36, fungalysin-PRINTS-PR00999-Fungalysin metallopeptidase (M36) signature;\N-\N-SUPERFAMILY-SSF55486-\N	#N/A	Metabolism	Amino acid transport and metabolism				21.4867	49.3267	2.37079	0.000244347	34.0767	1.65762	0.0863935	33.2867	1.63325	0.0922172	76.63	3.95887	2.47e-10	65.1167	3.20892	3.92e-07	50.985	2.46488	0.00270897	53.68	2.5515	0.00019298	33.1867	1.61342	0.107893	38.58	1.89524	0.0199826	51.8167	2.61463	2.81e-05
Dicsqu464_1_PID_944074	;IPR000250-Peptidase G1-HMMPfam-PF01828-Peptidase A4 family;IPR000250-Peptidase G1-PRINTS-PR00977-Scytalidopepsin B aspartic protease (A4) signature;IPR013320-Concanavalin A-like lectin/glucanase domain-SUPERFAMILY-SSF49899-\N	#N/A	Metabolism	Amino acid transport and metabolism				555.99	1173.5	2.18069	0.000114573	1506.05	2.82113	2.42e-07	1605.8	3.05958	1.61e-08	1768.39	3.52484	1.35e-11	1032.64	1.96856	0.00144652	1358.2	2.53788	0.000208472	1023.79	1.88635	0.00659562	1797.97	3.3653	2.56e-10	867.913	1.64811	0.0377233	1416.19	2.7617	1.26e-07
Dicsqu464_1_PID_960772	;IPR005708-Homogentisate 1,2-dioxygenase-HMMPfam-PF04209-homogentisate 1,2-dioxygenase;IPR011051-RmlC-like cupin domain-SUPERFAMILY-SSF51182-\N;IPR005708-Homogentisate 1,2-dioxygenase-TIGRFAM-TIGR01015-hmgA: homogentisate 1,2-dioxygenase	Amino acid transport and metabolism	Metabolism	Amino acid transport and metabolism				5.80333	7.63	1.3524	0.168704	13.3067	2.38846	9.47e-06	32.7967	5.97722	2.56e-24	63.2367	12.0884	7e-50	84.7533	15.4376	4.86e-59	13.175	2.36224	0.000320647	28.6233	5.0401	5.56e-20	15.5667	2.79671	3.08e-08	19.6433	3.5666	5.28e-12	14.73	2.75181	2.41e-08
Dicsqu464_1_PID_808722	;IPR001453-MoaB/Mog domain-HMMPfam-PF00994-Probable molybdopterin binding domain;IPR001453-MoaB/Mog domain-SMART-SM00852-Probable molybdopterin binding domain;IPR001453-MoaB/Mog domain-SUPERFAMILY-SSF53218-\N	Amino acid transport and metabolism	Metabolism	Amino acid transport and metabolism				27.9367	30.8433	1.13728	0.351317	30.9467	1.15481	0.38803	31.1933	1.18851	0.277092	49.77	1.97779	9.88e-11	35.9833	1.3639	0.0132012	36.635	1.36377	0.0479253	36.4633	1.33529	0.0437678	34.3733	1.28424	0.0768109	36.3267	1.37232	0.0179786	52.2967	2.03397	1.58e-11
Dicsqu464_1_PID_1042327	;IPR005481-Carbamoyl-phosphate synthase, large subunit, N-terminal-HMMPfam-PF00289-Carbamoyl-phosphate synthase L chain, N-terminal domain;IPR000089-Biotin/lipoyl attachment-HMMPfam-PF00364-Biotin-requiring enzyme;IPR005482-Biotin carboxylase, C-terminal-HMMPfam-PF02785-Biotin carboxylase C-terminal domain;IPR005479-Carbamoyl-phosphate synthetase large subunit-like, ATP-binding domain-HMMPfam-PF0…	Amino acid transport and metabolism	Metabolism	Amino acid transport and metabolism				20.4067	20.3167	1.02686	0.853839	23.7867	1.21032	0.12012	24.1533	1.25784	0.0468569	26.0633	1.41629	0.000183879	21.6133	1.12257	0.348641	24.44	1.24306	0.111772	20.3633	1.02097	0.930404	21.4067	1.09315	0.572465	21.2133	1.0941	0.534196	40.7433	2.16705	3.54e-19
Dicsqu464_1_PID_921007	;IPR001563-Peptidase S10, serine carboxypeptidase-HMMPfam-PF00450-Serine carboxypeptidase;IPR001563-Peptidase S10, serine carboxypeptidase-PRINTS-PR00724-Carboxypeptidase C serine protease (S10) family signature;IPR018202-Peptidase S10, serine carboxypeptidase, active site-ProSitePatterns-PS00131-Serine carboxypeptidases, serine active site.;IPR029058-Alpha/Beta hydrolase fold-SUPERFAMILY-SSF5347…	Amino acid transport and metabolism	Metabolism	Amino acid transport and metabolism				40.64	43.89	1.11555	0.503237	48.61	1.24737	0.195257	50.7133	1.32465	0.0735712	81.3867	2.22029	1.34e-11	59.3967	1.54937	0.00110684	55.5	1.41815	0.0467254	43.8833	1.10641	0.673521	59.1433	1.52056	0.00246743	59.2733	1.53809	0.00261093	49.6367	1.32553	0.0423894
Dicsqu464_1_PID_919842	;IPR005814-Aminotransferase class-III-HMMPfam-PF00202-Aminotransferase class-III;IPR005814-Aminotransferase class-III-PIRSF-PIRSF000521-\N;IPR015424-Pyridoxal phosphate-dependent transferase-SUPERFAMILY-SSF53383-\N	Amino acid transport and metabolism	Metabolism	Amino acid transport and metabolism				42.3733	48.1133	1.17354	0.551687	45.3733	1.12222	0.751002	53.3933	1.33776	0.324755	94.11	2.46228	5.14e-06	71.95	1.79953	0.00930247	53.375	1.31164	0.4156	56.5933	1.36593	0.326481	53.0967	1.31431	0.372271	59.4733	1.48025	0.13349	48.8667	1.25223	0.378855
Dicsqu464_1_PID_831547	;IPR006035-Ureohydrolase-HMMPfam-PF00491-Arginase family;IPR006035-Ureohydrolase-PIRSF-PIRSF036979-\N;IPR006035-Ureohydrolase-PRINTS-PR00116-Arginase signature;IPR020855-Ureohydrolase, manganese-binding site-ProSitePatterns-PS01053-Arginase family signature.;IPR006035-Ureohydrolase-ProSiteProfiles-PS51409-Arginase family profile.;\N-\N-SUPERFAMILY-SSF52768-\N	Amino acid transport and metabolism	Metabolism	Amino acid transport and metabolism				188.723	210.61	1.15702	0.658415	228.233	1.26744	0.534154	215.327	1.20955	0.642276	358.703	2.10726	0.00189676	212.977	1.19666	0.599337	287.74	1.58527	0.200661	296.027	1.60532	0.161958	335.903	1.86548	0.0295683	252.143	1.41238	0.294494	281.66	1.61983	0.0739331
Dicsqu464_1_PID_920298	;IPR000581-Dihydroxy-acid/6-phosphogluconate dehydratase-HMMPfam-PF00920-Dehydratase family;IPR020558-Dihydroxy-acid/6-phosphogluconate dehydratase, conserved site-ProSitePatterns-PS00886-Dihydroxy-acid and 6-phosphogluconate dehydratases signature 1.;IPR020558-Dihydroxy-acid/6-phosphogluconate dehydratase, conserved site-ProSitePatterns-PS00887-Dihydroxy-acid and 6-phosphogluconate dehydratases …	Amino acid transport and metabolism	Metabolism	Amino acid transport and metabolism				45.0633	56.35	1.28484	0.231131	58.9967	1.36892	0.191674	63.9267	1.50471	0.0636565	75.2733	1.85333	0.000452795	72.21	1.69614	0.0069262	76.17	1.75798	0.0202695	114.187	2.58838	1.47e-07	80.8	1.87429	0.00107946	64.7867	1.51541	0.0580201	63.67	1.5331	0.0269052
Dicsqu464_1_PID_940848	;IPR010329-3-hydroxyanthranilic acid dioxygenase-HMMPfam-PF06052-3-hydroxyanthranilic acid dioxygenase;IPR011051-RmlC-like cupin domain-SUPERFAMILY-SSF51182-\N;IPR010329-3-hydroxyanthranilic acid dioxygenase-TIGRFAM-TIGR03037-anthran_nbaC: 3-hydroxyanthranilate 3,4-dioxygenase	Amino acid transport and metabolism	Metabolism	Amino acid transport and metabolism				16.6733	18.83	1.16706	0.237301	24.64	1.54141	0.000234463	23.2	1.47976	0.00119274	26.0467	1.73462	1.51e-07	19.22	1.22062	0.135579	30.6	1.91341	4.69e-07	27.5733	1.69332	2.97e-06	35.1	2.19907	8.74e-15	20.2667	1.28304	0.0719955	28.2167	1.83966	4.05e-09
Dicsqu464_1_PID_870848	;IPR004839-Aminotransferase, class I/classII-HMMPfam-PF00155-Aminotransferase class I and II;IPR015424-Pyridoxal phosphate-dependent transferase-SUPERFAMILY-SSF53383-\N	Amino acid transport and metabolism	Metabolism	Amino acid transport and metabolism				13.79	16.3767	1.23044	0.254251	14.9867	1.13746	0.612258	20.0967	1.55231	0.0134031	29.3933	2.3659	2.62e-09	24.5067	1.8837	6e-05	17.04	1.29017	0.28232	9.65667	0.71745	0.117911	19.9667	1.50992	0.0219728	18.8267	1.43854	0.0538105	41.2567	3.25253	5.34e-17
Dicsqu464_1_PID_977823	;IPR001563-Peptidase S10, serine carboxypeptidase-HMMPfam-PF00450-Serine carboxypeptidase;IPR001563-Peptidase S10, serine carboxypeptidase-PRINTS-PR00724-Carboxypeptidase C serine protease (S10) family signature;IPR018202-Peptidase S10, serine carboxypeptidase, active site-ProSitePatterns-PS00131-Serine carboxypeptidases, serine active site.;IPR029058-Alpha/Beta hydrolase fold-SUPERFAMILY-SSF5347…	Amino acid transport and metabolism	Metabolism	Amino acid transport and metabolism				81.6833	125.57	1.58245	0.0196235	85.65	1.09439	0.789015	95.91	1.2432	0.442342	112.697	1.53043	0.0248727	125.38	1.62286	0.019261	138.065	1.75652	0.0253511	172.8	2.15978	9.79e-05	180.84	2.3179	6.51e-06	118.513	1.5307	0.0607826	102.743	1.36429	0.1437
Dicsqu464_1_PID_937997	;IPR006076-FAD dependent oxidoreductase-HMMPfam-PF01266-FAD dependent oxidoreductase;IPR023209-D-amino-acid oxidase-PIRSF-PIRSF000189-\N;\N-\N-SUPERFAMILY-SSF51971-\N;\N-\N-SUPERFAMILY-SSF54373-\N	Amino acid transport and metabolism	Metabolism	Amino acid transport and metabolism				7.14333	19.1533	2.74202	0.0129762	2.92333	0.427682	0.0870764	1.61	0.239908	0.0010594	11.0267	1.72101	0.197524	7.02667	1.04644	0.94492	5.74	0.838989	0.81991	23.41	3.35809	0.00707743	3.64667	0.538066	0.256365	33.2667	4.88091	0.000126224	1.85667	0.2843	0.0019731
Dicsqu464_1_PID_916829	;IPR024084-Isopropylmalate dehydrogenase-like domain-HMMPfam-PF00180-Isocitrate/isopropylmalate dehydrogenase;IPR019818-Isocitrate/isopropylmalate dehydrogenase, conserved site-ProSitePatterns-PS00470-Isocitrate and isopropylmalate dehydrogenases signature.;\N-\N-SUPERFAMILY-SSF53659-\N;IPR004429-Isopropylmalate dehydrogenase-TIGRFAM-TIGR00169-leuB: 3-isopropylmalate dehydrogenase	Amino acid transport and metabolism	Metabolism	Amino acid transport and metabolism				41.3767	53.94	1.33982	0.105754	56.29	1.41905	0.0885938	51.23	1.31345	0.213526	74.1433	1.98666	1.1e-05	60.2267	1.53978	0.0167116	69.345	1.74387	0.00971425	94.1467	2.32109	2.65e-07	136.83	3.43614	2.25e-16	71.25	1.81376	0.000859088	53.37	1.39986	0.0607795
Dicsqu464_1_PID_940754	;IPR000277-Cys/Met metabolism, pyridoxal phosphate-dependent enzyme-HMMPfam-PF01053-Cys/Met metabolism PLP-dependent enzyme;IPR000277-Cys/Met metabolism, pyridoxal phosphate-dependent enzyme-PIRSF-PIRSF001434-\N;IPR000277-Cys/Met metabolism, pyridoxal phosphate-dependent enzyme-ProSitePatterns-PS00868-Cys/Met metabolism enzymes pyridoxal-phosphate attachment site.;IPR015424-Pyridoxal phosphate-de…	Amino acid transport and metabolism	Metabolism	Amino acid transport and metabolism				812.76	979.427	1.24053	0.0365492	870.687	1.11501	0.450304	972.483	1.27186	0.0363016	2374.03	3.24427	2.48e-43	1546.01	2.01718	7.56e-15	1028.11	1.31692	0.0363795	904.677	1.14084	0.388324	1278.77	1.64724	1.12e-07	1128.53	1.46497	0.000236142	1820.73	2.4366	8.95e-25
Dicsqu464_1_PID_911453	;IPR004839-Aminotransferase, class I/classII-HMMPfam-PF00155-Aminotransferase class I and II;IPR015424-Pyridoxal phosphate-dependent transferase-SUPERFAMILY-SSF53383-\N	Amino acid transport and metabolism	Metabolism	Amino acid transport and metabolism				11.65	24.71	2.19965	5.3e-05	17.65	1.58466	0.0557743	10.99	1.00258	0.995181	24.8133	2.36391	3.74e-06	21.82	1.98985	0.000743577	13.165	1.17475	0.639453	15.4033	1.3533	0.309114	21.99	1.97772	0.00102016	22.63	2.05114	0.000767883	18.27	1.70413	0.00893297
Dicsqu464_1_PID_921024	;IPR001199-Cytochrome b5-like heme/steroid binding domain-HMMPfam-PF00173-Cytochrome b5-like Heme/Steroid binding domain;IPR005804-Fatty acid desaturase, type 1-HMMPfam-PF00487-Fatty acid desaturase;IPR009160-Delta-9 acyl-CoA desaturase, haem/steroid binding domain-containing-PIRSF-PIRSF000345-\N;IPR015876-Fatty acid desaturase, type 1, core-PRINTS-PR00075-Fatty acid desaturase family 1 signature…	Lipid transport and metabolism	Metabolism	Lipid transport and metabolism				10.6967	33.1367	3.21857	1.68e-16	12.1767	1.18653	0.457142	12.06	1.19773	0.440597	32.2167	3.3428	2.26e-18	12.7	1.25669	0.228257	10.64	1.03616	0.911042	8.51667	0.816054	0.417295	12.42	1.21462	0.399404	9.83667	0.96965	0.915809	19.5967	1.99161	3.18e-06
Dicsqu464_1_PID_974184	;IPR002198-Short-chain dehydrogenase/reductase SDR-HMMPfam-PF00106-short chain dehydrogenase;IPR002347-Glucose/ribitol dehydrogenase-PRINTS-PR00081-Glucose/ribitol dehydrogenase family signature;\N-\N-SUPERFAMILY-SSF51735-\N	Lipid transport and metabolism	Metabolism	Lipid transport and metabolism				2.08667	2.62667	1.29101	0.449396	8.06	4.0099	4.91e-08	2.10333	1.06273	0.919254	6.1	3.2183	2.55e-06	2.97	1.50311	0.21454	1.09	0.538743	0.153064	2.56667	1.25444	0.648764	1.90667	0.9486	0.934064	2.19	1.10867	0.830638	2.30333	1.19084	0.634472
Dicsqu464_1_PID_822678	;IPR006091-Acyl-CoA oxidase/dehydrogenase, central domain-HMMPfam-PF02770-Acyl-CoA dehydrogenase, middle domain;IPR009075-Acyl-CoA dehydrogenase/oxidase C-terminal-SUPERFAMILY-SSF47203-\N;IPR009100-Acyl-CoA dehydrogenase/oxidase, N-terminal and middle domain-SUPERFAMILY-SSF56645-\N	Lipid transport and metabolism	Metabolism	Lipid transport and metabolism				130.667	284.713	2.27188	0.000880337	210.287	1.67593	0.0932564	179.5	1.46754	0.249001	316.16	2.6909	2.31e-05	183.18	1.48713	0.179851	109.84	0.875686	0.772878	106.39	0.836485	0.699984	140.46	1.12331	0.811813	135.107	1.09442	0.832173	328.093	2.73461	2.52e-05
Dicsqu464_1_PID_918233	;IPR002198-Short-chain dehydrogenase/reductase SDR-HMMPfam-PF00106-short chain dehydrogenase;IPR002347-Glucose/ribitol dehydrogenase-PRINTS-PR00081-Glucose/ribitol dehydrogenase family signature;\N-\N-SUPERFAMILY-SSF51735-\N	Lipid transport and metabolism	Metabolism	Lipid transport and metabolism				23.77	22.18	0.952565	0.903231	23.6433	1.03627	0.946383	17.1567	0.76516	0.528403	44.8167	2.09235	0.00517474	31.63	1.4012	0.317539	36.065	1.57398	0.258011	23.6933	1.01934	0.979089	53.4633	2.33439	0.00341832	67.33	2.96942	0.00012045	35.83	1.63866	0.0957121
Dicsqu464_1_PID_974515	;IPR000073-Alpha/beta hydrolase fold-1-HMMPfam-PF12697-Alpha/beta hydrolase family;IPR029058-Alpha/Beta hydrolase fold-SUPERFAMILY-SSF53474-\N	Lipid transport and metabolism	Metabolism	Lipid transport and metabolism				13.1933	16.1	1.26064	0.119233	11.5033	0.906569	0.663016	11.1867	0.901366	0.649301	15.7	1.3235	0.0415742	13.9567	1.12046	0.533964	10.12	0.799931	0.284879	12.4833	0.969435	0.923099	22.3667	1.76481	1.93e-05	16.07	1.2844	0.140106	24.3967	2.00976	1.91e-08
Dicsqu464_1_PID_723083	;IPR001451-Bacterial transferase hexapeptide repeat-HMMPfam-PF00132-Bacterial transferase hexapeptide (six repeats);IPR000873-AMP-dependent synthetase/ligase-HMMPfam-PF00501-AMP-binding enzyme;IPR009081-Acyl carrier protein-like-HMMPfam-PF00550-Phosphopantetheine attachment site;IPR009081-Acyl carrier protein-like-ProSiteProfiles-PS50075-Acyl carrier protein phosphopantetheine domain profile.;IPR…	Lipid transport and metabolism	Metabolism	Lipid transport and metabolism				83.12	85.0233	1.05428	0.757437	77.0033	0.964182	0.875054	86.8233	1.10975	0.593662	81.16	1.08395	0.57114	49.1333	0.626896	0.000131601	104.25	1.30452	0.117531	72.2033	0.889694	0.577739	198.83	2.4966	6.64e-17	72.8167	0.925315	0.682754	84.9733	1.11145	0.488737
Dicsqu464_1_PID_1039861	;IPR000073-Alpha/beta hydrolase fold-1-HMMPfam-PF12697-Alpha/beta hydrolase family;IPR000639-Epoxide hydrolase-like-PRINTS-PR00412-Epoxide hydrolase signature;IPR029058-Alpha/Beta hydrolase fold-SUPERFAMILY-SSF53474-\N	Lipid transport and metabolism	Metabolism	Lipid transport and metabolism				37.92	60.24	1.6428	0.000900973	54.9333	1.51065	0.0167791	49.0633	1.37454	0.0815493	44.0467	1.28925	0.103942	35.5467	0.993702	0.980944	61.935	1.69929	0.00605949	51.1233	1.37875	0.102979	94.47	2.59301	6.37e-12	31.09	0.864685	0.512189	57.3333	1.64137	0.000883024
Dicsqu464_1_PID_917701	;IPR000073-Alpha/beta hydrolase fold-1-HMMPfam-PF12697-Alpha/beta hydrolase family;IPR029058-Alpha/Beta hydrolase fold-SUPERFAMILY-SSF53474-\N	Lipid transport and metabolism	Metabolism	Lipid transport and metabolism				13.29	37.4467	2.94459	0.00617216	19.5967	1.53262	0.453903	11.93	0.9575	0.960177	8.98333	0.751735	0.529391	5.79667	0.461925	0.0854395	13.12	1.02753	0.973899	18.1933	1.40127	0.627243	20.6567	1.62931	0.391559	6.39667	0.509587	0.171708	14.17	1.16322	0.786632
Dicsqu464_1_PID_841694	;IPR000873-AMP-dependent synthetase/ligase-HMMPfam-PF00501-AMP-binding enzyme;IPR025110-AMP-binding enzyme C-terminal domain-HMMPfam-PF13193-AMP-binding enzyme C-terminal domain;IPR020845-AMP-binding, conserved site-ProSitePatterns-PS00455-Putative AMP-binding domain signature.;\N-\N-SUPERFAMILY-SSF56801-\N	Lipid transport and metabolism	Metabolism	Lipid transport and metabolism				19.7333	25.7933	1.35017	0.034357	24.2233	1.2758	0.161125	26.0333	1.40564	0.0300822	48.1033	2.70729	1.42e-16	23.51	1.26167	0.143682	24.695	1.2995	0.178943	22.0733	1.14598	0.556122	26.4667	1.39712	0.032705	22.3967	1.19629	0.326484	51.9933	2.86423	1.96e-18
Dicsqu464_1_PID_631056	;IPR013021-Myo-inositol-1-phosphate synthase, GAPDH-like-HMMPfam-PF01658-Myo-inositol-1-phosphate synthase;IPR002587-Myo-inositol-1-phosphate synthase-HMMPfam-PF07994-Myo-inositol-1-phosphate synthase;IPR002587-Myo-inositol-1-phosphate synthase-PIRSF-PIRSF015578-\N;\N-\N-SUPERFAMILY-SSF51735-\N;\N-\N-SUPERFAMILY-SSF55347-\N	Lipid transport and metabolism	Metabolism	Lipid transport and metabolism				265.217	385.057	1.50498	0.0183471	330.93	1.29746	0.249029	355.13	1.42362	0.0824633	583.81	2.4431	6.56e-09	314.513	1.25423	0.269548	230.52	0.903674	0.738128	209.887	0.811145	0.433589	257.193	1.00837	0.985533	244.217	0.971295	0.926453	563.977	2.31348	8.45e-08
Dicsqu464_1_PID_928899	;IPR002539-MaoC-like domain-HMMPfam-PF01575-MaoC like domain;IPR029069-HotDog domain-SUPERFAMILY-SSF54637-\N	Lipid transport and metabolism	Metabolism	Lipid transport and metabolism				7.62333	9.69	1.31277	0.0624974	9.93	1.3568	0.0664296	8.64333	1.2065	0.331686	11.0033	1.60115	0.000308461	8.59333	1.19496	0.294504	8.6	1.17216	0.474909	11.99	1.60986	0.00125699	20.6033	2.81212	9.33e-18	9.07667	1.25365	0.201545	17.47	2.48821	4.88e-14
Dicsqu464_1_PID_916104	;IPR002198-Short-chain dehydrogenase/reductase SDR-HMMPfam-PF00106-short chain dehydrogenase;IPR002198-Short-chain dehydrogenase/reductase SDR-PRINTS-PR00080-Short-chain dehydrogenase/reductase (SDR) superfamily signature;IPR002347-Glucose/ribitol dehydrogenase-PRINTS-PR00081-Glucose/ribitol dehydrogenase family signature;\N-\N-SUPERFAMILY-SSF51735-\N	Lipid transport and metabolism	Metabolism	Lipid transport and metabolism				21.9833	25.0167	1.16463	0.574041	24.1267	1.14714	0.697539	25.33	1.22745	0.537369	36.58	1.84485	0.00271526	38.38	1.84603	0.006073	23.69	1.1196	0.772911	59.4867	2.76564	1.1e-06	43.5467	2.05735	0.001015	32.9	1.57486	0.0736943	30.7467	1.51681	0.0679626
Dicsqu464_1_PID_802803	;IPR001753-Crotonase superfamily-HMMPfam-PF00378-Enoyl-CoA hydratase/isomerase family;IPR029045-ClpP/crotonase-like domain-SUPERFAMILY-SSF52096-\N	Lipid transport and metabolism	Metabolism	Lipid transport and metabolism				121.263	241.103	2.06519	4.28e-05	141.497	1.21408	0.46755	122.33	1.07664	0.83298	367.1	3.3609	9.74e-14	182.183	1.58868	0.0187563	105.755	0.905998	0.768298	93.96	0.795509	0.428129	168.103	1.44439	0.101747	156.127	1.35906	0.17965	288.893	2.59182	1.37e-08
Dicsqu464_1_PID_567162	;IPR002921-Fungal lipase-like domain-HMMPfam-PF01764-Lipase (class 3);IPR029058-Alpha/Beta hydrolase fold-SUPERFAMILY-SSF53474-\N	Lipid transport and metabolism	Metabolism	Lipid transport and metabolism				211.91	414.767	2.02444	2.76e-06	266.723	1.31307	0.176615	256.497	1.28408	0.224033	453.307	2.37443	1.21e-09	246.873	1.23603	0.265433	449.105	2.20226	1.9e-05	277.977	1.3418	0.166176	451.787	2.22722	6.75e-08	325.63	1.622	0.00518755	285.69	1.46303	0.0184605
Dicsqu464_1_PID_869905	;IPR006680-Amidohydrolase 1-HMMPfam-PF01979-Amidohydrolase family;\N-\N-HMMPfam-PF13594-Amidohydrolase;IPR011059-Metal-dependent hydrolase, composite domain-SUPERFAMILY-SSF51338-\N;\N-\N-SUPERFAMILY-SSF51556-\N	Nucleotide transport and metabolism	Metabolism	Nucleotide transport and metabolism				39.4833	26.9867	0.703339	0.183066	41.6133	1.09302	0.835937	60.6367	1.632	0.087716	125.567	3.5344	5.31e-09	34.95	0.936888	0.859957	87.67	2.30704	0.00566935	37.1733	0.962631	0.94994	35.3267	0.929916	0.887845	20.33	0.542262	0.0256622	44.29	1.21877	0.508612
Dicsqu464_1_PID_955712	;IPR006680-Amidohydrolase 1-HMMPfam-PF01979-Amidohydrolase family;IPR011059-Metal-dependent hydrolase, composite domain-SUPERFAMILY-SSF51338-\N;\N-\N-SUPERFAMILY-SSF51556-\N	Nucleotide transport and metabolism	Metabolism	Nucleotide transport and metabolism				0.78	0.98	1.31665	0.508283	0.403333	0.532005	0.178704	0.83	1.13512	0.847722	51.0733	73.0868	1.39e-59	1.84	2.49832	0.00688665	2.02	2.72126	0.0149068	0.946667	1.24854	0.724115	1.52333	2.05661	0.0600263	2.45667	3.36721	0.000306901	1.63333	2.29447	0.0114997
Dicsqu464_1_PID_819146	#N/A	#N/A	Not annotated					25.2	20.32	0.827798	0.212193	23.43	0.969846	0.907481	19.4733	0.821136	0.282622	22.55	0.993883	0.974344	21.9567	0.923671	0.672689	25.345	1.04441	0.869943	20.24	0.822236	0.333103	27.8967	1.15533	0.475749	25.6533	1.07193	0.749431	49.23	2.12187	4.24e-10
Dicsqu464_1_PID_562519	#N/A	#N/A	Not annotated					3817.67	4748.83	1.28479	0.34906	5988.61	1.63086	0.0790782	5714.88	1.59452	0.0915496	6609.42	1.92081	0.00300273	6398.53	1.77786	0.0198174	2918.81	0.7969	0.542712	4243.99	1.14048	0.769191	3712.15	1.01443	0.981706	6344.77	1.75542	0.0331821	7815.77	2.22383	0.000325373
Dicsqu464_1_PID_811628	#N/A	#N/A	Not annotated					571.783	237.19	0.421951	0.000626156	391.767	0.71305	0.342681	227.013	0.422855	0.00162044	411.207	0.799747	0.435814	312.87	0.579954	0.0573862	760.795	1.38342	0.419131	441.867	0.791753	0.602438	544.643	0.988027	0.986235	402.097	0.740927	0.393653	1168.63	2.22278	0.00164514
Dicsqu464_1_PID_788559	#N/A	#N/A	Not annotated					38.7633	59.6967	1.58871	3.34e-05	47.7167	1.27916	0.0799198	43.85	1.20194	0.226606	63.12	1.80426	1.81e-08	47.6367	1.29976	0.0395337	38.965	1.04251	0.85645	40.9267	1.08005	0.724553	42.8367	1.15232	0.402884	50.0967	1.35934	0.0208754	72.5833	2.03298	4.93e-12
Dicsqu464_1_PID_930506	#N/A	#N/A	Not annotated					28.1267	41.55	1.52475	0.00812028	22.1	0.816669	0.361007	19.4367	0.7337	0.111614	38.61	1.52297	0.00589365	31.1767	1.17268	0.431644	21.44	0.791463	0.329241	23.4233	0.851833	0.546621	30.5033	1.13022	0.642707	30.9133	1.1571	0.525932	56.75	2.19374	6.56e-08
Dicsqu464_1_PID_652579	#N/A	#N/A	Not annotated					9.47667	8.34	0.909512	0.579235	10.6567	1.16962	0.403367	10.87	1.22206	0.252449	15.3867	1.80174	1e-06	10.45	1.16891	0.342621	12.225	1.34399	0.1015	8.62333	0.934461	0.80275	12.5167	1.38097	0.0309283	9.13333	1.01851	0.943588	17.55	2.01446	3.15e-09
Dicsqu464_1_PID_930420	#N/A	#N/A	Not annotated					10.75	15.36	1.46844	0.00396323	13.1867	1.27405	0.150909	9.88	0.973792	0.927497	17.0667	1.75661	4.73e-06	12.8367	1.26179	0.133485	15.015	1.45547	0.0326397	14.8367	1.40832	0.0313185	14.23	1.37853	0.035776	10.4167	1.01707	0.949048	20.0433	2.01941	4.49e-09
Dicsqu464_1_PID_882529	#N/A	#N/A	Not annotated					5.67667	4.68	0.849185	0.208295	7.02333	1.2889	0.0566659	6.03333	1.1295	0.471808	4.80333	0.941038	0.662372	4.98	0.929989	0.648004	7.68	1.40595	0.018652	6.20667	1.11736	0.561089	8.02333	1.4742	0.000583676	4.60333	0.843465	0.267931	13.2	2.52402	8.64e-23
Dicsqu464_1_PID_928135	#N/A	#N/A	Not annotated					3.70667	2.05333	0.58207	0.0261363	2.32	0.654461	0.139379	2.21333	0.635731	0.109575	3.66333	1.10319	0.715428	2.70667	0.776169	0.368539	2.07	0.577009	0.0960886	3.12667	0.867777	0.73498	2.53333	0.710841	0.263156	3.91667	1.10883	0.772485	10.2033	2.99962	3.11e-09
Dicsqu464_1_PID_925047	#N/A	#N/A	Not annotated					5.12333	3.8	0.770817	0.364032	4.12	0.843668	0.65979	4.37333	0.913052	0.844348	6.24333	1.3463	0.229193	5.40333	1.11945	0.738988	4.695	0.961588	0.934924	3.27333	0.658741	0.232128	9.80667	1.99912	0.00345199	7.15	1.47642	0.178728	13.3133	2.83725	3.72e-07
Dicsqu464_1_PID_299577	#N/A	#N/A	Not annotated					348.03	557.303	1.65941	0.000194532	358.807	1.07263	0.770944	362.013	1.1083	0.653581	643.06	2.05154	1.45e-08	429.153	1.30451	0.0935472	370.54	1.10541	0.68167	264.603	0.779336	0.195565	306.37	0.918486	0.737113	378.02	1.14608	0.494304	504.007	1.57503	0.00087692
Dicsqu464_1_PID_649963	#N/A	#N/A	Not annotated					124.907	224.56	1.86229	2.66e-08	146.08	1.22114	0.194179	127.197	1.0844	0.684534	248.39	2.20928	6.17e-14	177.953	1.50941	0.000619478	149.025	1.24258	0.203332	137.67	1.12927	0.542205	168.72	1.41314	0.0069942	146.593	1.23895	0.143156	172.763	1.50596	0.000391321
Dicsqu464_1_PID_833526	#N/A	#N/A	Not annotated					97.0433	126.767	1.34806	0.0419229	109.327	1.17644	0.421949	95.8133	1.04741	0.870014	197.013	2.25289	1.5e-10	165.203	1.80688	1.68e-05	85.255	0.915862	0.727078	115.027	1.21448	0.362906	125.843	1.35808	0.0687901	166.91	1.81366	3.45e-05	108.31	1.21307	0.230313
Dicsqu464_1_PID_399801	#N/A	#N/A	Not annotated					86.1167	127.497	1.54301	0.549241	274.13	3.34434	0.0862599	203.643	2.51854	0.219093	430.827	5.53399	0.00187375	297.41	3.67135	0.040161	111.125	1.33541	0.785715	243.33	2.88481	0.176886	103.093	1.25334	0.846795	219.18	2.68329	0.16694	157.427	1.97372	0.315098
Dicsqu464_1_PID_974549	#N/A	#N/A	Not annotated					15.62	30.9133	2.05679	0.270127	45.2833	3.06388	0.115104	20.43	1.3913	0.740584	59.8633	4.25409	0.00938266	42.73	2.91635	0.102529	25.145	1.67574	0.586957	77.8167	5.08427	0.0138226	41.0533	2.76998	0.164734	24.39	1.65423	0.548411	18.4667	1.28106	0.757878
Dicsqu464_1_PID_977782	#N/A	#N/A	Not annotated					24.4333	27.3433	1.16047	0.523042	34.4467	1.47359	0.0888906	31.3433	1.36467	0.197225	55.1267	2.50614	6.57e-08	37.3967	1.62522	0.0148233	30.245	1.29048	0.373674	29.9	1.25371	0.445351	29.7233	1.27568	0.360797	31.7833	1.37371	0.172743	38.5433	1.71491	0.00374168
Dicsqu464_1_PID_836012	#N/A	#N/A	Not annotated					28.0667	43.82	1.61698	4.66e-06	42.9233	1.59404	1.96e-05	34.4933	1.31099	0.0318063	59.0333	2.33953	7.99e-19	39.38	1.48964	0.000282365	31.07	1.1539	0.400919	29.13	1.06578	0.767657	37.7567	1.40736	0.00316647	35.8067	1.34773	0.016636	32.66	1.26796	0.0397555
Dicsqu464_1_PID_829642	#N/A	#N/A	Not annotated					21.1933	39.3133	1.91956	1.06e-06	23.91	1.17789	0.415861	20.2733	1.01755	0.95536	42.1333	2.20797	3.78e-10	26.3167	1.31454	0.0863071	30.77	1.50947	0.025339	33.7367	1.62915	0.00119639	38.77	1.9155	1.32e-06	24.9433	1.24321	0.226988	29.6067	1.51998	0.00268121
Dicsqu464_1_PID_917345	#N/A	#N/A	Not annotated					19.65	26.9067	1.41523	0.156668	14.4733	0.767186	0.409188	12.36	0.667971	0.156114	35.7267	2.01632	0.000947544	17.4733	0.939167	0.856491	16.995	0.900815	0.805683	12.6367	0.659194	0.175855	20.1967	1.07206	0.885263	25.0167	1.34189	0.323454	29.0367	1.60642	0.0439829
Dicsqu464_1_PID_917453	#N/A	#N/A	Not annotated					14.79	18.9233	1.32405	0.142007	15.22	1.07632	0.814252	12.04	0.86419	0.605842	26.7167	2.00461	1.68e-05	16.7433	1.19896	0.418432	8.155	0.576103	0.0214034	15.5433	1.07473	0.845934	14.9933	1.05828	0.879027	19.9267	1.41953	0.0966648	20.44	1.50037	0.0243229
Dicsqu464_1_PID_981467	#N/A	#N/A	Not annotated					4.83667	4.79333	1.02082	0.944284	8.23667	1.77088	0.0060682	7.34	1.61422	0.0293233	10.2233	2.36534	7.43e-07	6.34333	1.38884	0.143785	6.115	1.32622	0.336226	5.95	1.26426	0.449071	5.94	1.28722	0.360797	5.13	1.12488	0.709751	7.26	1.6325	0.011706
Dicsqu464_1_PID_832199	#N/A	#N/A	Not annotated					10.5367	9.13	0.896567	0.389278	7.69333	0.764808	0.0321954	7.81	0.788917	0.063597	19.1067	2.01746	7.77e-15	10.5	1.0575	0.707824	12.105	1.19218	0.250085	8.41	0.819633	0.171444	10.1133	1.00379	0.98788	12.27	1.22876	0.104904	16.6133	1.71912	5.5e-09
Dicsqu464_1_PID_825435	#N/A	#N/A	Not annotated					4.83667	6.46667	1.37847	0.0769097	3.63667	0.781963	0.316409	3.89	0.856278	0.584406	10.6367	2.44898	2.4e-09	7.23333	1.58175	0.0102243	5.405	1.16609	0.593786	5.06	1.07111	0.851249	6.35	1.37144	0.137938	8.28667	1.79739	0.00117443	4.77333	1.06841	0.790108
Dicsqu464_1_PID_922383	#N/A	#N/A	Not annotated					11.1367	39.4167	3.62759	0.000717006	9.92333	0.926028	0.919461	7.77333	0.736389	0.62581	6.39333	0.636085	0.282065	6.56333	0.621203	0.324311	29.645	2.77191	0.0494054	28.79	2.62175	0.0409361	22.2333	2.08547	0.13087	9.13667	0.861044	0.819101	9.87667	0.961596	0.945945
Dicsqu464_1_PID_905523	#N/A	#N/A	Not annotated					5.3	19.43	3.81099	1.61e-05	5.03333	0.985502	0.983316	6.12333	1.23329	0.703264	10.2833	2.1476	0.0157407	7.19667	1.43279	0.377434	5.98	1.17223	0.792314	5.61	1.08081	0.918409	3.57667	0.703356	0.476685	7.37	1.46134	0.392822	3.18667	0.65182	0.258915
Dicsqu464_1_PID_914866	#N/A	#N/A	Not annotated					440.03	521.27	1.21564	0.114991	775.987	1.83279	3.25e-08	727.82	1.75985	3.81e-07	543.767	1.37061	0.00437855	553.377	1.33293	0.0202234	536.96	1.26611	0.143821	727.007	1.69147	3.85e-06	922.693	2.18602	4.94e-14	606.543	1.45441	0.00264707	627.883	1.54935	6.65e-05
Dicsqu464_1_PID_908150	#N/A	#N/A	Not annotated					54.28	85.6467	1.63755	0.0500134	41.6033	0.802345	0.551185	23.18	0.45541	0.00261924	36.58	0.749885	0.269358	28.0333	0.548219	0.0223516	81.355	1.56066	0.197096	79.0667	1.49307	0.240964	137.01	2.6522	3.88e-05	72.4367	1.40766	0.276931	56.5133	1.13818	0.690814
Dicsqu464_1_PID_811220	#N/A	#N/A	Not annotated					70.7833	61.09	0.890197	0.312733	81.49	1.20077	0.144164	71	1.06398	0.716126	87.2867	1.36884	0.000894404	65.5133	0.980784	0.901338	141.46	2.07882	3.96e-12	68.17	0.985699	0.95546	110.69	1.63259	1.92e-07	65.41	0.973988	0.880571	97.7967	1.50083	1.59e-05
Dicsqu464_1_PID_969662	#N/A	#N/A	Not annotated					272.21	540.34	2.05658	2.08e-09	305.417	1.16773	0.397701	271.787	1.06291	0.79472	469.133	1.91233	3.62e-08	363.05	1.41167	0.011996	234.725	0.896775	0.617329	199.28	0.750717	0.0795725	242.873	0.931121	0.76638	365.257	1.41592	0.01738	388.483	1.55114	0.000477828
Dicsqu464_1_PID_980318	#N/A	#N/A	Not annotated					41.6467	27.14	0.675446	0.283276	30.6233	0.771517	0.60617	30.96	0.791964	0.656932	35.3867	0.945124	0.89657	39.4967	1.01054	0.985199	211.885	5.2932	6.63e-06	30.5733	0.753796	0.613479	22.4167	0.562115	0.155661	24.9333	0.631266	0.267931	50.7567	1.32327	0.479174
Dicsqu464_1_PID_828788	#N/A	#N/A	Not annotated					92.7533	257.943	2.85914	0.00301129	113.35	1.28384	0.665907	109.887	1.26944	0.68924	187.17	2.23711	0.0215276	153.703	1.75315	0.180099	24.45	0.274938	0.00435737	210.017	2.31001	0.0579802	99.66	1.12323	0.877161	105.303	1.19328	0.757633	104.727	1.22681	0.667665
Dicsqu464_1_PID_681222	#N/A	#N/A	Not annotated					2.81	25.5267	9.37527	0.000791321	2.97	1.09801	0.943697	2.73	1.0371	0.980557	11.4233	4.49828	0.0251613	7.12667	2.64782	0.233079	2.085	0.761093	0.838118	7.20667	2.59846	0.352634	0.426667	0.158134	0.0250758	6.57	2.44615	0.323454	1.15	0.44417	0.321976
Dicsqu464_1_PID_924501	#N/A	#N/A	Not annotated					20.2633	35.0333	1.77943	0.0319693	14.84	0.76423	0.484365	16.3233	0.854901	0.727868	15.44	0.846328	0.5842	27.4867	1.43895	0.244991	20.07	1.02675	0.962006	31.5267	1.58947	0.196809	21.9033	1.13416	0.801467	44.1867	2.30486	0.00314245	17.9033	0.962391	0.923334
Dicsqu464_1_PID_328006	#N/A	#N/A	Not annotated					29.35	12.5133	0.439096	8.34e-06	22.39	0.792686	0.388838	17.7067	0.639774	0.0446447	14.4933	0.546901	0.000928563	14.2967	0.516088	0.000645437	63.245	2.23326	0.000503277	22.2867	0.775708	0.384648	35.8667	1.27047	0.381056	21.55	0.772331	0.303817	26.29	0.969088	0.913029
Dicsqu464_1_PID_279965	#N/A	#N/A	Not annotated					190.62	168.14	0.903264	0.775703	181.183	0.985443	0.978431	181.967	1.01595	0.97677	300.92	1.74215	0.0270277	331.38	1.83503	0.027661	179.895	0.974279	0.961389	218.837	1.17214	0.742346	199.91	1.09142	0.867307	394.89	2.17165	0.0055962	193.063	1.09493	0.802464
Dicsqu464_1_PID_934332	#N/A	#N/A	Not annotated					6.82	3.14333	0.476833	0.0225202	10.1567	1.55184	0.283176	7.43333	1.1623	0.784239	3.86333	0.630587	0.15693	3.89667	0.607075	0.172634	26.26	4.01946	0.0001043	5.16667	0.774487	0.643664	4.10333	0.630316	0.273905	4.79	0.739771	0.500614	6.53667	1.04166	0.930387
Dicsqu464_1_PID_936303	#N/A	#N/A	Not annotated					121.817	238.62	2.03178	8.26e-05	78.8	0.67268	0.078666	74.28	0.648072	0.0448928	133.69	1.21911	0.324375	82.0067	0.712651	0.111171	112.785	0.962429	0.915896	67.2133	0.565149	0.00618237	108.437	0.929935	0.846795	134.333	1.16249	0.583965	107.69	0.962036	0.888632
Dicsqu464_1_PID_308229	#N/A	#N/A	Not annotated					2.69667	13.2167	5.02684	0.00454036	1.83667	0.716342	0.730767	1.51333	0.592677	0.564016	2.08667	0.860974	0.843706	2.15	0.842431	0.845557	8.595	3.33132	0.128639	9.36667	3.54081	0.0790393	8.96	3.50483	0.0633097	8.29667	3.24143	0.0840246	3.17333	1.28181	0.756355
Dicsqu464_1_PID_820318	#N/A	#N/A	Not annotated					69.92	73.2533	1.08868	0.715991	50.02	0.745516	0.184338	42.35	0.647955	0.0275188	45.65	0.726344	0.0662318	42.6933	0.648176	0.0193728	56.395	0.837889	0.52495	45	0.661028	0.0511667	302.377	4.52553	6.02e-24	56.1367	0.847916	0.504976	54.2833	0.846441	0.425273
Dicsqu464_1_PID_823936	#N/A	#N/A	Not annotated					19.5767	19.06	1.00394	0.985502	19.3933	1.03242	0.887141	16.9733	0.920637	0.674177	17.15	0.971349	0.853006	15.1833	0.821377	0.155346	38.89	2.06775	1.58e-08	17.4367	0.911339	0.663146	21.5833	1.15084	0.414004	16.6067	0.892896	0.50962	23.2567	1.28997	0.0381779
Dicsqu464_1_PID_914056	#N/A	#N/A	Not annotated					32.2933	26.3	0.837736	0.428904	40.8967	1.31664	0.267084	30.43	1.00204	0.99573	17.3633	0.596321	0.00464843	25.1733	0.827647	0.427685	26.785	0.859209	0.632111	69.5133	2.2023	1.9e-05	19.1033	0.616929	0.0221362	26.59	0.867247	0.611977	20.8333	0.701928	0.0789505
Dicsqu464_1_PID_918758	#N/A	#N/A	Not annotated					43.0333	50.0967	1.19147	0.575036	43.7567	1.05955	0.904522	41.3767	1.0245	0.963628	43.29	1.1148	0.719596	29.6433	0.725338	0.284698	31.485	0.757217	0.479614	92.4733	2.19165	0.00396042	62.95	1.52798	0.183271	38.2333	0.936648	0.879876	42.75	1.07868	0.831613
Dicsqu464_1_PID_314104	#N/A	#N/A	Not annotated					26.0667	51.92	2.05917	4.24e-05	24.5833	0.981319	0.958444	17.25	0.702613	0.119646	36.5367	1.55659	0.0131508	25.04	1.01719	0.954995	25.355	1.01413	0.970478	13.0867	0.516829	0.000826874	27.2433	1.09284	0.800496	26.9433	1.09009	0.771087	45.39	1.894	0.000297852
Dicsqu464_1_PID_935053	#N/A	#N/A	Not annotated					33.5833	231.607	7.09202	8.96e-06	10.62	0.328742	0.0404469	8.79333	0.277584	0.0122537	37.82	1.24911	0.688559	28.8367	0.904637	0.889574	17.4	0.535602	0.37634	49.5567	1.49389	0.618186	17.1867	0.533644	0.330352	76.7933	2.38428	0.119586	13.93	0.450543	0.112285
Dicsqu464_1_PID_991766	#N/A	#N/A	Not annotated					26.1367	21.75	0.853901	0.413953	50.9733	2.02249	1.05e-05	36.2233	1.47247	0.0377772	18.0033	0.763682	0.105139	27.08	1.09742	0.68085	32.33	1.28361	0.297478	34.01	1.33115	0.199239	40.4533	1.61481	0.00536841	25.8367	1.04028	0.891494	22.91	0.950777	0.828839
Dicsqu464_1_PID_939622	#N/A	#N/A	Not annotated					16.9267	36.7933	2.25886	5.44e-10	13.86	0.853696	0.443224	13.2267	0.831446	0.360983	21.94	1.43991	0.00815933	15.6933	0.983561	0.943572	17.385	1.06751	0.808309	11.5867	0.701093	0.0418275	11.95	0.739211	0.0805048	18.3067	1.14021	0.526376	13.1067	0.843077	0.308524
Dicsqu464_1_PID_43749	#N/A	#N/A	Not annotated					12.5867	25.0033	2.03633	0.000562376	9.79	0.810543	0.518303	7.71333	0.648604	0.107715	12.0967	1.06013	0.836485	12.4033	1.03923	0.910986	11.825	0.978031	0.961389	11.88	0.95987	0.938042	8.21667	0.681033	0.171024	8.98333	0.752757	0.335855	10.9367	0.941277	0.848368
Dicsqu464_1_PID_874715	#N/A	#N/A	Not annotated					19.76	11.95	0.619179	0.0382853	19.46	1.02085	0.962861	11.5433	0.620113	0.0716008	5.85667	0.327931	7.25e-08	13.7667	0.73842	0.258365	17.14	0.891169	0.776346	40.0333	2.06681	0.00262833	9.56667	0.503154	0.00374244	23.6233	1.25718	0.460625	6.56	0.359573	1.14e-06
Dicsqu464_1_PID_913074	#N/A	#N/A	Not annotated					59.3733	47.3333	0.818353	0.527684	52.4833	0.919722	0.858153	58.07	1.04001	0.943886	68.4133	1.28155	0.371459	97.56	1.74665	0.0444699	47.45	0.836469	0.691013	50.2667	0.871038	0.783618	54.9667	0.967007	0.955227	117.32	2.0853	0.00876049	40.2767	0.737662	0.308524
Dicsqu464_1_PID_787301	#N/A	#N/A	Not annotated					65.5767	139.147	2.19756	5.66e-07	65.2267	1.03691	0.911682	70.2633	1.14252	0.620239	90.8233	1.53747	0.007976	94.7167	1.53537	0.016263	64.64	1.02906	0.932436	46.6933	0.730883	0.178432	75.9767	1.20846	0.448511	86.9067	1.39487	0.0990116	111.18	1.84504	0.000119854
Dicsqu464_1_PID_913225	#N/A	#N/A	Not annotated					6.11333	14.3567	2.43377	4.46e-06	10.0333	1.71397	0.0205614	7.75333	1.3443	0.289862	8.43333	1.52963	0.0385278	8.02667	1.38897	0.173857	5.225	0.888929	0.759042	7.11	1.1897	0.637667	7.77	1.32675	0.324385	5.99667	1.03126	0.938836	8.32667	1.47864	0.0757558
Dicsqu464_1_PID_943876	#N/A	#N/A	Not annotated					17.1233	22.08	1.3299	0.246684	22.7433	1.38941	0.258887	20.8933	1.30637	0.391707	22.9833	1.48887	0.0711988	20.2533	1.24958	0.423867	13.15	0.797287	0.523194	38.0733	2.27079	0.000320843	18.9867	1.15784	0.701808	19.0233	1.16992	0.633274	20.5067	1.30156	0.301047
Dicsqu464_1_PID_911520	#N/A	#N/A	Not annotated					30.2467	24.8933	0.845389	0.413657	61.1167	2.09174	1.2e-05	47.4967	1.6678	0.00544514	23.4067	0.855305	0.415108	39.3533	1.37536	0.10048	28.25	0.964574	0.915523	49.59	1.67482	0.00689282	29.9733	1.03087	0.937714	33.2867	1.15617	0.565077	17.07	0.610266	0.00438273
Dicsqu464_1_PID_946076	#N/A	#N/A	Not annotated					9.12667	7.33333	0.824091	0.445506	6.26667	0.712907	0.219676	5.51667	0.643057	0.0849162	8.08	0.986385	0.962403	15.36	1.78473	0.006073	7.385	0.850581	0.654018	7.35	0.82762	0.602607	10.97	1.25816	0.449777	17.3433	2.00339	0.00125461	5.95	0.711018	0.143741
Dicsqu464_1_PID_936433	#N/A	#N/A	Not annotated					5.86333	222.54	38.6144	3.3e-32	9.86667	1.74773	0.234674	5.02333	0.897013	0.880459	4.76667	0.896723	0.813561	9.92667	1.78526	0.163075	4.075	0.721711	0.584209	12.37	2.13827	0.0954762	11.59	2.06299	0.0938557	4.77333	0.853191	0.786576	2.56667	0.473442	0.0520248
Dicsqu464_1_PID_931918	#N/A	#N/A	Not annotated					12.4833	103.117	8.52956	0.000167522	2.87	0.239561	0.0400513	2.43667	0.206916	0.0181337	22.5667	2.00332	0.268075	8.43333	0.707439	0.672039	10.2	0.845802	0.885945	15.11	1.22291	0.869915	7.65333	0.638751	0.649034	28.2433	2.36221	0.255535	2.51667	0.219717	0.0119639
Dicsqu464_1_PID_266459	#N/A	#N/A	Not annotated					6.00333	4.64333	0.796748	0.246667	6.53333	1.12903	0.657763	4.86667	0.859432	0.577869	3.57	0.65701	0.0156836	5.19	0.913385	0.710093	5.825	0.998695	0.996214	12.0633	2.05013	1.76e-05	4.32667	0.748795	0.20082	6.44667	1.12512	0.65167	3.48	0.627562	0.00876332
Dicsqu464_1_PID_819043	#N/A	#N/A	Not annotated					3.66	1.88333	0.54016	0.0189375	3.6	1.03516	0.939088	3.02667	0.88774	0.781693	1.88	0.569071	0.027236	1.78	0.519227	0.016984	10.085	2.8998	4.34e-05	3.09333	0.875101	0.777415	4.43667	1.27608	0.48631	2.51	0.733764	0.35913	4.08667	1.22309	0.485654
Dicsqu464_1_PID_955936	#N/A	#N/A	Not annotated					7.21333	5.45667	0.774413	0.674925	14.72	2.11107	0.207881	18.9367	2.80743	0.0531371	10.6867	1.63605	0.319007	8.74667	1.2699	0.712034	7.88	1.12469	0.89773	29.1	4.10769	0.0053658	9.93667	1.41977	0.645595	8.84	1.28249	0.732728	18.3433	2.75056	0.0331028
Dicsqu464_1_PID_348445	#N/A	#N/A	Not annotated					4.32333	10.65	2.56098	0.000474527	4.09333	0.985983	0.981575	4.41	1.08833	0.880705	7.25	1.85812	0.023649	5.09	1.24473	0.558907	3.88	0.932698	0.902384	4.39333	1.03989	0.957931	3.17667	0.768128	0.556177	4.33	1.05695	0.914866	2.69333	0.675808	0.231599
Dicsqu464_1_PID_955848	#N/A	#N/A	Not annotated					6.00667	13.8133	2.3708	2.76e-08	4.86667	0.845429	0.514342	4.36333	0.770213	0.26039	10.1533	1.87703	5.49e-05	7.13	1.25471	0.266313	4.035	0.705249	0.164123	4.7	0.801647	0.414385	4.2	0.729537	0.151579	7.92	1.38711	0.110212	7.24667	1.30872	0.14862
Dicsqu464_1_PID_881636	#N/A	#N/A	Not annotated					5.21	2.38333	0.460186	0.0915936	2.37333	0.471236	0.169312	2.16667	0.440945	0.123536	2.48667	0.529119	0.154406	10.3167	2.10006	0.125546	3.04	0.606768	0.46344	1.81667	0.356862	0.055314	11.49	2.29505	0.108488	17.6167	3.54231	0.00635384	3.31333	0.690019	0.483649
Dicsqu464_1_PID_885621	#N/A	#N/A	Not annotated					4.72	10.2767	2.25073	1.79e-08	5.42333	1.19556	0.435919	4.3	0.972143	0.93663	7.54	1.78495	7.77e-05	6.58333	1.48442	0.0193581	3.41	0.757806	0.270908	3.87	0.84397	0.541003	4.4	0.978961	0.955281	5.61333	1.25691	0.278493	6.15667	1.42467	0.0306464
Dicsqu464_1_PID_937586	#N/A	#N/A	Not annotated					84.43	157.547	1.93073	0.000711233	102.77	1.26726	0.400219	86.6233	1.09235	0.810385	160.057	2.10383	6.02e-05	110.713	1.38884	0.156216	51.385	0.634726	0.0965004	74.3933	0.903583	0.801297	72.8767	0.901479	0.780923	107.647	1.34587	0.245079	167.81	2.16056	4.62e-05
Dicsqu464_1_PID_1038563	#N/A	#N/A	Not annotated					9.6	10.3633	1.11441	0.567772	12.5567	1.3678	0.0819187	11.3333	1.25407	0.250442	15.1333	1.75059	4.99e-05	11.06	1.21996	0.269148	15.045	1.62986	0.00945296	13.8633	1.4777	0.0252524	18.4333	2.00677	6.25e-07	11.7133	1.29418	0.164442	23.3133	2.64106	8.25e-14
Dicsqu464_1_PID_947998	#N/A	#N/A	Not annotated					3.90333	3.25	0.866938	0.581088	3.18333	0.853818	0.622704	3.11667	0.853518	0.627835	4.07333	1.16735	0.499429	4.17667	1.13817	0.637376	4.065	1.08885	0.825015	3.08333	0.812077	0.541742	9.2	2.46921	1.16e-06	5.52	1.49751	0.090582	11.27	3.15725	4.43e-11
Dicsqu464_1_PID_947444	#N/A	#N/A	Not annotated					20.5267	80.4633	4.07058	1.36e-17	18.8167	0.955456	0.898344	14.8133	0.763893	0.282864	37.3433	2.0167	4.16e-05	19.1833	0.987547	0.967357	20.78	1.05471	0.884461	13.66	0.68006	0.111377	23.05	1.17287	0.591601	18.1467	0.931865	0.820452	28.4733	1.50671	0.0323073
Dicsqu464_1_PID_813617	#N/A	#N/A	Not annotated					93.47	371.46	4.12921	1.68e-09	87.1133	0.969141	0.948117	64.6367	0.736532	0.401548	232.2	2.76108	1.53e-05	87.1767	0.985259	0.971816	69.695	0.777649	0.540277	48.43	0.532089	0.0394666	76.5933	0.853719	0.727969	80.7933	0.912415	0.830638	153.867	1.79317	0.0257102
Dicsqu464_1_PID_937205	#N/A	#N/A	Not annotated					10.3133	9	0.895285	0.82659	4.30667	0.434417	0.0463736	9.79667	1.01008	0.989103	28.9	3.1132	0.000586893	26.6333	2.71373	0.00643851	12.105	1.21352	0.76021	9.84333	0.976035	0.979321	9.11667	0.920141	0.912869	7.96333	0.813915	0.710069	3.97333	0.419396	0.0167234
Dicsqu464_1_PID_832540	#N/A	#N/A	Not annotated					21.8167	49.7367	2.36088	2.76e-08	15.8733	0.759568	0.215894	16.9267	0.823999	0.439269	51.0833	2.59258	1.24e-10	35.5833	1.72292	0.00127764	16.045	0.76778	0.30083	24.3033	1.13941	0.666081	15.6067	0.745895	0.182362	35.3233	1.70189	0.00332877	22.5233	1.11978	0.604403
Dicsqu464_1_PID_336972	#N/A	#N/A	Not annotated					12.2267	18.9233	1.59403	0.00091448	16.8833	1.43555	0.0296869	17.6367	1.53319	0.00594022	25.4133	2.30236	8.28e-11	23.6467	2.04642	1.15e-07	11.195	0.949652	0.855078	21.4333	1.79214	6.35e-05	12.2867	1.04545	0.886183	15.55	1.33651	0.092982	13.9933	1.24007	0.180005
Dicsqu464_1_PID_828396	#N/A	#N/A	Not annotated					18.6667	71.2833	3.98839	8.01e-07	16.5867	0.926038	0.893705	14.43	0.826304	0.710101	45.7533	2.72471	0.000321546	24.5	1.38909	0.380209	16.805	0.940043	0.916117	8.32667	0.458759	0.0348683	10.4433	0.584932	0.167371	31.0533	1.75346	0.119987	22.1333	1.291	0.491221
Dicsqu464_1_PID_906845	#N/A	#N/A	Not annotated					6.87667	20.9233	3.14139	4.32e-05	10.24	1.54712	0.266749	10.35	1.60308	0.216002	16.91	2.7205	0.000251454	11.2167	1.72785	0.100561	3.485	0.525848	0.143821	11.0367	1.63546	0.234652	3.65667	0.554913	0.121381	7.60333	1.16152	0.754587	8.98333	1.41697	0.311237
Dicsqu464_1_PID_875740	#N/A	#N/A	Not annotated					29.7567	31.8667	1.09814	0.688564	25.7	0.896694	0.707459	23.5367	0.836889	0.504214	16.64	0.618477	0.00468941	16.8533	0.598168	0.00525931	62.65	2.18878	0.000194385	30.89	1.0595	0.876101	59.3033	2.07539	1.78e-05	13.6967	0.484199	6.92e-05	30.6933	1.11793	0.627779
Dicsqu464_1_PID_972079	#N/A	#N/A	Not annotated					7.1	17.68	2.55337	0.00801193	5.64333	0.830815	0.758126	5.17667	0.773836	0.658306	10.3433	1.62069	0.189986	9.90667	1.48051	0.373341	12.87	1.88297	0.210032	12.4533	1.7925	0.241096	15.0467	2.22699	0.0511675	24.3333	3.60934	0.000502815	11.0767	1.69936	0.176294
Dicsqu464_1_PID_920291	#N/A	#N/A	Not annotated					1.04667	4.62333	4.57107	0.00264726	0.663333	0.663201	0.628522	0.786667	0.793141	0.815476	1.02667	1.07612	0.919502	0.66	0.666345	0.572918	2.915	2.9051	0.133469	2.04333	1.98348	0.384648	2.26667	2.27477	0.225631	4.67667	4.68514	0.00597378	1.39	1.44041	0.586558
Dicsqu464_1_PID_378945	#N/A	#N/A	Not annotated					5.15333	9.37	1.88443	0.000564657	5.65667	1.1475	0.656173	6.86333	1.41915	0.137939	8.46	1.83469	0.000696205	5.11667	1.05546	0.856252	7.265	1.46987	0.147666	11.5033	2.28648	8.23e-06	10.3	2.09027	6.55e-05	7.61	1.56525	0.043739	7.68333	1.62532	0.0110622
Dicsqu464_1_PID_974871	#N/A	#N/A	Not annotated					120.497	59.7967	0.506795	0.00609284	115.26	1.00004	0.999928	111.597	0.980293	0.969055	311.727	2.86904	3.48e-06	134.37	1.17806	0.627614	199.42	1.72388	0.108048	143.26	1.21548	0.658466	307.333	2.66424	5.67e-05	197.93	1.72549	0.0599753	384.35	3.46257	3.92e-08
Dicsqu464_1_PID_928306	#N/A	#N/A	Not annotated					14.16	38.0567	2.78937	2.56e-05	25.6367	1.88547	0.0310719	22.6267	1.69928	0.080324	39.4133	3.08654	1.23e-06	25.8433	1.9344	0.0145233	11.7	0.862573	0.748767	27.1333	1.95791	0.0241072	11.7233	0.864774	0.757733	18.0267	1.34095	0.399905	40.65	3.1172	1.41e-06
Dicsqu464_1_PID_316597	#N/A	#N/A	Not annotated					20.4133	43.8833	2.22743	2.61e-06	11.4533	0.586213	0.00955193	10.87	0.565893	0.00469273	55.7333	3.03305	2.87e-12	30.2767	1.56914	0.0195766	18.405	0.939954	0.862178	10.0667	0.505561	0.000612987	24.72	1.26483	0.359653	30.36	1.56657	0.0301142	56.92	3.03418	3.21e-12
Dicsqu464_1_PID_836181	#N/A	#N/A	Not annotated					7.44	14.8133	2.066	2.03e-05	9.56	1.34306	0.202289	8.87667	1.27379	0.329424	21.0033	3.14068	2.26e-13	10.2633	1.4641	0.0535019	11.47	1.61085	0.0428172	10.9033	1.50161	0.068418	6.77	0.950664	0.897576	8.86667	1.26067	0.335855	19.7967	2.89855	1.48e-11
Dicsqu464_1_PID_977608	#N/A	#N/A	Not annotated					27.26	64.2833	2.45093	1.13e-09	32.65	1.24988	0.30297	36.4233	1.41966	0.0617321	58.7167	2.39183	1.12e-09	39.27	1.5282	0.0118149	26.42	1.01047	0.975421	25.5433	0.960874	0.914575	23.9033	0.914888	0.76195	32.5833	1.26161	0.258186	51.6933	2.06208	9.73e-07
Dicsqu464_1_PID_1042762	#N/A	#N/A	Not annotated					6.72667	16.3633	2.51363	7.09e-07	8.24667	1.28031	0.380371	7.78	1.23189	0.491935	15.05	2.48552	4.22e-07	11.8067	1.85941	0.00222636	7.415	1.15477	0.684612	7.88	1.19992	0.602368	7.68	1.19046	0.589258	11.38	1.7802	0.00944533	13.6033	2.19955	2.2e-05
Dicsqu464_1_PID_925356	#N/A	#N/A	Not annotated					10.53	10.4433	1.02724	0.938305	24.5767	2.44144	0.00024528	26.1167	2.63531	4.52e-05	12.01	1.26802	0.360703	11.99	1.2108	0.544867	18.415	1.82391	0.0580384	21.7533	2.11549	0.00421509	18.13	1.80659	0.0274414	9.85	0.988039	0.98025	16.5733	1.71011	0.0290535
Dicsqu464_1_PID_948088	#N/A	#N/A	Not annotated					4.78667	3.73667	0.794857	0.52767	6.01	1.31067	0.528654	6.23	1.38522	0.436516	2.34333	0.54105	0.0409832	9.71667	2.1545	0.00987788	2.72	0.592518	0.227841	15.15	3.22689	3.47e-05	5.53667	1.20667	0.710147	10.54	2.32003	0.00705657	2.95	0.671453	0.234268
Dicsqu464_1_PID_933418	#N/A	#N/A	Not annotated					0.95	20.6367	22.3237	9.62e-05	1.54	1.66587	0.71234	1.95	2.13737	0.55904	2.24	2.57261	0.288356	0.63	0.69118	0.767233	9.89	10.5544	0.0282361	53.6333	56.0681	4.85e-07	2.57	2.78686	0.391715	10.2533	11.1359	0.00830678	3.11	3.49484	0.173725
Dicsqu464_1_PID_862913	#N/A	#N/A	Not annotated					5.82	61.38	10.9442	1.65e-20	12.4233	2.23522	0.0140698	6.24333	1.14131	0.807944	60.9	11.6169	2.28e-22	26.7467	4.86133	5.11e-09	8.22	1.4825	0.380901	3.77	0.665582	0.369764	8.85667	1.58636	0.236737	12.33	2.22857	0.0149641	80.12	14.9823	3.06e-27
Dicsqu464_1_PID_979504	#N/A	#N/A	Not annotated					512.477	1096.36	2.2151	3.84e-06	726.913	1.47661	0.0735126	786.517	1.63788	0.0134174	1497.26	3.24217	2.04e-13	982	2.03046	6.73e-05	592.79	1.20236	0.526579	521.393	1.04259	0.920128	618.407	1.25785	0.37404	916.587	1.89068	0.000840441	1308.01	2.77356	4.03e-10
Dicsqu464_1_PID_817365	#N/A	#N/A	Not annotated					7.32	13.0433	1.83618	1.21e-05	11.3833	1.62672	0.00149765	11.8333	1.71264	0.000291631	33.1733	5.03412	7.44e-41	17.4433	2.52269	1.28e-12	11.605	1.65208	0.00617731	16.7367	2.34037	3.12e-10	11.9667	1.7087	0.000224853	13.1	1.88868	1.46e-05	24.0467	3.57051	3.94e-25
Dicsqu464_1_PID_820835	#N/A	#N/A	Not annotated					21.7467	40.5167	1.91467	0.035143	52.0233	2.48052	0.00514528	29.9533	1.47256	0.357348	26.5167	1.35397	0.353372	12.91	0.629473	0.194642	75.39	3.59287	0.000372298	42.2033	1.99108	0.0632226	107.027	5.07001	4.08e-09	26.4267	1.28428	0.570039	58.19	2.90761	0.000193394
Dicsqu464_1_PID_805284	#N/A	#N/A	Not annotated					32.53	78.1133	2.4815	9.11e-16	37.3633	1.20028	0.281856	39.3467	1.28357	0.101569	110.657	3.77715	2.53e-35	74.6467	2.43112	4.37e-15	45.08	1.4432	0.0255891	35.6033	1.12106	0.602368	45.9933	1.4807	0.00295517	64.56	2.09262	4.79e-10	43.6133	1.45736	0.00243002
Dicsqu464_1_PID_942687	#N/A	#N/A	Not annotated					5.26667	12.58	2.47085	3.43e-05	6.25333	1.24057	0.532372	5.70333	1.14957	0.722811	11.44	2.41447	2.89e-05	12.61	2.53739	2.51e-05	8.94	1.76845	0.060754	11.4533	2.2266	0.00089183	8.71333	1.74007	0.0325215	8.29	1.66709	0.0565747	5.71667	1.18284	0.56742
Dicsqu464_1_PID_943832	#N/A	#N/A	Not annotated					25.3	67.5867	2.77032	5.71e-07	29.7433	1.22638	0.531862	26.45	1.115	0.777502	124.22	5.45228	1.58e-19	65.7967	2.75163	7.39e-07	20.63	0.851547	0.669712	30.04	1.21734	0.601103	58.6033	2.42271	2.69e-05	40.6467	1.69713	0.0330563	49.3733	2.12508	0.000285026
Dicsqu464_1_PID_304335	#N/A	#N/A	Not annotated					5.59333	38.94	7.2127	7.02e-17	9.26333	1.72743	0.0900811	5.52667	1.04432	0.940773	46.5633	9.23115	2.82e-22	13.3967	2.51573	0.000517086	7.28	1.36057	0.463951	6.92	1.2635	0.614467	12.1167	2.25753	0.00349783	9.19333	1.7319	0.082415	24.6333	4.78877	3.78e-11
Dicsqu464_1_PID_877297	#N/A	#N/A	Not annotated					27.3467	23.0667	0.866737	0.661693	65.62	2.49188	0.00038246	30.91	1.19392	0.665931	106.763	4.30798	5.01e-11	62.6033	2.40874	0.000415139	39.32	1.48704	0.277316	32.9967	1.22929	0.640942	188.737	7.15583	3.15e-19	71.5167	2.72785	8.19e-05	47.1733	1.86294	0.0137745
Dicsqu464_1_PID_974246	#N/A	#N/A	Not annotated					5.65667	31.6067	5.76964	5.74e-07	8.77333	1.61598	0.352481	9.76667	1.81449	0.218071	20.98	4.10392	4.2e-05	28.5667	5.31673	2.38e-06	9.025	1.65807	0.373737	30.1933	5.41663	3.75e-06	10.6033	1.96643	0.148993	17.3533	3.22373	0.00371011	11.22	2.14668	0.0512682
Dicsqu464_1_PID_829015	#N/A	#N/A	Not annotated					3.53667	19.79	5.7702	2.56e-13	5.77333	1.70496	0.101257	7.39	2.21135	0.00567224	11.1967	3.51185	1.95e-07	6.64667	1.99463	0.0146335	7.06	2.07246	0.0371616	23.49	6.78675	1.04e-15	18.28	5.41556	1.48e-12	9.72667	2.90326	9.1e-05	8.08	2.47996	0.000398325
Dicsqu464_1_PID_962466	#N/A	#N/A	Not annotated					12.1367	111.58	9.43274	2.31e-08	51.9367	4.48024	0.000847038	39.0733	3.41034	0.00904239	62.7867	5.72402	1.12e-05	112.96	9.79724	1.22e-08	27.3	2.32721	0.163988	125.337	10.5408	8.31e-09	36.1133	3.12177	0.0168984	42.43	3.69813	0.0056042	19.13	1.70662	0.286007
Dicsqu464_1_PID_809552	#N/A	#N/A	Not annotated					63.8333	142.473	2.29368	1.33e-08	183.94	2.98906	7.28e-15	182.883	3.03988	4.15e-15	247.203	4.2841	2.42e-27	170.127	2.81284	2.9e-13	111.965	1.81995	0.0019459	130.163	2.08155	1.76e-06	154.627	2.50913	1.25e-10	114.547	1.88685	7.9e-05	142.92	2.4242	3.3e-10
Dicsqu464_1_PID_962937	#N/A	#N/A	Not annotated					13.0133	123.623	9.79869	3.56e-20	89.1933	7.13168	6.43e-15	33.5433	2.74581	0.000477342	67.4633	5.75633	1.81e-12	39.6533	3.23385	1.55e-05	57.92	4.63295	1.44e-06	29.5267	2.3284	0.00712987	171.153	13.6276	4.2e-27	35.7133	2.898	0.000268871	115.867	9.6703	1.06e-20
