# Supplementary material for: The White-Rot Basidiomycete Dichomitus squalens Shows Highly Specific Transcriptional Response to Lignocellulose-Related Aromatic Compounds
Source: Front Bioeng Biotechnol. 2019 Sep 20;7:229. doi: 10.3389/fbioe.2019.00229 (PMC6763618; doi:10.3389/fbioe.2019.00229)
Supplement: Supplementary file 2 [file Table_2.XLSX]

## Sheet: Supplementary table 2
Supplementary table 2. Expression of 482 genes identified as downregulated in D. squalens grown in the presence of aromatic compounds. Expression of corresponding genes (FPKM) is an average value of triplicates. Differentially expressed genes with fold changes >2 between aromatic compound and control (upregulated = green, downregulated = red) and adjusted p-values <0.01 (significant = yellow) are…
Dicsqu464_1_PID_format	InterProScan domains	kogClass information	Assigned functional group	Assigned functional class	CAZy	Enzyme code(description of enzymatic activity)	control FPKM Avg	coniferyl alcohol FPKM Avg	coniferyl alcohol VS control_fold change	coniferyl alcohol VS control_adj p-value	ferulic acid FPKM Avg	ferulic acid VS control_fold change	ferulic acid VS control_adj p-value	vanillyl alcohol FPKM Avg	vanillyl alcohol VS control_fold change	vanillyl alcohol VS control_adj p-value	vanilin FPKM Avg	vanillin VS control_fold change	vanillin VS control_adj p-value	vanillic acid FPKM Avg	vanillic acid VS control_fold change	vanillic acid VS control_adj p-value	veratryl alcohol FPKM Avg	veratryl alcohol VS control_fold change	veratryl alcohol VS control_adj p-value	protocatechuic acid FPKM Avg	protocatechuic acid VS control_fold change	protocatechuic acid VS control_adj p-value	p-coumaric acid FPKM Avg	p-coumaric acid VS control_fold change	p-coumaric acid VS control_adj p-value	p-hydroxy benzoic acid FPKM Avg	p-hydroxy benzoic acid VS control_fold change	p-hydroxy benzoic acid VS control_adj p-value	cinnamic acid FPKM Avg	cinnamic acid VS control_fold change	cinnamic acid VS control_adj p-value
Dicsqu464_1_PID_578774	;IPR002016-Haem peroxidase, plant/fungal/bacterial-HMMPfam-PF00141-Peroxidase;IPR024589-Fungal ligninase, C-terminal-HMMPfam-PF11895-Domain of unknown function (DUF3415);IPR002016-Haem peroxidase, plant/fungal/bacterial-PRINTS-PR00458-Haem peroxidase superfamily signature;IPR001621-Fungal ligninase-PRINTS-PR00462-Fungal lignin peroxidase family signature;IPR019793-Peroxidases heam-ligand binding …	#N/A	CAZyme	lignin-related	AA2	MnP(manganese peroxidase)	33.9833	72.43	2.19666	0.238306	5.31667	0.16382	0.00547771	7.32	0.22731	0.0294935	10.5167	0.345308	0.0775331	10.3467	0.324688	0.0958546	53.765	1.64428	0.619105	44.8167	1.34828	0.804028	44.1267	1.37336	0.775523	68.2133	2.12273	0.34238	7.75667	0.248925	0.0234348
Dicsqu464_1_PID_538238	;IPR000172-Glucose-methanol-choline oxidoreductase, N-terminal-HMMPfam-PF00732-GMC oxidoreductase;IPR007867-Glucose-methanol-choline oxidoreductase, C-terminal-HMMPfam-PF05199-GMC oxidoreductase;IPR012132-Glucose-methanol-choline oxidoreductase-PIRSF-PIRSF000137-\N;IPR000172-Glucose-methanol-choline oxidoreductase, N-terminal-ProSitePatterns-PS00623-GMC oxidoreductases signature 1.;IPR000172-Gluc…	General function prediction only	CAZyme	lignin-related	AA3_2	GMC(glucose-methanol-choline oxidoreductase)	29.3633	18.6333	0.657717	0.0903483	17.5033	0.619769	0.0914918	15.3467	0.558472	0.0280911	22.15	0.838575	0.505483	17.2467	0.62317	0.0692516	19.98	0.705573	0.31446	9.82	0.343354	3.7e-06	15.67	0.555277	0.0248331	25.5267	0.916361	0.822338	37.9767	1.40781	0.186694
Dicsqu464_1_PID_1026424	;IPR000172-Glucose-methanol-choline oxidoreductase, N-terminal-HMMPfam-PF00732-GMC oxidoreductase;IPR007867-Glucose-methanol-choline oxidoreductase, C-terminal-HMMPfam-PF05199-GMC oxidoreductase;IPR012132-Glucose-methanol-choline oxidoreductase-PIRSF-PIRSF000137-\N;IPR000172-Glucose-methanol-choline oxidoreductase, N-terminal-ProSitePatterns-PS00624-GMC oxidoreductases signature 2.;\N-\N-SUPERFAM…	General function prediction only	CAZyme	lignin-related	AA3_2	GMC(glucose-methanol-choline oxidoreductase)	97.7433	46.94	0.493885	5.08e-07	88.2533	0.941172	0.817939	90.75	0.985359	0.963305	50.2033	0.570915	4.83e-05	56.6833	0.614887	0.00124984	95.61	1.01977	0.947462	115.943	1.21695	0.384577	86.3067	0.925398	0.77943	50.63	0.546399	6.84e-05	58.3233	0.649414	0.00330122
Dicsqu464_1_PID_952617	;IPR000172-Glucose-methanol-choline oxidoreductase, N-terminal-HMMPfam-PF00732-GMC oxidoreductase;IPR007867-Glucose-methanol-choline oxidoreductase, C-terminal-HMMPfam-PF05199-GMC oxidoreductase;IPR012132-Glucose-methanol-choline oxidoreductase-PIRSF-PIRSF000137-\N;\N-\N-SUPERFAMILY-SSF51905-\N;\N-\N-SUPERFAMILY-SSF54373-\N	General function prediction only	CAZyme	lignin-related	AA3_3	AOX/MOX(alcohol oxidase/methanol oxidase)	327.707	115.19	0.358438	8.19e-06	339.64	1.0753	0.873074	410.41	1.33074	0.409458	227.613	0.770144	0.312782	327.23	1.05962	0.87667	382.8	1.21318	0.634088	237.993	0.745357	0.436939	261.767	0.833194	0.649633	296.87	0.954941	0.915809	248.633	0.823108	0.518231
Dicsqu464_1_PID_455342	;IPR009880-Glyoxal oxidase, N-terminal-HMMPfam-PF07250-Glyoxal oxidase N-terminus;IPR015202-Domain of unknown function DUF1929-HMMPfam-PF09118-Domain of unknown function (DUF1929);IPR011043-Galactose oxidase/kelch, beta-propeller-SUPERFAMILY-SSF50965-\N;IPR014756-Immunoglobulin E-set-SUPERFAMILY-SSF81296-\N	#N/A	CAZyme	lignin-related	AA5_1	CRO(copper radical oxidase)	9.54	55.9	5.96048	0.000617878	2.31333	0.251739	0.0262679	2.19	0.242038	0.0190456	1.47	0.170719	0.000568205	2.48667	0.276089	0.0272626	9.045	0.99091	0.992557	8.19333	0.870731	0.910862	3.44	0.377664	0.150787	7.63	0.837988	0.846682	3.89333	0.441909	0.171086
Dicsqu464_1_PID_1012285	;IPR002889-Carbohydrate-binding WSC-HMMPfam-PF01822-WSC domain;IPR009880-Glyoxal oxidase, N-terminal-HMMPfam-PF07250-Glyoxal oxidase N-terminus;IPR015202-Domain of unknown function DUF1929-HMMPfam-PF09118-Domain of unknown function (DUF1929);IPR002889-Carbohydrate-binding WSC-ProSiteProfiles-PS51212-WSC domain profile.;IPR013994-Carbohydrate-binding WSC, subgroup-SMART-SM00321-present in yeast ce…	Carbohydrate transport and metabolism	CAZyme	lignin-related	AA5_1	CRO(copper radical oxidase)	226.84	83.0967	0.373143	0.000146306	169.52	0.776367	0.530432	161.47	0.759278	0.495694	117.413	0.574831	0.0369248	277.887	1.30112	0.441923	196.945	0.901408	0.840794	241.777	1.09443	0.872539	280.203	1.29335	0.537832	346.217	1.61503	0.143156	202.493	0.971274	0.941819
Dicsqu464_1_PID_848024	;IPR000772-Ricin B lectin domain-HMMPfam-PF14200-Ricin-type beta-trefoil lectin domain-like;IPR000772-Ricin B lectin domain-SUPERFAMILY-SSF50370-\N	#N/A	CAZyme	polysaccharide-related	CBM13		169.967	175.813	1.05146	0.930488	111.547	0.680591	0.509259	145.88	0.913565	0.91072	50.65	0.330906	0.00322818	76.3833	0.47341	0.0923856	68.03	0.415665	0.101725	191.513	1.15169	0.864304	75.0667	0.457165	0.102865	82.8	0.511025	0.165762	90.2633	0.578241	0.216632
Dicsqu464_1_PID_989320	;IPR000772-Ricin B lectin domain-SUPERFAMILY-SSF50370-\N	#N/A	CAZyme	polysaccharide-related	CBM13		49.0833	31.01	0.649657	0.0542892	40.74	0.868913	0.68915	31.8933	0.689306	0.170056	37.66	0.84973	0.504274	32.7667	0.703574	0.159554	20.55	0.435461	0.00187197	78.3767	1.63109	0.0664507	46.3267	0.985869	0.980307	36.4533	0.781841	0.400809	35.0967	0.775813	0.310902
Dicsqu464_1_PID_933193	;IPR000254-Cellulose-binding domain, fungal-HMMPfam-PF00734-Fungal cellulose binding domain;IPR000254-Cellulose-binding domain, fungal-ProSitePatterns-PS00562-CBM1 (carbohydrate binding type-1) domain signature.;IPR000254-Cellulose-binding domain, fungal-ProSiteProfiles-PS51164-CBM1 (carbohydrate binding type-1) domain profile.;IPR000254-Cellulose-binding domain, fungal-SMART-SM00236-Fungal-type …	#N/A	CAZyme	polysaccharide-related	CBM1-CE15	GE(4-O-methyl-glucuronoyl methyl esterase)	19.7333	25.31	1.3301	0.51903	14.7967	0.778645	0.665909	15.7733	0.845711	0.796197	12.96	0.729858	0.427607	18.3	0.984981	0.980355	28.675	1.50846	0.466591	22.12	1.14241	0.859604	5.93333	0.312657	0.00190512	9.30333	0.494496	0.101348	10.01	0.550206	0.127329
Dicsqu464_1_PID_1001790	;IPR000254-Cellulose-binding domain, fungal-HMMPfam-PF00734-Fungal cellulose binding domain;IPR001764-Glycoside hydrolase, family 3, N-terminal-HMMPfam-PF00933-Glycosyl hydrolase family 3 N terminal domain;IPR002772-Glycoside hydrolase family 3 C-terminal domain-HMMPfam-PF01915-Glycosyl hydrolase family 3 C-terminal domain;IPR026891-Fibronectin type III-like domain-HMMPfam-PF14310-Fibronectin typ…	#N/A	CAZyme	polysaccharide-related	CBM1-GH3	BGL(β-1,4-glucosidase)	8.75333	4.96	0.581238	0.00103644	11.37	1.34798	0.153269	10.6333	1.29	0.243989	3.66667	0.462978	8.2e-07	5.84333	0.706869	0.0633067	11.465	1.35595	0.199003	8.76333	1.02281	0.958963	9.12	1.08142	0.806834	4.6	0.552786	0.000950122	6.81	0.842498	0.392812
Dicsqu464_1_PID_932464	;IPR001087-GDSL lipase/esterase-HMMPfam-PF00657-GDSL-like Lipase/Acylhydrolase;IPR013830-SGNH hydrolase-type esterase domain-SUPERFAMILY-SSF52266-\N	#N/A	CAZyme	polysaccharide-related	CE16	AXE/GMAE(acetyl xylan esterase/galactomannan acetyl esterase)	24.95	19.83	0.814988	0.180369	21.15	0.879312	0.538313	19.8	0.842049	0.381169	12.9	0.572239	1.9e-05	22.1067	0.939392	0.756584	17.76	0.736724	0.111772	23.18	0.949184	0.857298	16.51	0.689642	0.015645	27.2733	1.14849	0.476203	10.6967	0.464558	2.13e-09
Dicsqu464_1_PID_822418	;IPR010829-Cerato-platanin-HMMPfam-PF07249-Cerato-platanin;IPR009009-RlpA-like double-psi beta-barrel domain-SUPERFAMILY-SSF50685-\N	#N/A	CAZyme	polysaccharide-related	EXPN	EXPN(expansin)	50.77	45.3333	0.923578	0.782429	32.83	0.670817	0.114772	26.45	0.552364	0.00846515	36.0033	0.784604	0.269016	27.0333	0.564815	0.0085197	44.305	0.901572	0.781781	36.1267	0.726911	0.283917	18.44	0.379412	1.12e-06	28.1633	0.583973	0.0223678	25.6133	0.547485	0.00328166
Dicsqu464_1_PID_949074	;IPR024655-Uncharacterised protein family, glycosyl hydrolase catalytic domain-HMMPfam-PF11790-Glycosyl hydrolase catalytic core;IPR017853-Glycoside hydrolase superfamily-SUPERFAMILY-SSF51445-\N	#N/A	CAZyme	polysaccharide-related	GH128		49.9767	63.8767	1.3249	0.147629	31.9033	0.665474	0.056756	32.96	0.70366	0.107022	78.98	1.75618	0.000838175	56.3567	1.19479	0.435106	45.755	0.95185	0.890038	18.8833	0.388286	6.1e-08	35.6967	0.744206	0.207104	66.5933	1.4065	0.113043	56.9667	1.24077	0.29958
Dicsqu464_1_PID_978165	;IPR013320-Concanavalin A-like lectin/glucanase domain-SUPERFAMILY-SSF49899-\N	#N/A	CAZyme	polysaccharide-related	GH16		15.2567	11.6133	0.785085	0.251055	7.71333	0.52747	0.00130014	6.97	0.486071	0.000189439	10.8967	0.793483	0.245086	9.97333	0.691056	0.0799918	10.62	0.723143	0.232619	11.3367	0.760438	0.321852	9.3	0.638111	0.0364471	15.66	1.08151	0.796396	10.3567	0.739277	0.142074
Dicsqu464_1_PID_551897	;IPR009880-Glyoxal oxidase, N-terminal-HMMPfam-PF07250-Glyoxal oxidase N-terminus;IPR015202-Domain of unknown function DUF1929-HMMPfam-PF09118-Domain of unknown function (DUF1929);IPR011043-Galactose oxidase/kelch, beta-propeller-SUPERFAMILY-SSF50965-\N;IPR014756-Immunoglobulin E-set-SUPERFAMILY-SSF81296-\N	#N/A	CAZyme	lignin-related	AA5_1	CRO(copper radical oxidase)	17.5433	14.9167	0.867487	0.707645	13.57	0.800406	0.615214	13.5567	0.818439	0.664535	5.07667	0.320717	1.49e-05	6.65	0.401153	0.00149954	12.655	0.74767	0.520996	20.96	1.21676	0.703576	9.07333	0.539229	0.0632868	9.37333	0.561145	0.0850459	9.15667	0.566769	0.0565496
Dicsqu464_1_PID_932312	;IPR000772-Ricin B lectin domain-HMMPfam-PF14200-Ricin-type beta-trefoil lectin domain-like;IPR000772-Ricin B lectin domain-ProSiteProfiles-PS50231-Lectin domain of ricin B chain profile.;IPR000772-Ricin B lectin domain-SUPERFAMILY-SSF50370-\N	#N/A	CAZyme	polysaccharide-related	CBM13		701.58	493.48	0.71149	0.502399	325.47	0.48196	0.161125	443.8	0.670065	0.52701	80.9933	0.128017	4.01e-08	625.853	0.94581	0.934576	265.53	0.39382	0.0973741	310.35	0.454033	0.149755	215.73	0.3207	0.0116476	789.76	1.18252	0.804706	161.98	0.250313	0.000528949
Dicsqu464_1_PID_513778	;IPR001000-Glycoside hydrolase, family 10-HMMPfam-PF00331-Glycosyl hydrolase family 10;IPR000254-Cellulose-binding domain, fungal-HMMPfam-PF00734-Fungal cellulose binding domain;IPR001000-Glycoside hydrolase, family 10-PRINTS-PR00134-Glycosyl hydrolase family 10 signature;IPR000254-Cellulose-binding domain, fungal-ProSitePatterns-PS00562-CBM1 (carbohydrate binding type-1) domain signature.;IPR000…	#N/A	CAZyme	polysaccharide-related	CBM1-GH10	XLN(β-1,4-endo-xylanase)	37.0733	43.5033	1.21174	0.553624	48.4933	1.35822	0.40296	36.9767	1.05904	0.915176	26.7233	0.801108	0.441109	28.4333	0.81114	0.541972	32.14	0.898946	0.830207	43.7567	1.20545	0.693131	10.2	0.286473	4.34e-07	13.8167	0.392429	0.000640077	26.8433	0.78717	0.449674
Dicsqu464_1_PID_818341	;IPR000757-Glycoside hydrolase, family 16-HMMPfam-PF00722-Glycosyl hydrolases family 16;IPR013320-Concanavalin A-like lectin/glucanase domain-SUPERFAMILY-SSF49899-\N	#N/A	CAZyme	polysaccharide-related	GH16		134.423	139.377	1.07273	0.85359	30.19	0.23462	6.67e-09	41.4733	0.32691	2.16e-05	166.173	1.37448	0.256725	129.723	1.01892	0.965457	150.275	1.16548	0.746817	65.42	0.497642	0.0243277	204.38	1.58903	0.167781	202.597	1.58817	0.15351	149.823	1.2151	0.5625
Dicsqu464_1_PID_939846	;IPR000111-Glycoside hydrolase, clan GH-D-HMMPfam-PF02065-Melibiase;IPR002241-Glycoside hydrolase, family 27-PRINTS-PR00740-Glycosyl hydrolase family 27 signature;IPR000111-Glycoside hydrolase, clan GH-D-ProSitePatterns-PS00512-Alpha-galactosidase signature.;\N-\N-SUPERFAMILY-SSF51011-\N;IPR017853-Glycoside hydrolase superfamily-SUPERFAMILY-SSF51445-\N	Carbohydrate transport and metabolism	CAZyme	polysaccharide-related	GH27	AGL(α-1,4-galactosidase)	157.75	260.31	1.70096	0.00315855	254.16	1.67088	0.0109069	200.49	1.34422	0.207215	69.4267	0.487264	1.99e-05	116.91	0.783744	0.265347	209.865	1.38069	0.216539	228.143	1.47677	0.0921795	156.81	1.03507	0.932815	57.27	0.38108	3.41e-08	84.8867	0.582861	0.00266865
Dicsqu464_1_PID_930013	;IPR000172-Glucose-methanol-choline oxidoreductase, N-terminal-HMMPfam-PF00732-GMC oxidoreductase;IPR007867-Glucose-methanol-choline oxidoreductase, C-terminal-HMMPfam-PF05199-GMC oxidoreductase;IPR012132-Glucose-methanol-choline oxidoreductase-PIRSF-PIRSF000137-\N;IPR000172-Glucose-methanol-choline oxidoreductase, N-terminal-ProSitePatterns-PS00624-GMC oxidoreductases signature 2.;\N-\N-SUPERFAM…	General function prediction only	CAZyme	lignin-related	AA3_2	GMC(glucose-methanol-choline oxidoreductase)	13.4967	6.29667	0.48111	3.44e-05	8.01667	0.619491	0.0205256	7.76	0.613355	0.0156617	4.74667	0.390977	2.29e-08	6.17667	0.487024	6.49e-05	13.49	1.03806	0.915896	10.31	0.783773	0.374357	8.26333	0.640057	0.0306633	11.7933	0.92115	0.778176	6.43	0.519482	0.000189456
Dicsqu464_1_PID_887094	;IPR000772-Ricin B lectin domain-HMMPfam-PF14200-Ricin-type beta-trefoil lectin domain-like;IPR000772-Ricin B lectin domain-ProSiteProfiles-PS50231-Lectin domain of ricin B chain profile.;IPR000772-Ricin B lectin domain-SUPERFAMILY-SSF50370-\N	#N/A	CAZyme	polysaccharide-related	CBM13		9053.34	993.513	0.111817	6.7e-30	3366.22	0.385941	1.35e-05	5401.08	0.63387	0.083276	1752.07	0.214615	2.48e-15	4251.67	0.498563	0.00205048	5523.03	0.634637	0.1389	7502.49	0.849617	0.684708	6271.04	0.723875	0.280329	6870.85	0.800343	0.471007	4199.64	0.503385	0.00149651
Dicsqu464_1_PID_855708	;IPR000772-Ricin B lectin domain-HMMPfam-PF14200-Ricin-type beta-trefoil lectin domain-like;IPR000772-Ricin B lectin domain-ProSiteProfiles-PS50231-Lectin domain of ricin B chain profile.;IPR000772-Ricin B lectin domain-SUPERFAMILY-SSF50370-\N	#N/A	CAZyme	polysaccharide-related	CBM13		1541.52	112.353	0.0745234	6.63e-31	669.253	0.451109	0.00417188	1016.7	0.702619	0.315452	345.783	0.248732	1.78e-09	981.31	0.676212	0.195236	957.225	0.64582	0.239666	789.393	0.527066	0.037767	1202.11	0.815898	0.62924	1682.77	1.15297	0.724521	592.657	0.417495	0.000435793
Dicsqu464_1_PID_916012	;IPR005629-Beta-glucan synthesis-associated, SKN1-HMMPfam-PF03935-Beta-glucan synthesis-associated protein (SKN1);IPR013320-Concanavalin A-like lectin/glucanase domain-SUPERFAMILY-SSF49899-\N	#N/A	CAZyme	polysaccharide-related	GH16		29.1	15.54	0.553905	5.06e-05	16.42	0.587059	0.000694412	15.1833	0.55681	0.000133675	9.08	0.346836	4.31e-15	9.38333	0.342458	7.49e-15	37.25	1.32863	0.17998	13.5667	0.478698	5.71e-07	16.74	0.601956	0.00103639	15.1567	0.550278	0.000130525	8.09667	0.303337	5.09e-19
Dicsqu464_1_PID_947865	;IPR001579-Glycoside hydrolase, chitinase active site-ProSitePatterns-PS01095-Chitinases family 18 active site.;IPR017853-Glycoside hydrolase superfamily-SUPERFAMILY-SSF51445-\N	#N/A	CAZyme	polysaccharide-related	GH18		73.4333	44.3733	0.626256	0.0302226	30.24	0.42748	6.37e-05	37.0133	0.536758	0.00620092	28.6933	0.433963	1.93e-05	26.0667	0.37685	1.2e-06	93.445	1.31126	0.400288	37.55	0.523814	0.00580515	37.2533	0.528019	0.00409217	117.927	1.69407	0.0270789	25.84	0.382813	9.63e-07
Dicsqu464_1_PID_884488	;IPR002053-Glycoside hydrolase, family 25-HMMPfam-PF01183-Glycosyl hydrolases family 25;IPR008270-Glycoside hydrolase, family 25, active site-ProSitePatterns-PS00953-Glycosyl hydrolases family 25 active sites signature.;IPR018077-Glycoside hydrolase, family 25 subgroup-SMART-SM00641-Glycosyl hydrolases family 25;IPR017853-Glycoside hydrolase superfamily-SUPERFAMILY-SSF51445-\N	#N/A	CAZyme	polysaccharide-related	GH25		26.38	7.55	0.294662	4.69e-15	23.1867	0.913778	0.745449	22.4067	0.906321	0.727732	8.53333	0.358697	2.09e-11	13.7633	0.552874	0.000391736	23.645	0.927118	0.80678	17.2733	0.671925	0.0509151	12.32	0.487951	9.78e-06	23.5667	0.94134	0.828603	10.8067	0.445715	1.88e-07
Dicsqu464_1_PID_916894	;IPR000172-Glucose-methanol-choline oxidoreductase, N-terminal-HMMPfam-PF00732-GMC oxidoreductase;IPR007867-Glucose-methanol-choline oxidoreductase, C-terminal-HMMPfam-PF05199-GMC oxidoreductase;IPR012132-Glucose-methanol-choline oxidoreductase-PIRSF-PIRSF000137-\N;IPR000172-Glucose-methanol-choline oxidoreductase, N-terminal-ProSitePatterns-PS00623-GMC oxidoreductases signature 1.;IPR000172-Gluc…	General function prediction only	CAZyme	lignin-related	AA3_2	GMC(glucose-methanol-choline oxidoreductase)	90.8533	75.2867	0.860526	0.568219	42.4133	0.485766	0.00100684	35.1767	0.412604	2.16e-05	34.44	0.421689	7.82e-06	28.87	0.337277	3.08e-08	63.665	0.72728	0.304907	46.3833	0.523707	0.00544269	47.8433	0.551214	0.0083014	71.2867	0.826101	0.526871	32.55	0.390626	1.41e-06
Dicsqu464_1_PID_808562	;IPR002016-Haem peroxidase, plant/fungal/bacterial-HMMPfam-PF00141-Peroxidase;IPR024589-Fungal ligninase, C-terminal-HMMPfam-PF11895-Domain of unknown function (DUF3415);IPR002016-Haem peroxidase, plant/fungal/bacterial-PRINTS-PR00458-Haem peroxidase superfamily signature;IPR001621-Fungal ligninase-PRINTS-PR00462-Fungal lignin peroxidase family signature;IPR019793-Peroxidases heam-ligand binding …	#N/A	CAZyme	lignin-related	AA2	MnP(manganese peroxidase)	64.95	40.5567	0.650979	0.0307777	19.2333	0.308939	7.15e-11	18.4967	0.303611	4.79e-11	22	0.376292	2.93e-08	17.81	0.291662	4.09e-12	37.78	0.602441	0.0488947	10.8967	0.172071	6.65e-24	21.6667	0.348444	4.89e-09	36.5833	0.594389	0.0170164	91.1567	1.52787	0.0343341
Dicsqu464_1_PID_139799	;IPR018392-LysM domain-HMMPfam-PF01476-LysM domain;IPR018392-LysM domain-SMART-SM00257-Lysin motif;IPR018392-LysM domain-SUPERFAMILY-SSF54106-\N	Carbohydrate transport and metabolism	CAZyme	polysaccharide-related	CBM50-CBM50		54.6	22.71	0.429623	0.000243278	18.19	0.348701	6.84e-06	16.0267	0.313718	4.42e-07	11.8433	0.241502	3.14e-11	23.25	0.4536	0.000989458	46.565	0.882519	0.771027	13.1167	0.247035	5.4e-10	45.62	0.871849	0.749958	83.87	1.61814	0.0860058	41.9533	0.838987	0.55949
Dicsqu464_1_PID_825366	;IPR002016-Haem peroxidase, plant/fungal/bacterial-HMMPfam-PF00141-Peroxidase;IPR024589-Fungal ligninase, C-terminal-HMMPfam-PF11895-Domain of unknown function (DUF3415);IPR002016-Haem peroxidase, plant/fungal/bacterial-PRINTS-PR00458-Haem peroxidase superfamily signature;IPR001621-Fungal ligninase-PRINTS-PR00462-Fungal lignin peroxidase family signature;IPR019794-Peroxidase, active site-ProSiteP…	#N/A	CAZyme	lignin-related	AA2	VP(versatile peroxidase)	41.8533	24.92	0.618504	0.0851507	6.72667	0.167875	1.98e-13	6.09667	0.155559	2.34e-14	7.24333	0.192729	4.47e-12	8.61333	0.219196	7.7e-10	33.635	0.830069	0.68576	7.01	0.171874	7.38e-13	12.6133	0.31476	5.92e-06	34.3667	0.865948	0.729484	11.55	0.301314	1.09e-06
Dicsqu464_1_PID_937183	;IPR000772-Ricin B lectin domain-HMMPfam-PF14200-Ricin-type beta-trefoil lectin domain-like;IPR000772-Ricin B lectin domain-ProSiteProfiles-PS50231-Lectin domain of ricin B chain profile.;IPR000772-Ricin B lectin domain-SUPERFAMILY-SSF50370-\N	#N/A	CAZyme	polysaccharide-related	CBM13		2039.98	87.99	0.0439844	1.97e-61	375.37	0.190591	4.62e-17	764.85	0.39957	3e-05	196.443	0.106788	3.56e-32	593.927	0.309179	1.12e-08	689.305	0.351249	6.23e-05	1136.03	0.570382	0.0316053	796.74	0.408423	3.39e-05	845.187	0.436024	0.000298105	834.93	0.444049	0.000112963
Dicsqu464_1_PID_150036	;IPR009009-RlpA-like double-psi beta-barrel domain-HMMPfam-PF03330-Rare lipoprotein A (RlpA)-like double-psi beta-barrel;IPR009009-RlpA-like double-psi beta-barrel domain-SUPERFAMILY-SSF50685-\N	#N/A	CAZyme	polysaccharide-related	EXPN	EXPN(expansin)	40.5067	19.3567	0.489889	0.000442861	11.8033	0.304296	1.63e-09	15.67	0.411216	1.95e-05	15.4833	0.423983	9.35e-06	13.53	0.352915	1.41e-07	15.59	0.400138	0.000288728	31.12	0.786585	0.469757	18.1867	0.468787	0.000312354	18.9567	0.492383	0.00149901	14.1867	0.381105	6.83e-07
Dicsqu464_1_PID_973123	;IPR011701-Major facilitator superfamily-HMMPfam-PF07690-Major Facilitator Superfamily;IPR020846-Major facilitator superfamily domain-ProSiteProfiles-PS50850-Major facilitator superfamily (MFS) profile.;IPR020846-Major facilitator superfamily domain-SUPERFAMILY-SSF103473-\N	Carbohydrate transport and metabolism	Cellular processes and signaling	ABC transporter			7.84	6.10667	0.798965	0.154378	8.18333	1.08549	0.728957	6.70667	0.91035	0.695144	3.60667	0.510537	1.22e-06	4.87667	0.660189	0.00647802	10.015	1.3284	0.149688	8.12333	1.0622	0.839152	6.39667	0.853994	0.459267	3.66	0.490829	2.38e-06	4.04	0.56082	3.52e-05
Dicsqu464_1_PID_950406	;IPR020846-Major facilitator superfamily domain-SUPERFAMILY-SSF103473-\N	Carbohydrate transport and metabolism	Cellular processes and signaling	ABC transporter			42.8033	24.8767	0.594822	0.000396733	28.74	0.697381	0.0406103	27.1833	0.674392	0.0195239	14.9367	0.38654	2.41e-12	26.7033	0.658684	0.00828828	30.3	0.734514	0.142608	43.79	1.04529	0.892748	40.9	0.993622	0.986863	31.4233	0.772862	0.165424	22.2033	0.563013	6.22e-05
Dicsqu464_1_PID_923950	;IPR006094-FAD linked oxidase, N-terminal-HMMPfam-PF01565-FAD binding domain;IPR007173-D-arabinono-1,4-lactone oxidase-HMMPfam-PF04030-D-arabinono-1,4-lactone oxidase;IPR010031-L-gulonolactone/D-arabinono-1,4-lactone oxidase-PIRSF-PIRSF000136-\N;IPR016166-FAD-binding, type 2-ProSiteProfiles-PS51387-PCMH-type FAD-binding domain profile.;IPR016166-FAD-binding, type 2-SUPERFAMILY-SSF56176-\N	Defense mechanisms	Cellular processes and signaling	Defense mechanisms			25.31	15.71	0.63639	0.0106893	13.9433	0.573903	0.00331044	10.57	0.443443	2.23e-06	22.9167	1.00376	0.989404	23.2367	0.972572	0.920723	19.005	0.778503	0.343117	14.6633	0.593403	0.00829324	17.6733	0.730271	0.155661	39.0267	1.62192	0.0136992	18.2133	0.780449	0.20886
Dicsqu464_1_PID_1013329	;IPR001461-Aspartic peptidase-HMMPfam-PF00026-Eukaryotic aspartyl protease;IPR001461-Aspartic peptidase-PRINTS-PR00792-Pepsin (A1) aspartic protease family signature;IPR001969-Aspartic peptidase, active site-ProSitePatterns-PS00141-Eukaryotic and viral aspartyl proteases active site.;IPR021109-Aspartic peptidase domain-SUPERFAMILY-SSF50630-\N	Posttranslational modification, protein turnover, chaperones	Cellular processes and signaling	ABC transporter			780.393	430.317	0.564772	0.000791321	850.377	1.12895	0.667048	823.763	1.12327	0.689182	335.577	0.476825	3.89e-06	663.53	0.900917	0.666283	799.84	1.06229	0.858359	767.683	1.00796	0.988425	665.263	0.88723	0.691543	637.923	0.859345	0.549763	481.4	0.668317	0.024665
Dicsqu464_1_PID_786046	;IPR002068-Alpha crystallin/Hsp20 domain-HMMPfam-PF00011-Hsp20/alpha crystallin family;IPR002068-Alpha crystallin/Hsp20 domain-ProSiteProfiles-PS01031-Heat shock hsp20 proteins family profile.;IPR008978-HSP20-like chaperone-SUPERFAMILY-SSF49764-\N	Posttranslational modification, protein turnover, chaperones	Cellular processes and signaling	Posttranslational modification, protein turnover, chaperones			22.7167	24.6567	1.11806	0.626285	20.94	0.960597	0.907515	17.07	0.796613	0.370812	37.26	1.81575	0.000282911	26.9867	1.2528	0.293116	10.755	0.492114	0.00259671	23.9833	1.07702	0.841462	22.9433	1.0495	0.900766	28.7	1.32773	0.204138	30.3233	1.44579	0.0451664
Dicsqu464_1_PID_133374	;IPR003959-ATPase, AAA-type, core-HMMPfam-PF00004-ATPase family associated with various cellular activities (AAA);IPR014851-BCS1, N-terminal-HMMPfam-PF08740-BCS1 N terminal;IPR003593-AAA+ ATPase domain-SMART-SM00382-ATPases associated with a variety of cellular activities;IPR014851-BCS1, N-terminal-SMART-SM01024-\N;IPR027417-P-loop containing nucleoside triphosphate hydrolase-SUPERFAMILY-SSF52540…	Posttranslational modification, protein turnover, chaperones	Cellular processes and signaling	Posttranslational modification, protein turnover, chaperones			38.9367	20.72	0.546276	0.000482242	22.4633	0.598675	0.00893994	28.05	0.765866	0.255592	21.2767	0.605161	0.00313213	23.1133	0.627258	0.0132492	24.02	0.637913	0.0585705	35.62	0.934384	0.854958	16.2733	0.433713	8.58e-07	25.4733	0.687434	0.0752342	27.7167	0.771634	0.190702
Dicsqu464_1_PID_940377	;IPR013126-Heat shock protein 70 family-HMMPfam-PF00012-Hsp70 protein;IPR013126-Heat shock protein 70 family-PRINTS-PR00301-70kDa heat shock protein signature;IPR018181-Heat shock protein 70, conserved site-ProSitePatterns-PS00297-Heat shock hsp70 proteins family signature 1.;IPR018181-Heat shock protein 70, conserved site-ProSitePatterns-PS00329-Heat shock hsp70 proteins family signature 2.;IPR0…	Posttranslational modification, protein turnover, chaperones	Cellular processes and signaling	Posttranslational modification, protein turnover, chaperones			10.4833	8.38667	0.822117	0.397513	11.2267	1.11368	0.74254	10.22	1.03428	0.936555	4.32333	0.456157	2.29e-05	7.82	0.790518	0.329269	13.44	1.32685	0.332809	16.0733	1.56457	0.0628948	6.68333	0.663829	0.0827164	8.75	0.879104	0.667264	7.28333	0.753099	0.195998
Dicsqu464_1_PID_727189	;IPR013740-Redoxin-HMMPfam-PF08534-Redoxin;IPR012336-Thioredoxin-like fold-ProSiteProfiles-PS51352-Thioredoxin domain profile.;IPR012336-Thioredoxin-like fold-SUPERFAMILY-SSF52833-\N	Posttranslational modification, protein turnover, chaperones	Cellular processes and signaling	Posttranslational modification, protein turnover, chaperones			16.6	4.9	0.299252	0.012511	10.4267	0.649046	0.548073	10.52	0.666476	0.587713	3.62	0.239477	0.00175751	14.8133	0.938106	0.934576	9.235	0.572226	0.456745	12.7267	0.779046	0.790521	7.61667	0.47428	0.237342	9.75667	0.610258	0.455605	5.27	0.340723	0.0292552
Dicsqu464_1_PID_866806	;IPR000209-Peptidase S8/S53 domain-HMMPfam-PF00082-Subtilase family;IPR010259-Peptidase S8 propeptide/proteinase inhibitor I9-HMMPfam-PF05922-Peptidase inhibitor I9;IPR015500-Peptidase S8, subtilisin-related-PRINTS-PR00723-Subtilisin serine protease family (S8) signature;IPR023827-Peptidase S8, subtilisin, Asp-active site-ProSitePatterns-PS00136-Serine proteases, subtilase family, aspartic acid a…	Posttranslational modification, protein turnover, chaperones	Cellular processes and signaling	ABC transporter			10.7733	3.15	0.299282	0.00273064	22.2667	2.12937	0.130287	42.2967	4.14824	0.000620539	9.56	0.980521	0.971717	5.92	0.581499	0.264324	17.305	1.66009	0.415932	5.50333	0.521937	0.259171	8.68667	0.831016	0.811906	4.04667	0.395651	0.0497781	17.1467	1.71679	0.236947
Dicsqu464_1_PID_153959	;IPR001461-Aspartic peptidase-HMMPfam-PF00026-Eukaryotic aspartyl protease;IPR001461-Aspartic peptidase-PRINTS-PR00792-Pepsin (A1) aspartic protease family signature;IPR001969-Aspartic peptidase, active site-ProSitePatterns-PS00141-Eukaryotic and viral aspartyl proteases active site.;IPR021109-Aspartic peptidase domain-SUPERFAMILY-SSF50630-\N	Posttranslational modification, protein turnover, chaperones	Cellular processes and signaling	ABC transporter			25.3367	10.2067	0.413265	1.33e-06	15.9	0.652184	0.0600014	14.2933	0.600567	0.0165361	110.787	4.84897	6.71e-22	27.77	1.16471	0.544117	37.47	1.53328	0.0976458	16.8133	0.679507	0.12081	61.08	2.5163	2.36e-07	52.6067	2.19298	4.55e-05	49.7867	2.13279	2.24e-05
Dicsqu464_1_PID_936601	;IPR001338-Hydrophobin-HMMPfam-PF01185-Fungal hydrophobin;IPR001338-Hydrophobin-SMART-SM00075-Hydrophobins	#N/A	Cellular processes and signaling	Hydrophobin			127.483	54.8233	0.444453	1.14e-13	82.7567	0.678062	0.00221549	72.9867	0.610268	3.58e-05	113.36	0.988495	0.943829	79.9667	0.665586	0.000717234	89.795	0.734127	0.0520877	86.56	0.696631	0.00670353	107.517	0.882781	0.486831	107.903	0.893691	0.511037	144.28	1.23161	0.103887
Dicsqu464_1_PID_825145	;IPR000340-Dual specificity phosphatase, catalytic domain-HMMPfam-PF00782-Dual specificity phosphatase, catalytic domain;IPR016130-Protein-tyrosine phosphatase, active site-ProSitePatterns-PS00383-Tyrosine specific protein phosphatases active site.;IPR020422-Dual specificity phosphatase, subgroup, catalytic domain-ProSiteProfiles-PS50054-Dual specificity protein phosphatase family profile.;IPR000…	Defense mechanisms	Cellular processes and signaling	Defense mechanisms			34.59	29.8433	0.888637	0.832865	10.11	0.304243	0.0057492	14.6933	0.452231	0.092883	16.05	0.515363	0.0970544	15.99	0.488427	0.109534	11.58	0.346916	0.0428665	17.95	0.529766	0.256037	8.38333	0.252241	0.00063805	20.9533	0.636646	0.397978	21.02	0.661518	0.375115
Dicsqu464_1_PID_929222	;IPR003959-ATPase, AAA-type, core-HMMPfam-PF00004-ATPase family associated with various cellular activities (AAA);IPR003593-AAA+ ATPase domain-SMART-SM00382-ATPases associated with a variety of cellular activities;IPR027417-P-loop containing nucleoside triphosphate hydrolase-SUPERFAMILY-SSF52540-\N	Posttranslational modification, protein turnover, chaperones	Cellular processes and signaling	Posttranslational modification, protein turnover, chaperones			49.1033	23.09	0.484461	1.32e-11	40.36	0.856062	0.326816	36.5633	0.790871	0.0918208	19.63	0.443511	3.62e-15	23.4767	0.506373	2.72e-10	31.165	0.65754	0.00398969	31.5733	0.658595	0.000670632	30.1067	0.637462	9.17e-05	28.3133	0.607467	2.4e-05	32.1833	0.711908	0.00312055
Dicsqu464_1_PID_905986	;IPR001338-Hydrophobin-HMMPfam-PF01185-Fungal hydrophobin;IPR001338-Hydrophobin-SMART-SM00075-Hydrophobins	#N/A	Cellular processes and signaling	Hydrophobin			159.15	87.9533	0.577208	0.198312	21.29	0.139965	1.34e-07	24.6333	0.16529	1.99e-06	160.61	1.12223	0.816125	63.2933	0.420165	0.0406128	92.33	0.603314	0.394445	74.29	0.478483	0.151751	148.987	0.98092	0.98518	256.067	1.68931	0.297981	76.8167	0.527368	0.130044
Dicsqu464_1_PID_812969	;IPR001338-Hydrophobin-HMMPfam-PF01185-Fungal hydrophobin;IPR001338-Hydrophobin-SMART-SM00075-Hydrophobins	#N/A	Cellular processes and signaling	Hydrophobin			86.7567	16.0367	0.189956	6.54e-06	42.8433	0.510327	0.164086	34.2867	0.417141	0.0496355	23.8267	0.302618	0.0009952	50.33	0.611228	0.286923	36.21	0.430611	0.109352	46.8467	0.552188	0.283018	32.5833	0.390494	0.0305395	47.3267	0.569744	0.251824	39.11	0.485849	0.0775773
Dicsqu464_1_PID_926543	;IPR001461-Aspartic peptidase-HMMPfam-PF00026-Eukaryotic aspartyl protease;IPR001461-Aspartic peptidase-PRINTS-PR00792-Pepsin (A1) aspartic protease family signature;IPR001969-Aspartic peptidase, active site-ProSitePatterns-PS00141-Eukaryotic and viral aspartyl proteases active site.;IPR021109-Aspartic peptidase domain-SUPERFAMILY-SSF50630-\N	Posttranslational modification, protein turnover, chaperones	Cellular processes and signaling	ABC transporter			18.3767	6.98667	0.388154	0.000479371	6.3	0.357577	0.000345527	9.11	0.528041	0.04745	5.47	0.331039	1.95e-05	16.8967	0.979771	0.963909	11.885	0.676709	0.349712	11.5233	0.645085	0.268809	21.2567	1.21259	0.683159	32.6733	1.87455	0.0500153	9.39	0.557047	0.0438839
Dicsqu464_1_PID_1040474	;IPR011765-Peptidase M16, N-terminal-HMMPfam-PF00675-Insulinase (Peptidase family M16);IPR007863-Peptidase M16, C-terminal domain-HMMPfam-PF05193-Peptidase M16 inactive domain;IPR011249-Metalloenzyme, LuxS/M16 peptidase-like-SUPERFAMILY-SSF63411-\N	Posttranslational modification, protein turnover, chaperones	Cellular processes and signaling	ABC transporter			10.86	5.95333	0.56424	0.0201063	9.18667	0.879914	0.754331	10.7333	1.05512	0.914518	3.52333	0.361103	5.59e-06	4.98667	0.48806	0.00425285	11.51	1.10234	0.832978	6.86333	0.647681	0.186724	6.95667	0.663946	0.188983	4.01	0.390555	0.000190211	7.23333	0.725598	0.243532
Dicsqu464_1_PID_977270	;IPR011701-Major facilitator superfamily-HMMPfam-PF07690-Major Facilitator Superfamily;IPR020846-Major facilitator superfamily domain-SUPERFAMILY-SSF103473-\N	Carbohydrate transport and metabolism	Cellular processes and signaling	ABC transporter			86.0833	31.7533	0.379567	8.3e-09	52.0233	0.628952	0.024146	52.1367	0.645014	0.0328157	42.5133	0.548922	0.000386564	29.49	0.363272	1.45e-09	95.175	1.14448	0.659845	53.27	0.634319	0.0331553	79.08	0.959563	0.915959	65.3033	0.799591	0.351229	28.24	0.357139	2.41e-10
Dicsqu464_1_PID_971393	;IPR002068-Alpha crystallin/Hsp20 domain-HMMPfam-PF00011-Hsp20/alpha crystallin family;IPR002068-Alpha crystallin/Hsp20 domain-ProSiteProfiles-PS01031-Heat shock hsp20 proteins family profile.;IPR008978-HSP20-like chaperone-SUPERFAMILY-SSF49764-\N	Posttranslational modification, protein turnover, chaperones	Cellular processes and signaling	Posttranslational modification, protein turnover, chaperones			4131.52	1253.61	0.310364	1.56e-10	3505.11	0.883233	0.705125	3181.11	0.815429	0.495039	1394.62	0.374513	4.95e-08	2099.02	0.537892	0.00231719	3068.14	0.772486	0.397396	4651.68	1.15347	0.694059	3385.86	0.855588	0.63332	1714	0.43611	3.85e-05	2151.82	0.56534	0.00378612
Dicsqu464_1_PID_849469	;IPR001338-Hydrophobin-HMMPfam-PF01185-Fungal hydrophobin;IPR001338-Hydrophobin-SMART-SM00075-Hydrophobins	#N/A	Cellular processes and signaling	Hydrophobin			250.69	103.783	0.432155	0.00207626	56.3267	0.235012	3.54e-08	65.3967	0.277387	1.87e-06	737.577	3.26644	2.99e-06	163.11	0.69031	0.264269	121.445	0.507218	0.066808	121.347	0.497528	0.0337526	230.853	0.964059	0.955227	263.683	1.11126	0.818185	501.753	2.17844	0.00453178
Dicsqu464_1_PID_930943	;IPR001338-Hydrophobin-HMMPfam-PF01185-Fungal hydrophobin;IPR001338-Hydrophobin-SMART-SM00075-Hydrophobins	#N/A	Cellular processes and signaling	Hydrophobin			163.947	8.86333	0.0549187	1.27e-10	29.6633	0.188479	0.00113185	71.0767	0.460566	0.220181	16.49	0.111856	9.77e-07	109.493	0.712505	0.608177	88.085	0.564334	0.456718	95.3867	0.599452	0.52635	137.187	0.877551	0.901849	285.937	1.84364	0.345485	90	0.597279	0.37299
Dicsqu464_1_PID_917525	;IPR001338-Hydrophobin-HMMPfam-PF01185-Fungal hydrophobin;IPR001338-Hydrophobin-SMART-SM00075-Hydrophobins	#N/A	Cellular processes and signaling	Hydrophobin			26.6467	3.98667	0.153017	2.03e-11	6.41	0.249953	1.64e-06	11.2767	0.450977	0.0140664	6.25333	0.259497	8.22e-07	15.8533	0.634291	0.182581	14.63	0.575521	0.182937	16.5033	0.634302	0.278843	30.8033	1.21087	0.706611	48.71	1.92742	0.0513373	28.04	1.14446	0.733712
Dicsqu464_1_PID_976665	;IPR001338-Hydrophobin-HMMPfam-PF01185-Fungal hydrophobin;IPR019778-Hydrophobin, conserved site-ProSitePatterns-PS00956-Fungal hydrophobins signature.;IPR001338-Hydrophobin-SMART-SM00075-Hydrophobins	#N/A	Cellular processes and signaling	Hydrophobin			252.797	91.7967	0.379424	5.64e-05	61.68	0.25512	6.9e-09	102.833	0.434437	0.00150435	441.773	1.94329	0.00534664	212.357	0.891525	0.750151	181.97	0.751259	0.466785	169.183	0.687968	0.304744	254.277	1.05267	0.924947	419.773	1.75227	0.0531348	338.083	1.45819	0.171169
Dicsqu464_1_PID_1026624	;IPR001461-Aspartic peptidase-HMMPfam-PF00026-Eukaryotic aspartyl protease;IPR001461-Aspartic peptidase-PRINTS-PR00792-Pepsin (A1) aspartic protease family signature;IPR001969-Aspartic peptidase, active site-ProSitePatterns-PS00141-Eukaryotic and viral aspartyl proteases active site.;IPR021109-Aspartic peptidase domain-SUPERFAMILY-SSF50630-\N	Posttranslational modification, protein turnover, chaperones	Cellular processes and signaling	ABC transporter			34.8133	60.2833	1.79513	0.000733778	16.6267	0.49715	0.000128821	12.8633	0.391039	4.7e-08	16.5567	0.527517	0.000141395	12.9967	0.395554	4.22e-08	45.805	1.36676	0.221465	20.5367	0.602986	0.0135365	28.34	0.853023	0.57444	30.0567	0.91041	0.741553	15.1333	0.47267	9.13e-06
Dicsqu464_1_PID_806122	;IPR001623-DnaJ domain-HMMPfam-PF00226-DnaJ domain;IPR001440-Tetratricopeptide TPR1-HMMPfam-PF00515-Tetratricopeptide repeat;\N-\N-HMMPfam-PF13371-Tetratricopeptide repeat;\N-\N-HMMPfam-PF13414-TPR repeat;IPR001623-DnaJ domain-PRINTS-PR00625-DnaJ domain signature;IPR018253-DnaJ domain, conserved site-ProSitePatterns-PS00636-Nt-dnaJ domain signature.;IPR001623-DnaJ domain-ProSiteProfiles-PS50076-d…	Posttranslational modification, protein turnover, chaperones	Cellular processes and signaling	Posttranslational modification, protein turnover, chaperones			11.23	8.98667	0.82174	0.211573	5.59	0.518783	3.35e-06	4.4	0.416694	1.78e-10	3.75333	0.372814	1.3e-13	4.77667	0.452009	5.24e-09	6.755	0.626029	0.0110502	9.54	0.869399	0.552588	5.49	0.510693	1.01e-06	6.14667	0.577273	0.00029715	4.25333	0.412472	1.8e-11
Dicsqu464_1_PID_929050	;IPR003959-ATPase, AAA-type, core-HMMPfam-PF00004-ATPase family associated with various cellular activities (AAA);IPR003593-AAA+ ATPase domain-SMART-SM00382-ATPases associated with a variety of cellular activities;IPR027417-P-loop containing nucleoside triphosphate hydrolase-SUPERFAMILY-SSF52540-\N	Posttranslational modification, protein turnover, chaperones	Cellular processes and signaling	Posttranslational modification, protein turnover, chaperones			33.44	12.75	0.394664	4.71e-06	22.8667	0.712921	0.221014	23.9867	0.763968	0.366938	13.8267	0.459079	8.7e-05	16.9367	0.538504	0.00512157	53.545	1.66167	0.0742108	12.6333	0.386541	6.67e-06	12.17	0.37954	1.96e-06	22.6833	0.713643	0.206715	17.5633	0.569591	0.00839666
Dicsqu464_1_PID_290219	;IPR002867-Zinc finger, C6HC-type-HMMPfam-PF01485-IBR domain;IPR002867-Zinc finger, C6HC-type-SMART-SM00647-In Between Ring fingers;\N-\N-SUPERFAMILY-SSF57850-\N	Posttranslational modification, protein turnover, chaperones	Cellular processes and signaling	Posttranslational modification, protein turnover, chaperones			19	16.8267	0.909744	0.710248	11.1833	0.613271	0.0241687	8.14	0.455205	3.73e-05	4.91667	0.287079	4.95e-13	5.72	0.319333	1.37e-10	13.355	0.732801	0.260719	18.4033	0.989904	0.984954	10.8467	0.597264	0.0131914	7.28333	0.404984	2e-06	6.10333	0.35026	1.67e-09
Dicsqu464_1_PID_911104	;IPR018957-Zinc finger, C3HC4 RING-type-HMMPfam-PF00097-Zinc finger, C3HC4 type (RING finger);IPR017907-Zinc finger, RING-type, conserved site-ProSitePatterns-PS00518-Zinc finger RING-type signature.;IPR001841-Zinc finger, RING-type-ProSiteProfiles-PS50089-Zinc finger RING-type profile.;IPR001841-Zinc finger, RING-type-SMART-SM00184-Ring finger;\N-\N-SUPERFAMILY-SSF57850-\N	Posttranslational modification, protein turnover, chaperones	Cellular processes and signaling	Posttranslational modification, protein turnover, chaperones			13.4667	6.14	0.469248	3.29e-05	8.40667	0.65317	0.0458699	6.88333	0.543803	0.00185267	2.93	0.240864	2.99e-14	3.40333	0.268139	9.8e-13	10.34	0.797206	0.420976	11.91	0.905122	0.774914	8.12333	0.628962	0.0227697	5.7	0.449217	4.87e-05	4.88333	0.395727	1.39e-07
Dicsqu464_1_PID_917610	;IPR001338-Hydrophobin-HMMPfam-PF01185-Fungal hydrophobin;IPR001338-Hydrophobin-SMART-SM00075-Hydrophobins	#N/A	Cellular processes and signaling	Hydrophobin			12.3567	1.72667	0.141748	3.48e-05	1.09333	0.0917971	8.71e-07	2.58667	0.223766	0.00335262	1.1	0.098722	5.95e-07	6.35667	0.548961	0.290719	6.335	0.539644	0.391444	2.85333	0.238025	0.00733336	13.39	1.13896	0.89728	29.5533	2.52246	0.0934906	11.27	0.994005	0.992325
Dicsqu464_1_PID_671133	;IPR011701-Major facilitator superfamily-HMMPfam-PF07690-Major Facilitator Superfamily;IPR020846-Major facilitator superfamily domain-ProSiteProfiles-PS50850-Major facilitator superfamily (MFS) profile.;IPR020846-Major facilitator superfamily domain-SUPERFAMILY-SSF103473-\N	Carbohydrate transport and metabolism	Cellular processes and signaling	ABC transporter			59.81	12.0467	0.207131	1.59e-09	21.0333	0.365804	0.000556034	12.8167	0.22859	3.53e-08	6.87	0.128011	1.55e-16	16.62	0.29658	7.07e-06	26.37	0.45689	0.0336526	24.46	0.420943	0.00553666	17.1433	0.300413	9.85e-06	53.6233	0.945165	0.91089	5.96667	0.10903	4.15e-19
Dicsqu464_1_PID_825094	;IPR011701-Major facilitator superfamily-HMMPfam-PF07690-Major Facilitator Superfamily;IPR020846-Major facilitator superfamily domain-ProSiteProfiles-PS50850-Major facilitator superfamily (MFS) profile.;IPR020846-Major facilitator superfamily domain-SUPERFAMILY-SSF103473-\N	Carbohydrate transport and metabolism	Cellular processes and signaling	ABC transporter			10.9367	3.96	0.373964	2.37e-07	3.98	0.380649	6.01e-07	3.00667	0.292543	1.17e-10	3.55333	0.362639	3.81e-08	3.72	0.362307	8.26e-08	5.725	0.545194	0.0184128	5.23333	0.491505	0.000681886	4.48667	0.430549	1.26e-05	10.39	1.0022	0.996191	2.94667	0.294228	2.25e-11
Dicsqu464_1_PID_815159	;IPR001461-Aspartic peptidase-HMMPfam-PF00026-Eukaryotic aspartyl protease;IPR001461-Aspartic peptidase-PRINTS-PR00792-Pepsin (A1) aspartic protease family signature;IPR001969-Aspartic peptidase, active site-ProSitePatterns-PS00141-Eukaryotic and viral aspartyl proteases active site.;IPR021109-Aspartic peptidase domain-SUPERFAMILY-SSF50630-\N	Posttranslational modification, protein turnover, chaperones	Cellular processes and signaling	ABC transporter			32.4733	14.4	0.453852	2.85e-05	13.27	0.425754	1.11e-05	9.31	0.305726	1.37e-10	6.11333	0.209068	6.07e-19	12.1367	0.396676	7.36e-07	40.91	1.30354	0.3688	14.93	0.470965	0.000212332	7.42667	0.238819	7.01e-16	23.58	0.764726	0.290932	5.55	0.186106	6.43e-22
Dicsqu464_1_PID_824326	;IPR011545-DEAD/DEAH box helicase domain-HMMPfam-PF00270-DEAD/DEAH box helicase;IPR001650-Helicase, C-terminal-HMMPfam-PF00271-Helicase conserved C-terminal domain;IPR007502-Helicase-associated domain-HMMPfam-PF04408-Helicase associated domain (HA2);IPR011709-Domain of unknown function DUF1605-HMMPfam-PF07717-Oligonucleotide/oligosaccharide-binding (OB)-fold;IPR002464-DNA/RNA helicase, ATP-depend…	RNA processing and modification	Information storage and processing	RNA processing and modification			28.0067	18.65	0.684553	3.43e-05	22.31	0.82918	0.103333	19.8067	0.751489	0.00504466	11.99	0.474649	1.42e-18	14.8067	0.560245	4.12e-11	26.235	0.972083	0.878077	26.4567	0.966068	0.860791	21.21	0.790207	0.0270079	16.5767	0.623605	4.01e-07	17.17	0.666354	4.93e-06
Dicsqu464_1_PID_952475	#N/A	#N/A	Information storage and processing	Transcription factor			29.5767	21.27	0.73748	0.0399967	24.31	0.858387	0.45584	21.2233	0.762474	0.121597	19.6867	0.739592	0.0341264	20.3767	0.730337	0.0456907	23.41	0.827006	0.385209	28.56	0.987579	0.97395	22.9067	0.810099	0.27255	21.7733	0.776729	0.153343	12.83	0.472029	1.92e-08
Dicsqu464_1_PID_928222	;IPR000120-Amidase-HMMPfam-PF01425-Amidase;IPR023631-Amidase signature domain-SUPERFAMILY-SSF75304-\N	Translation, ribosomal structure and biogenesis	Information storage and processing	Translation, ribosomal structure and biogenesis			8.35333	8.18	1.00423	0.992475	6.22667	0.777366	0.440978	5.49	0.69711	0.224118	3.22667	0.427002	8.46e-05	5.06667	0.642739	0.0863265	11.37	1.41884	0.294698	9.42333	1.15347	0.737188	11.6367	1.45546	0.201161	6.16667	0.779972	0.431219	5.37667	0.699398	0.15549
Dicsqu464_1_PID_779033	;IPR003890-MIF4G-like, type 3-HMMPfam-PF02854-MIF4G domain;IPR003890-MIF4G-like, type 3-SMART-SM00543-Middle domain of eukaryotic initiation factor 4G (eIF4G);IPR016024-Armadillo-type fold-SUPERFAMILY-SSF48371-\N	Translation, ribosomal structure and biogenesis	Information storage and processing	Translation, ribosomal structure and biogenesis			8.39333	6.88667	0.84323	0.450188	9.45	1.17055	0.571497	8.78	1.11219	0.735948	3.56	0.46532	4.79e-05	4.85333	0.612221	0.0166631	10.19	1.25302	0.425894	10.4133	1.2661	0.397185	7.58333	0.940304	0.871653	4.94667	0.623848	0.0363275	7.07333	0.916067	0.729334
Dicsqu464_1_PID_397723	;IPR007087-Zinc finger, C2H2-HMMPfam-PF00096-Zinc finger, C2H2 type;\N-\N-HMMPfam-PF13894-C2H2-type zinc finger;IPR007087-Zinc finger, C2H2-ProSitePatterns-PS00028-Zinc finger C2H2 type domain signature.;IPR007087-Zinc finger, C2H2-ProSiteProfiles-PS50157-Zinc finger C2H2 type domain profile.;IPR015880-Zinc finger, C2H2-like-SMART-SM00355-zinc finger;\N-\N-SUPERFAMILY-SSF57667-\N	General function prediction only	Information storage and processing	Transcription factor			19.66	9.12667	0.478789	7.99e-11	17.1667	0.911108	0.615288	15.44	0.836151	0.251701	8.84	0.501398	5.2e-10	9.42667	0.5083	2.45e-09	24.275	1.28477	0.118345	14.3033	0.745986	0.0414444	20.0333	1.06567	0.767921	9.54667	0.514078	2.08e-08	11.82	0.655008	0.000240139
Dicsqu464_1_PID_813138	;IPR002877-Ribosomal RNA methyltransferase FtsJ domain-HMMPfam-PF01728-FtsJ-like methyltransferase;IPR029063-S-adenosyl-L-methionine-dependent methyltransferase-SUPERFAMILY-SSF53335-\N	RNA processing and modification	Information storage and processing	RNA processing and modification			18.35	14.46	0.810569	0.583166	15.63	0.88626	0.821873	8.22333	0.475162	0.0323703	6.66	0.400575	0.00160903	13.3667	0.771004	0.510615	20.955	1.18402	0.755143	19.4667	1.08155	0.910374	11.24	0.638848	0.273315	10.8267	0.619894	0.212708	6.43667	0.378788	0.00112464
Dicsqu464_1_PID_823605	;IPR007087-Zinc finger, C2H2-HMMPfam-PF00096-Zinc finger, C2H2 type;IPR007087-Zinc finger, C2H2-ProSiteProfiles-PS50157-Zinc finger C2H2 type domain profile.;\N-\N-SUPERFAMILY-SSF57667-\N	Transcription	Information storage and processing	Transcription factor			136.863	66.4633	0.498788	0.192856	114.433	0.866953	0.875758	129.67	1.00963	0.992424	25.7033	0.209243	0.000613287	48.0333	0.373204	0.0681808	171.035	1.29964	0.764844	64.74	0.483676	0.305729	69.59	0.523344	0.340463	28.66	0.221396	0.00422352	67.6033	0.537793	0.265533
Dicsqu464_1_PID_445201	;\N-\N-HMMPfam-PF13465-Zinc-finger double domain;IPR007087-Zinc finger, C2H2-ProSitePatterns-PS00028-Zinc finger C2H2 type domain signature.;IPR007087-Zinc finger, C2H2-ProSiteProfiles-PS50157-Zinc finger C2H2 type domain profile.;IPR015880-Zinc finger, C2H2-like-SMART-SM00355-zinc finger;\N-\N-SUPERFAMILY-SSF57667-\N	General function prediction only	Information storage and processing	Transcription factor			14.0967	8.74	0.639613	0.00287976	9.27	0.685021	0.029658	7.91667	0.595747	0.00110454	5.37333	0.423073	5.78e-10	7.59667	0.571688	0.000206471	14.715	1.08273	0.769611	8.99667	0.653106	0.0136114	8.88	0.657744	0.0106938	9.54333	0.712973	0.0564734	6.45667	0.497616	7.85e-07
Dicsqu464_1_PID_915207	;IPR007087-Zinc finger, C2H2-HMMPfam-PF00096-Zinc finger, C2H2 type;IPR007087-Zinc finger, C2H2-ProSitePatterns-PS00028-Zinc finger C2H2 type domain signature.;IPR007087-Zinc finger, C2H2-ProSiteProfiles-PS50157-Zinc finger C2H2 type domain profile.;IPR015880-Zinc finger, C2H2-like-SMART-SM00355-zinc finger;\N-\N-SUPERFAMILY-SSF57667-\N	General function prediction only	Information storage and processing	Transcription factor			16.58	9.91667	0.615838	0.0049889	11.72	0.735189	0.156101	10.7333	0.690188	0.0695698	6.14667	0.411657	2.38e-08	7.83333	0.50122	5.2e-05	10.115	0.632874	0.0467608	13.5667	0.838897	0.540658	10.2433	0.64441	0.0232099	10.78	0.686229	0.0649526	6.66	0.437597	2.79e-07
Dicsqu464_1_PID_817588	;IPR007087-Zinc finger, C2H2-ProSiteProfiles-PS50157-Zinc finger C2H2 type domain profile.	#N/A	Information storage and processing	Transcription factor			9.35333	4.87	0.534154	0.0520461	10.9233	1.21228	0.701839	6.78	0.772941	0.596476	2.22333	0.261398	6.02e-06	5.48	0.624088	0.193564	7.06	0.773421	0.619105	18.5367	2.02619	0.0599738	7.72667	0.859659	0.795058	12.8667	1.45001	0.364416	3.53667	0.411041	0.00417169
Dicsqu464_1_PID_904710	;IPR000679-Zinc finger, GATA-type-HMMPfam-PF00320-GATA zinc finger;IPR000679-Zinc finger, GATA-type-ProSiteProfiles-PS50114-GATA-type zinc finger domain profile.;IPR000679-Zinc finger, GATA-type-SMART-SM00401-zinc finger binding to DNA consensus sequence [AT]GATA[AG];\N-\N-SUPERFAMILY-SSF57716-\N	Transcription	Information storage and processing	Transcription factor			58.51	31.26	0.550636	7.67e-05	31.3067	0.556201	0.000247347	31.44	0.571053	0.00050996	25.39	0.481742	3.39e-07	28.9667	0.524921	2.26e-05	31.615	0.559922	0.00277971	46.71	0.81694	0.395915	26.92	0.480795	8.54e-07	39.3	0.708435	0.0594312	34.0033	0.631763	0.00285415
Dicsqu464_1_PID_929557	;IPR008422-Homeobox KN domain-HMMPfam-PF05920-Homeobox KN domain;IPR001356-Homeobox domain-ProSiteProfiles-PS50071-'Homeobox' domain profile.;IPR001356-Homeobox domain-SMART-SM00389-Homeodomain;IPR009057-Homeodomain-like-SUPERFAMILY-SSF46689-\N	Transcription	Information storage and processing	Transcription factor			85.2233	40.14	0.482614	1.6e-05	56.4133	0.686663	0.0762579	70.46	0.880146	0.655952	37.0767	0.483244	7.61e-06	55.79	0.694936	0.0621882	59.555	0.725021	0.199003	65.0833	0.781987	0.348947	53.2333	0.650771	0.0312588	56.27	0.696567	0.0833365	53.5667	0.683485	0.0377779
Dicsqu464_1_PID_922254	;\N-\N-HMMPfam-PF13086-AAA domain;\N-\N-HMMPfam-PF13087-AAA domain;IPR000571-Zinc finger, CCCH-type-ProSiteProfiles-PS50103-Zinc finger C3H1-type profile.;IPR000571-Zinc finger, CCCH-type-SMART-SM00356-zinc finger;IPR027417-P-loop containing nucleoside triphosphate hydrolase-SUPERFAMILY-SSF52540-\N	Replication, recombination and repair	Information storage and processing	Replication, recombination and repair			23.83	11.2433	0.483196	9.44e-06	12.09	0.52777	0.000298762	12.8433	0.574882	0.002318	7.90667	0.36819	9.07e-11	9.13333	0.405278	1.94e-08	16.65	0.723544	0.182996	19.5467	0.837947	0.534234	12.04	0.525728	0.000178445	11.3567	0.502181	9.27e-05	10.4567	0.476715	4.02e-06
Dicsqu464_1_PID_923365	;IPR001214-SET domain-HMMPfam-PF00856-SET domain;IPR001214-SET domain-ProSiteProfiles-PS50280-SET domain profile.;IPR001214-SET domain-SMART-SM00317-SET (Su(var)3-9, Enhancer-of-zeste, Trithorax) domain;\N-\N-SUPERFAMILY-SSF82199-\N	Chromatin structure and dynamics	Information storage and processing	Chromatin structure and dynamics			31.4	18.5767	0.607325	0.000249294	18.3667	0.608179	0.000626633	13.0333	0.440597	6.87e-10	6.87333	0.242438	1.61e-28	10.8833	0.367061	7.97e-15	20.465	0.675659	0.0335378	29.8533	0.970416	0.926147	14.64	0.486637	4.78e-08	16.9	0.56687	9.1e-05	11.2767	0.39057	1.07e-13
Dicsqu464_1_PID_828140	;\N-\N-HMMPfam-PF13087-AAA domain;\N-\N-HMMPfam-PF13604-AAA domain;IPR027417-P-loop containing nucleoside triphosphate hydrolase-SUPERFAMILY-SSF52540-\N	RNA processing and modification	Information storage and processing	Transcription factor			23.69	12.7933	0.554712	2.58e-05	12.13	0.533294	1.34e-05	10.2567	0.460101	2.14e-08	5.80333	0.271712	6.29e-24	8.06667	0.361542	1.78e-14	15.855	0.694346	0.0604048	21.4033	0.923519	0.779686	11.43	0.503514	7.35e-07	9.6	0.427632	1.04e-09	8.2	0.376459	6.26e-14
Dicsqu464_1_PID_1042373	;IPR022755-Zinc finger, double-stranded RNA binding-HMMPfam-PF12171-Zinc-finger double-stranded RNA-binding;\N-\N-HMMPfam-PF13894-C2H2-type zinc finger;IPR007087-Zinc finger, C2H2-ProSitePatterns-PS00028-Zinc finger C2H2 type domain signature.;IPR007087-Zinc finger, C2H2-ProSiteProfiles-PS50157-Zinc finger C2H2 type domain profile.;IPR015880-Zinc finger, C2H2-like-SMART-SM00355-zinc finger;\N-\N-…	General function prediction only	Information storage and processing	Transcription factor			19.8467	11.1367	0.575803	0.000538139	9.70667	0.511079	4.54e-05	8.42	0.451371	6.73e-07	5.36667	0.300545	4.31e-15	5.88667	0.31443	6.6e-14	15.225	0.796255	0.349542	16.9567	0.874333	0.635228	11.4967	0.605597	0.00330791	9.33	0.495975	3.45e-05	8.73333	0.479196	1.62e-06
Dicsqu464_1_PID_378073	;\N-\N-HMMPfam-PF13086-AAA domain;\N-\N-HMMPfam-PF13087-AAA domain;IPR000571-Zinc finger, CCCH-type-ProSiteProfiles-PS50103-Zinc finger C3H1-type profile.;IPR000571-Zinc finger, CCCH-type-SMART-SM00356-zinc finger;IPR027417-P-loop containing nucleoside triphosphate hydrolase-SUPERFAMILY-SSF52540-\N	Replication, recombination and repair	Information storage and processing	Replication, recombination and repair			17.9067	11.1067	0.636479	0.0121043	9.75	0.566788	0.00304476	7.78333	0.462819	1.4e-05	3.98	0.246903	7.01e-19	5.36333	0.317825	2.28e-12	11.19	0.647194	0.0694022	14.5033	0.826606	0.518513	8.49667	0.494564	6.55e-05	6.46333	0.381009	1.99e-08	4.97667	0.302133	5.68e-14
Dicsqu464_1_PID_943903	;IPR008250-P-type ATPase, A domain-HMMPfam-PF00122-E1-E2 ATPase;IPR006068-Cation-transporting P-type ATPase, C-terminal-HMMPfam-PF00689-Cation transporting ATPase, C-terminus;IPR004014-Cation-transporting P-type ATPase, N-terminal-HMMPfam-PF00690-Cation transporter/ATPase, N-terminus;IPR023214-HAD-like domain-HMMPfam-PF00702-haloacid dehalogenase-like hydrolase;IPR001757-P-type ATPase-PRINTS-PR00…	Inorganic ion transport and metabolism	Metabolism	Inorganic ion transport and metabolism			64.3433	55.7067	0.897327	0.817905	18.1233	0.296218	0.000386655	38.1067	0.628367	0.302355	137.55	2.37285	0.00674765	61.9067	1.02235	0.967911	89.67	1.44929	0.479818	54.39	0.865135	0.834631	45.5	0.741975	0.569326	70.52	1.15907	0.782327	41.5833	0.701391	0.366614
Dicsqu464_1_PID_839411	;IPR023210-NADP-dependent oxidoreductase domain-HMMPfam-PF00248-Aldo/keto reductase family;IPR020471-Aldo/keto reductase subgroup-PRINTS-PR00069-Aldo-keto reductase signature;IPR023210-NADP-dependent oxidoreductase domain-SUPERFAMILY-SSF51430-\N	General function prediction only	Metabolism	Energy production and conversion			10.6167	5.11333	0.491393	0.0325346	11.8767	1.15878	0.790757	9.27	0.922127	0.901774	3.93333	0.408621	0.00406497	7.96333	0.791072	0.586265	10.56	1.0272	0.967223	7.79333	0.747148	0.599025	9.24	0.904848	0.882146	6.29667	0.620803	0.248465	5.96	0.604279	0.154946
Dicsqu464_1_PID_916042	;IPR002629-Cobalamin-independent methionine synthase MetE, C-terminal/archaeal-HMMPfam-PF01717-Cobalamin-independent synthase, Catalytic domain;\N-\N-SUPERFAMILY-SSF51726-\N	Amino acid transport and metabolism	Metabolism	Amino acid transport and metabolism			52.29	52.6667	1.03707	0.851834	45.61	0.908022	0.658414	43.5	0.884566	0.561741	22.6167	0.480337	2.81e-09	25.6533	0.521071	4.65e-07	64.985	1.29131	0.182204	35.3567	0.692433	0.0199427	47.7567	0.955538	0.8707	31.5133	0.635483	0.00194527	38.3067	0.796319	0.12353
Dicsqu464_1_PID_806896	;IPR018608-Gluconate transport inducer 1/Pac2-HMMPfam-PF09729-Gti1/Pac2 family	Carbohydrate transport and metabolism	Metabolism	Carbohydrate transport and metabolism			193.32	186.537	0.992548	0.977644	150.54	0.808588	0.321904	138.65	0.760953	0.167297	80.8967	0.464808	9.13e-08	155.963	0.856948	0.441487	241.015	1.29669	0.255196	152.727	0.80876	0.370558	142.267	0.767953	0.195036	131.24	0.716486	0.0730364	104.42	0.58698	0.000465675
Dicsqu464_1_PID_914628	;IPR018608-Gluconate transport inducer 1/Pac2-HMMPfam-PF09729-Gti1/Pac2 family	Carbohydrate transport and metabolism	Metabolism	Carbohydrate transport and metabolism			19.7167	18.32	0.962429	0.885085	11.3567	0.59976	0.0131841	12.24	0.657208	0.0508682	10.5367	0.592422	0.00313748	14.14	0.761067	0.209532	33.76	1.78002	0.0135786	12.4033	0.644448	0.0526789	13.5733	0.719339	0.155661	11.15	0.597198	0.0133143	7.92333	0.437085	1.85e-06
Dicsqu464_1_PID_822038	;IPR002938-Monooxygenase, FAD-binding-HMMPfam-PF01494-FAD binding domain;IPR003042-Aromatic-ring hydroxylase-like-PRINTS-PR00420-Aromatic-ring hydroxylase (flavoprotein monooxygenase) signature;\N-\N-SUPERFAMILY-SSF51905-\N;\N-\N-SUPERFAMILY-SSF54373-\N	Energy production and conversion	Metabolism	Energy production and conversion			20.9933	11.68	0.572274	7.94e-08	13.9933	0.695783	0.0015862	14.9133	0.756012	0.0220416	8.13667	0.430525	3.49e-17	11.7167	0.592548	5.19e-07	16.015	0.794599	0.127868	14.9	0.729075	0.0101581	11.3933	0.567904	3.75e-08	12.07	0.605394	6.25e-06	12.2533	0.636385	1.12e-05
Dicsqu464_1_PID_871374	;IPR002524-Cation efflux protein-HMMPfam-PF01545-Cation efflux family;\N-\N-SUPERFAMILY-SSF160240-\N;\N-\N-SUPERFAMILY-SSF161111-\N;IPR002524-Cation efflux protein-TIGRFAM-TIGR01297-CDF: cation diffusion facilitator family transporter	Inorganic ion transport and metabolism	Metabolism	Inorganic ion transport and metabolism			161.957	306.36	1.95836	0.000297807	156.6	1.0059	0.98825	175.913	1.15171	0.651684	84.5167	0.579331	0.00285026	96.1633	0.629759	0.025133	124.525	0.801392	0.464241	119.403	0.756226	0.324451	145.673	0.942447	0.884761	75.3167	0.491404	0.000390918	113.84	0.764388	0.213693
Dicsqu464_1_PID_928810	;IPR002921-Fungal lipase-like domain-HMMPfam-PF01764-Lipase (class 3);IPR029058-Alpha/Beta hydrolase fold-SUPERFAMILY-SSF53474-\N	Lipid transport and metabolism	Metabolism	Lipid transport and metabolism			52.48	64.19	1.24471	0.537013	53.7367	1.06873	0.904597	57.3567	1.15785	0.773038	27.77	0.587596	0.0638304	51.9367	1.04897	0.916867	34.565	0.686226	0.389811	36.3	0.710889	0.449582	48.37	0.967225	0.959935	46.0867	0.925462	0.875633	22.5333	0.466229	0.00795922
Dicsqu464_1_PID_544785	;IPR000073-Alpha/beta hydrolase fold-1-HMMPfam-PF12697-Alpha/beta hydrolase family;IPR000639-Epoxide hydrolase-like-PRINTS-PR00412-Epoxide hydrolase signature;IPR029058-Alpha/Beta hydrolase fold-SUPERFAMILY-SSF53474-\N	Lipid transport and metabolism	Metabolism	Lipid transport and metabolism			11.1067	7.49333	0.692081	0.0422276	13.64	1.27167	0.29776	12.8133	1.2235	0.412783	5.01333	0.499239	3.04e-05	8.64333	0.823016	0.36587	13.12	1.22256	0.456685	11.7	1.07496	0.839967	11.4467	1.07239	0.83825	7.07333	0.671005	0.0528821	7.32667	0.712899	0.0679626
Dicsqu464_1_PID_1023819	;IPR000120-Amidase-HMMPfam-PF01425-Amidase;\N-\N-PIRSF-PIRSF001221-\N;IPR023631-Amidase signature domain-SUPERFAMILY-SSF75304-\N	Lipid transport and metabolism	Metabolism	Lipid transport and metabolism			73.4067	67.4767	0.941375	0.878269	54.8867	0.774593	0.538407	54.28	0.787922	0.582298	28.0233	0.423403	0.000960526	41.4233	0.59504	0.0954865	67.405	0.950914	0.925408	74.7533	1.04042	0.955387	62.38	0.880765	0.811381	43.36	0.620374	0.158286	42.6267	0.631023	0.124849
Dicsqu464_1_PID_945658	;IPR004045-Glutathione S-transferase, N-terminal-HMMPfam-PF13417-Glutathione S-transferase, N-terminal domain;IPR004045-Glutathione S-transferase, N-terminal-ProSiteProfiles-PS50404-Soluble glutathione S-transferase N-terminal domain profile.;IPR010987-Glutathione S-transferase, C-terminal-like-ProSiteProfiles-PS50405-Soluble glutathione S-transferase C-terminal domain profile.;IPR010987-Glutathi…	Posttranslational modification, protein turnover, chaperones	Metabolism	Energy production and conversion, cytP450			22.9567	17.35	0.782163	0.126354	12.6567	0.572546	0.000326663	10.6733	0.495354	2.23e-06	22.7967	1.10254	0.566418	14.5033	0.671786	0.011996	16.55	0.749305	0.173176	13.5767	0.608146	0.00235069	12.38	0.565214	0.000144611	19.0967	0.879606	0.555772	10.5833	0.502532	1.1e-06
Dicsqu464_1_PID_920803	;IPR004046-Glutathione S-transferase, C-terminal-HMMPfam-PF00043-Glutathione S-transferase, C-terminal domain;IPR004045-Glutathione S-transferase, N-terminal-HMMPfam-PF02798-Glutathione S-transferase, N-terminal domain;IPR004045-Glutathione S-transferase, N-terminal-ProSiteProfiles-PS50404-Soluble glutathione S-transferase N-terminal domain profile.;IPR010987-Glutathione S-transferase, C-terminal…	Posttranslational modification, protein turnover, chaperones	Metabolism	Energy production and conversion, cytP451			9.31333	31.39	3.46611	3.26e-07	9.64667	1.07944	0.876966	10.87	1.23567	0.609787	7.12333	0.845595	0.583378	10.7767	1.22385	0.561899	5.22	0.58719	0.158883	7.84	0.861286	0.770422	3.79333	0.424942	0.00239505	7.13	0.802854	0.572731	4.43	0.515731	0.0150213
Dicsqu464_1_PID_919019	;IPR001128-Cytochrome P450-HMMPfam-PF00067-Cytochrome P450;IPR001128-Cytochrome P450-PRINTS-PR00385-P450 superfamily signature;IPR002401-Cytochrome P450, E-class, group I-PRINTS-PR00463-E-class P450 group I signature;IPR001128-Cytochrome P450-SUPERFAMILY-SSF48264-\N	Secondary metabolites biosynthesis, transport and catabolism	Metabolism	Energy production and conversion, cytP452			17.5067	12.4267	0.733246	0.00775107	13.1133	0.779894	0.074443	11.3533	0.688472	0.00246759	8.41667	0.532635	3.4e-09	7.97667	0.483273	1.66e-11	16.185	0.959744	0.854654	13.0333	0.762192	0.0576494	16.42	0.980065	0.93845	13.23	0.79628	0.101762	8.61333	0.535101	4.23e-09
Dicsqu464_1_PID_824676	;IPR001128-Cytochrome P450-HMMPfam-PF00067-Cytochrome P450;IPR001128-Cytochrome P450-PRINTS-PR00385-P450 superfamily signature;IPR002401-Cytochrome P450, E-class, group I-PRINTS-PR00463-E-class P450 group I signature;IPR017972-Cytochrome P450, conserved site-ProSitePatterns-PS00086-Cytochrome P450 cysteine heme-iron ligand signature.;IPR001128-Cytochrome P450-SUPERFAMILY-SSF48264-\N	Secondary metabolites biosynthesis, transport and catabolism	Metabolism	Energy production and conversion, cytP453			27.9867	15.1667	0.555399	0.000255677	23.4333	0.87119	0.585789	20.7867	0.789672	0.28594	11.9033	0.471455	9.2e-07	19.32	0.730595	0.0911455	20.88	0.772707	0.28785	24.7367	0.905023	0.748594	24.7067	0.919933	0.78555	24.8833	0.936398	0.808435	17.2033	0.667291	0.0158567
Dicsqu464_1_PID_969391	;IPR001128-Cytochrome P450-HMMPfam-PF00067-Cytochrome P450;IPR001128-Cytochrome P450-PRINTS-PR00385-P450 superfamily signature;IPR002401-Cytochrome P450, E-class, group I-PRINTS-PR00463-E-class P450 group I signature;IPR017972-Cytochrome P450, conserved site-ProSitePatterns-PS00086-Cytochrome P450 cysteine heme-iron ligand signature.;IPR001128-Cytochrome P450-SUPERFAMILY-SSF48264-\N	Lipid transport and metabolism	Metabolism	Energy production and conversion, cytP454			12.5567	6.67333	0.547829	6.27e-10	11.7	0.970006	0.873494	12.2867	1.04023	0.838278	4.90667	0.435511	1.92e-18	7.77	0.656602	3.26e-05	12.42	1.02728	0.894146	12.1	0.988124	0.965252	10.1967	0.848606	0.218806	8.21667	0.689789	0.000764457	7.48333	0.649268	8.91e-06
Dicsqu464_1_PID_643356	;IPR001128-Cytochrome P450-HMMPfam-PF00067-Cytochrome P450;IPR001128-Cytochrome P450-SUPERFAMILY-SSF48264-\N	Secondary metabolites biosynthesis, transport and catabolism	Metabolism	Energy production and conversion, cytP455			18.31	10.3067	0.575451	0.000989177	16.3467	0.923574	0.78473	16.48	0.955283	0.893492	7.85667	0.475462	3.58e-06	14.1167	0.814472	0.321237	16.83	0.948448	0.872655	17.2233	0.959489	0.915376	19.41	1.1003	0.754409	17.8933	1.02498	0.938068	13.0767	0.773036	0.168777
Dicsqu464_1_PID_950066	;IPR001128-Cytochrome P450-HMMPfam-PF00067-Cytochrome P450;IPR001128-Cytochrome P450-SUPERFAMILY-SSF48264-\N	Lipid transport and metabolism	Metabolism	Energy production and conversion, cytP456			5.37333	35.79	6.77998	1.73e-08	8.08667	1.5669	0.381565	7.28333	1.4325	0.519705	1.87333	0.385731	0.0083672	4.46333	0.882104	0.822166	7.9	1.5337	0.457689	6.07333	1.15713	0.849265	6.23667	1.21001	0.780165	4.41667	0.864893	0.811669	3.06	0.618521	0.255276
Dicsqu464_1_PID_882561	;IPR004045-Glutathione S-transferase, N-terminal-HMMPfam-PF13417-Glutathione S-transferase, N-terminal domain;IPR004045-Glutathione S-transferase, N-terminal-ProSiteProfiles-PS50404-Soluble glutathione S-transferase N-terminal domain profile.;IPR010987-Glutathione S-transferase, C-terminal-like-ProSiteProfiles-PS50405-Soluble glutathione S-transferase C-terminal domain profile.;IPR010987-Glutathi…	Inorganic ion transport and metabolism	Metabolism	Energy production and conversion, cytP457			105.34	66.31	0.636437	0.3664	82.8267	0.813536	0.780156	61.0367	0.611879	0.432315	13.18	0.138178	4.65e-07	64.6033	0.646067	0.422572	109.645	1.07578	0.931193	62.5667	0.605359	0.461652	105.89	1.03531	0.975768	39.9933	0.394763	0.0654746	35.0167	0.358607	0.0192944
Dicsqu464_1_PID_935695	;IPR015590-Aldehyde dehydrogenase domain-HMMPfam-PF00171-Aldehyde dehydrogenase family;IPR029510-Aldehyde dehydrogenase, glutamic acid active site-ProSitePatterns-PS00687-Aldehyde dehydrogenases glutamic acid active site.;IPR016161-Aldehyde/histidinol dehydrogenase-SUPERFAMILY-SSF53720-\N	Energy production and conversion	Metabolism	Energy production and conversion, cytP450			307.627	83.33	0.27419	0.000871089	224.803	0.75806	0.666726	272.06	0.937173	0.940412	133.12	0.478645	0.0650584	389.117	1.34101	0.583172	213.555	0.720108	0.623778	226.257	0.752725	0.696906	356.84	1.21014	0.802102	482.547	1.65	0.344346	271.127	0.953749	0.937212
Dicsqu464_1_PID_926006	;IPR000572-Oxidoreductase, molybdopterin-binding domain-HMMPfam-PF00174-Oxidoreductase molybdopterin binding domain;IPR005066-Moybdenum cofactor oxidoreductase, dimerisation-HMMPfam-PF03404-Mo-co oxidoreductase dimerisation domain;IPR008335-Eukaryotic molybdopterin oxidoreductase-PRINTS-PR00407-Eukaryotic molybdopterin domain signature;IPR000572-Oxidoreductase, molybdopterin-binding domain-SUPERF…	Energy production and conversion	Metabolism	Energy production and conversion			6.85	2.80667	0.419781	0.00498853	5.18	0.783843	0.614788	5.13333	0.790062	0.632978	3.12333	0.503203	0.0238125	5.24667	0.809086	0.611424	9.69	1.46312	0.423144	4.40333	0.655839	0.362562	13.5833	2.0594	0.0391888	5.27	0.80529	0.639463	8.46	1.33085	0.443176
Dicsqu464_1_PID_926995	;IPR001792-Acylphosphatase-like domain-HMMPfam-PF00708-Acylphosphatase;IPR020456-Acylphosphatase-PRINTS-PR00112-Acylphosphatase signature;IPR017968-Acylphosphatase, conserved site-ProSitePatterns-PS00150-Acylphosphatase signature 1.;IPR017968-Acylphosphatase, conserved site-ProSitePatterns-PS00151-Acylphosphatase signature 2.;IPR001792-Acylphosphatase-like domain-ProSiteProfiles-PS51160-Acylphosp…	Energy production and conversion	Metabolism	Energy production and conversion			23.1567	10.01	0.446117	9.09e-05	29.4467	1.32318	0.317609	29.4167	1.34844	0.278833	11.3	0.539438	0.00225416	17	0.779349	0.330198	31.32	1.40731	0.253121	26.03	1.15161	0.710272	24.72	1.1149	0.777832	15.1233	0.688084	0.146249	18.54	0.86868	0.600498
Dicsqu464_1_PID_823551	;IPR023210-NADP-dependent oxidoreductase domain-HMMPfam-PF00248-Aldo/keto reductase family;IPR023210-NADP-dependent oxidoreductase domain-SUPERFAMILY-SSF51430-\N	Energy production and conversion	Metabolism	Energy production and conversion			70.17	30.4167	0.446217	0.000321329	61.33	0.911501	0.821426	64.2967	0.970528	0.952401	207.307	3.27774	1.16e-08	55.99	0.847722	0.596269	205.23	3.04519	4.07e-05	60.3433	0.879378	0.776064	148.83	2.21379	0.00071355	47.0833	0.706891	0.239317	139.763	2.15887	0.000560626
Dicsqu464_1_PID_1007677	;IPR002921-Fungal lipase-like domain-HMMPfam-PF01764-Lipase (class 3);IPR029058-Alpha/Beta hydrolase fold-SUPERFAMILY-SSF53474-\N	Lipid transport and metabolism	Metabolism	Lipid transport and metabolism			250.243	78.2867	0.318388	0.00501175	207.623	0.861749	0.838846	216.157	0.919901	0.923845	120.597	0.535483	0.13742	345.523	1.46891	0.46403	168.09	0.701039	0.600028	263.393	1.08062	0.93804	289.963	1.21175	0.806834	432.917	1.8271	0.250593	242.143	1.05287	0.933512
Dicsqu464_1_PID_981495	;\N-\N-HMMPfam-PF13410-Glutathione S-transferase, C-terminal domain;IPR004045-Glutathione S-transferase, N-terminal-HMMPfam-PF13417-Glutathione S-transferase, N-terminal domain;IPR004045-Glutathione S-transferase, N-terminal-ProSiteProfiles-PS50404-Soluble glutathione S-transferase N-terminal domain profile.;IPR010987-Glutathione S-transferase, C-terminal-like-ProSiteProfiles-PS50405-Soluble glut…	Posttranslational modification, protein turnover, chaperones	Metabolism	Energy production and conversion, cytP450			67.6967	30.78	0.466975	0.000156827	75.42	1.15773	0.659461	73.1333	1.14298	0.699198	32.0333	0.524035	0.00101014	47.6067	0.74478	0.232097	87.275	1.33908	0.347015	59.0867	0.893158	0.781209	64.1533	0.98831	0.98391	35.5267	0.552269	0.0104932	46.6067	0.745106	0.205625
Dicsqu464_1_PID_968332	;IPR004045-Glutathione S-transferase, N-terminal-HMMPfam-PF13417-Glutathione S-transferase, N-terminal domain;IPR004045-Glutathione S-transferase, N-terminal-ProSiteProfiles-PS50404-Soluble glutathione S-transferase N-terminal domain profile.;IPR010987-Glutathione S-transferase, C-terminal-like-SUPERFAMILY-SSF47616-\N;IPR012336-Thioredoxin-like fold-SUPERFAMILY-SSF52833-\N	Posttranslational modification, protein turnover, chaperones	Metabolism	Energy production and conversion, cytP450			109.07	48.33	0.458116	5.46e-09	134.353	1.28613	0.162598	166.217	1.62328	0.00120543	82.8867	0.844435	0.26761	79.28	0.772614	0.114168	188.135	1.79396	0.000778714	73.8667	0.694026	0.0315613	63.2367	0.606483	0.000600728	81.26	0.784859	0.170997	78.54	0.782356	0.113588
Dicsqu464_1_PID_43835	;IPR001128-Cytochrome P450-HMMPfam-PF00067-Cytochrome P450;IPR001128-Cytochrome P450-PRINTS-PR00385-P450 superfamily signature;IPR002401-Cytochrome P450, E-class, group I-PRINTS-PR00463-E-class P450 group I signature;IPR017972-Cytochrome P450, conserved site-ProSitePatterns-PS00086-Cytochrome P450 cysteine heme-iron ligand signature.;IPR001128-Cytochrome P450-SUPERFAMILY-SSF48264-\N	Secondary metabolites biosynthesis, transport and catabolism	Metabolism	Energy production and conversion, cytP450			73.8433	28.4533	0.395048	0.000544812	54.3233	0.765027	0.513691	69.17	0.997862	0.996513	81.32	1.2234	0.520184	156.333	2.25477	0.00439941	82.365	1.16115	0.764045	59.2067	0.826126	0.706124	75.7033	1.07397	0.904654	148.253	2.12223	0.0148507	97.6567	1.43945	0.246469
Dicsqu464_1_PID_933093	;IPR013149-Alcohol dehydrogenase, C-terminal-HMMPfam-PF00107-Zinc-binding dehydrogenase;IPR013154-Alcohol dehydrogenase GroES-like-HMMPfam-PF08240-Alcohol dehydrogenase GroES-like domain;IPR020843-Polyketide synthase, enoylreductase domain-SMART-SM00829-Enoylreductase;IPR011032-GroES (chaperonin 10)-like-SUPERFAMILY-SSF50129-\N;\N-\N-SUPERFAMILY-SSF51735-\N	Energy production and conversion	Metabolism	Energy production and conversion, cytP450			17.6667	7.16	0.417462	1.82e-07	15.56	0.919398	0.778879	11.9033	0.716961	0.119793	8.77	0.552455	0.000342688	14.39	0.864258	0.524221	20.275	1.19631	0.520812	13.9333	0.811486	0.447144	16.3233	0.968456	0.934064	11.45	0.683662	0.0660711	11.9033	0.733103	0.0991009
Dicsqu464_1_PID_810673	;IPR019791-Haem peroxidase, animal-HMMPfam-PF03098-Animal haem peroxidase;IPR019791-Haem peroxidase, animal-PRINTS-PR00457-Animal haem peroxidase signature;IPR019791-Haem peroxidase, animal-ProSiteProfiles-PS50292-Animal heme peroxidase superfamily profile.;IPR010255-Haem peroxidase-SUPERFAMILY-SSF48113-\N;IPR001128-Cytochrome P450-SUPERFAMILY-SSF48264-\N	General function prediction only	Metabolism	Energy production and conversion, cytP450			288.247	136.027	0.482532	0.000581639	276.977	0.996816	0.994448	287.937	1.06659	0.88208	132.28	0.509941	0.00105369	281.377	1.03761	0.916044	219.325	0.789795	0.497536	244.023	0.868648	0.728744	293.607	1.06376	0.895892	289.14	1.05925	0.879505	208.78	0.788005	0.353685
Dicsqu464_1_PID_912355	;IPR002935-O-methyltransferase, family 3-HMMPfam-PF01596-O-methyltransferase;IPR002935-O-methyltransferase, family 3-ProSiteProfiles-PS51682-SAM-dependent O-methyltransferase class I-type profile.;IPR029063-S-adenosyl-L-methionine-dependent methyltransferase-SUPERFAMILY-SSF53335-\N	Secondary metabolites biosynthesis, transport and catabolism	Metabolism	Secondary metabolites biosynthesis, transport and catabolism			37.8233	16.4567	0.44797	2.18e-05	38.13	1.05265	0.890238	33.9833	0.950656	0.89941	33.41	0.979321	0.938768	31.71	0.888685	0.662205	38.405	1.05917	0.88024	57.0233	1.54413	0.0745522	58.8833	1.62772	0.0259998	35.6567	0.993841	0.988083	43.73	1.25421	0.318829
Dicsqu464_1_PID_916762	;IPR005151-Tail specific protease-HMMPfam-PF03572-Peptidase family S41;IPR029045-ClpP/crotonase-like domain-SUPERFAMILY-SSF52096-\N	#N/A	Metabolism	Amino acid transport and metabolism			50.4033	76.67	1.57068	0.00113297	19.25	0.398162	1.77e-12	17.6	0.370271	2.34e-14	36.3533	0.800988	0.127122	33.8733	0.711034	0.0257704	66.175	1.36242	0.111866	28.5967	0.580206	0.000222856	65.4	1.35664	0.0695778	68.33	1.42884	0.0270042	44.1033	0.951914	0.807744
Dicsqu464_1_PID_917656	;IPR005828-General substrate transporter-HMMPfam-PF00083-Sugar (and other) transporter;IPR005829-Sugar transporter, conserved site-ProSitePatterns-PS00216-Sugar transport proteins signature 1.;IPR005829-Sugar transporter, conserved site-ProSitePatterns-PS00217-Sugar transport proteins signature 2.;IPR020846-Major facilitator superfamily domain-ProSiteProfiles-PS50850-Major facilitator superfamily…	Inorganic ion transport and metabolism	Metabolism	Carbohydrate transport and metabolism, sugar transporter			22.9367	11.4833	0.517075	1.53e-06	10.9933	0.499213	6.45e-07	14.53	0.674347	0.0128624	18.0267	0.873061	0.387307	17.2533	0.796808	0.17425	25.1	1.13465	0.590418	16.1	0.720177	0.0657123	13.9767	0.636657	0.00267095	27.4967	1.26153	0.191226	9.85	0.467239	7.22e-09
Dicsqu464_1_PID_923325	;IPR001128-Cytochrome P450-HMMPfam-PF00067-Cytochrome P450;IPR001128-Cytochrome P450-PRINTS-PR00385-P450 superfamily signature;IPR002401-Cytochrome P450, E-class, group I-PRINTS-PR00463-E-class P450 group I signature;IPR001128-Cytochrome P450-SUPERFAMILY-SSF48264-\N	Lipid transport and metabolism	Metabolism	Energy production and conversion, cytP450			36.8667	28.9467	0.808988	0.430514	16.7633	0.473319	0.00178971	17.5167	0.507181	0.00528327	28.3	0.853346	0.53851	26.1033	0.748872	0.289714	23.485	0.660285	0.19675	23.2033	0.645727	0.143827	32.3	0.911672	0.83699	35.9567	1.02684	0.950893	16.1533	0.477343	0.000759378
Dicsqu464_1_PID_823158	;IPR013149-Alcohol dehydrogenase, C-terminal-HMMPfam-PF00107-Zinc-binding dehydrogenase;IPR013154-Alcohol dehydrogenase GroES-like-HMMPfam-PF08240-Alcohol dehydrogenase GroES-like domain;IPR020843-Polyketide synthase, enoylreductase domain-SMART-SM00829-Enoylreductase;IPR011032-GroES (chaperonin 10)-like-SUPERFAMILY-SSF50129-\N;\N-\N-SUPERFAMILY-SSF51735-\N	Energy production and conversion	Metabolism	Energy production and conversion, cytP450			1.94667	5.25667	2.80404	8.45e-07	0.74	0.398999	0.00108482	1.35333	0.737131	0.380352	8.85	5.03342	2.13e-17	2.26333	1.23182	0.488596	2.175	1.16018	0.71988	0.843333	0.443364	0.00602999	1807.32	971.32	0	3.81	2.0449	0.00361167	20.7033	11.5688	2.96e-41
Dicsqu464_1_PID_937997	;IPR006076-FAD dependent oxidoreductase-HMMPfam-PF01266-FAD dependent oxidoreductase;IPR023209-D-amino-acid oxidase-PIRSF-PIRSF000189-\N;\N-\N-SUPERFAMILY-SSF51971-\N;\N-\N-SUPERFAMILY-SSF54373-\N	Amino acid transport and metabolism	Metabolism	Amino acid transport and metabolism			7.14333	19.1533	2.74202	0.0129762	2.92333	0.427682	0.0870764	1.61	0.239908	0.0010594	11.0267	1.72101	0.197524	7.02667	1.04644	0.94492	5.74	0.838989	0.81991	23.41	3.35809	0.00707743	3.64667	0.538066	0.256365	33.2667	4.88091	0.000126224	1.85667	0.2843	0.0019731
Dicsqu464_1_PID_819503	;IPR005828-General substrate transporter-HMMPfam-PF00083-Sugar (and other) transporter;IPR003663-Sugar/inositol transporter-PRINTS-PR00171-Sugar transporter signature;IPR005829-Sugar transporter, conserved site-ProSitePatterns-PS00216-Sugar transport proteins signature 1.;IPR005829-Sugar transporter, conserved site-ProSitePatterns-PS00217-Sugar transport proteins signature 2.;IPR020846-Major faci…	General function prediction only	Metabolism	Carbohydrate transport and metabolism, sugar transporter			36.9833	23.76	0.656266	0.159081	27.28	0.764423	0.509259	28.4033	0.816856	0.651267	14.0933	0.421538	0.000885231	19.8067	0.564585	0.0609879	25.465	0.710886	0.423958	28.9367	0.798711	0.644995	25.8667	0.723426	0.419027	19.6433	0.555956	0.0706892	14.7967	0.433451	0.00197934
Dicsqu464_1_PID_1040035	;IPR001248-Permease, cytosine/purines, uracil, thiamine, allantoin-HMMPfam-PF02133-Permease for cytosine/purines, uracil, thiamine, allantoin;IPR012681-Nucleobase cation symporter-1, NCS1-TIGRFAM-TIGR00800-ncs1: NCS1 nucleoside transporter family	Coenzyme transport and metabolism	Metabolism	Coenzyme transport and metabolism			25.5533	18.8433	0.759327	0.200787	13.6233	0.555979	0.00579754	12.99	0.540296	0.00303526	10.0167	0.43612	4.37e-06	10.2667	0.426796	6.33e-06	32.03	1.30517	0.366195	17.7867	0.713109	0.209174	28.37	1.16187	0.639907	26.4467	1.09131	0.779779	12.7133	0.542457	0.0013738
Dicsqu464_1_PID_855666	;IPR001248-Permease, cytosine/purines, uracil, thiamine, allantoin-HMMPfam-PF02133-Permease for cytosine/purines, uracil, thiamine, allantoin;IPR012681-Nucleobase cation symporter-1, NCS1-TIGRFAM-TIGR00800-ncs1: NCS1 nucleoside transporter family	Coenzyme transport and metabolism	Metabolism	Coenzyme transport and metabolism			18.0167	5.38	0.303611	0.0279085	8.07	0.465349	0.281174	6.92667	0.405838	0.177821	4.18333	0.255504	0.00750844	13.28	0.77657	0.73971	12.455	0.713742	0.71684	9.06333	0.51323	0.417282	12.1767	0.702696	0.702035	6.70667	0.387854	0.142448	3.32667	0.198873	0.0019384
Dicsqu464_1_PID_918682	;IPR001128-Cytochrome P450-HMMPfam-PF00067-Cytochrome P450;IPR001128-Cytochrome P450-PRINTS-PR00385-P450 superfamily signature;IPR002401-Cytochrome P450, E-class, group I-PRINTS-PR00463-E-class P450 group I signature;IPR001128-Cytochrome P450-SUPERFAMILY-SSF48264-\N	Secondary metabolites biosynthesis, transport and catabolism	Metabolism	Energy production and conversion, cytP450			22.1	18.6433	0.876795	0.513294	13.0167	0.615073	0.00663984	13.0367	0.627449	0.00907381	6.69667	0.337956	2.2e-13	7.62	0.366733	4.41e-11	32.555	1.53101	0.0474549	12.65	0.587692	0.00298389	21.5233	1.02155	0.955227	12	0.573618	0.00154622	12.1633	0.599731	0.00143462
Dicsqu464_1_PID_925069	;IPR001128-Cytochrome P450-HMMPfam-PF00067-Cytochrome P450;IPR001128-Cytochrome P450-PRINTS-PR00385-P450 superfamily signature;IPR002401-Cytochrome P450, E-class, group I-PRINTS-PR00463-E-class P450 group I signature;IPR017972-Cytochrome P450, conserved site-ProSitePatterns-PS00086-Cytochrome P450 cysteine heme-iron ligand signature.;IPR001128-Cytochrome P450-SUPERFAMILY-SSF48264-\N	Secondary metabolites biosynthesis, transport and catabolism	Metabolism	Energy production and conversion, cytP450			51.48	26.0633	0.521269	0.000671687	29.2633	0.59131	0.0177462	26.2067	0.543051	0.00358053	18.9033	0.408728	7.1e-07	27.0333	0.558638	0.00421014	33.135	0.668976	0.142434	27.5967	0.552156	0.00679814	28.94	0.588104	0.0137512	39.0667	0.802551	0.411345	13.2433	0.280526	5.63e-13
Dicsqu464_1_PID_841564	;IPR001128-Cytochrome P450-HMMPfam-PF00067-Cytochrome P450;IPR001128-Cytochrome P450-PRINTS-PR00385-P450 superfamily signature;IPR002401-Cytochrome P450, E-class, group I-PRINTS-PR00463-E-class P450 group I signature;IPR017972-Cytochrome P450, conserved site-ProSitePatterns-PS00086-Cytochrome P450 cysteine heme-iron ligand signature.;IPR001128-Cytochrome P450-SUPERFAMILY-SSF48264-\N	Secondary metabolites biosynthesis, transport and catabolism	Metabolism	Energy production and conversion, cytP450			10.6867	7.74	0.74182	0.148631	9.49	0.920856	0.804706	8.63667	0.8569	0.607045	4.22333	0.438737	3.62e-06	7.95	0.78906	0.305716	9.07	0.879566	0.699439	12.7033	1.21489	0.534133	8.3	0.809847	0.454423	7	0.690322	0.105668	4.73333	0.480836	5.87e-05
Dicsqu464_1_PID_766740	;IPR001128-Cytochrome P450-SUPERFAMILY-SSF48264-\N	#N/A	Metabolism	Energy production and conversion, cytP450			79.4567	72.2033	0.927877	0.800681	67.45	0.878031	0.708095	64.99	0.865737	0.680038	33.2567	0.461552	0.000113565	61.8367	0.823115	0.47362	71.35	0.927183	0.853206	62.28	0.798258	0.517936	41.1133	0.536628	0.00609306	46.8667	0.617409	0.0522544	33.07	0.449993	8.75e-05
Dicsqu464_1_PID_842438	;IPR000683-Oxidoreductase, N-terminal-HMMPfam-PF01408-Oxidoreductase family, NAD-binding Rossmann fold;\N-\N-SUPERFAMILY-SSF51735-\N;\N-\N-SUPERFAMILY-SSF55347-\N	Carbohydrate transport and metabolism	Metabolism	Carbohydrate transport and metabolism			15.0867	4.28667	0.288629	0.00551715	11.0367	0.755104	0.702709	10.0733	0.702124	0.618595	4.29	0.312478	0.00714188	10.2433	0.714179	0.573217	9.495	0.64789	0.547771	11.79	0.792889	0.794278	8.79	0.602537	0.443357	5.92667	0.408671	0.0938733	6.27667	0.446579	0.0939418
Dicsqu464_1_PID_951960	;IPR002685-Glycosyl transferase, family 15-HMMPfam-PF01793-Glycolipid 2-alpha-mannosyltransferase;IPR002685-Glycosyl transferase, family 15-PIRSF-PIRSF018153-\N;IPR029044-Nucleotide-diphospho-sugar transferases-SUPERFAMILY-SSF53448-\N	Carbohydrate transport and metabolism	Metabolism	Carbohydrate transport and metabolism			11.5767	4.84333	0.426181	0.000575927	6.50667	0.585713	0.078666	8.4	0.772308	0.49442	3.70667	0.355669	1.32e-05	10.06	0.923498	0.834256	8.48	0.767287	0.512488	7.13667	0.633372	0.181205	9.46667	0.854395	0.724158	13.7233	1.25077	0.535631	6.66	0.62635	0.0827662
Dicsqu464_1_PID_831600	;IPR002921-Fungal lipase-like domain-HMMPfam-PF01764-Lipase (class 3);IPR029058-Alpha/Beta hydrolase fold-SUPERFAMILY-SSF53474-\N	Lipid transport and metabolism	Metabolism	Lipid transport and metabolism			246.213	82.4767	0.342142	2.53e-07	146.837	0.619544	0.0703358	126.793	0.547853	0.0133928	85.3667	0.384449	2.33e-06	147.507	0.634919	0.0634131	229.63	0.967004	0.939039	198.23	0.82543	0.616855	178.613	0.756442	0.374408	223.04	0.954121	0.906491	132.787	0.585463	0.0170811
Dicsqu464_1_PID_821165	;IPR002921-Fungal lipase-like domain-HMMPfam-PF01764-Lipase (class 3);IPR029058-Alpha/Beta hydrolase fold-SUPERFAMILY-SSF53474-\N	Lipid transport and metabolism	Metabolism	Lipid transport and metabolism			31.4267	11.29	0.367653	9.45e-07	16.62	0.547835	0.0111134	18.7267	0.629319	0.0657131	12.57	0.441283	4.21e-05	20.36	0.683125	0.117265	21.73	0.714632	0.283913	23.2467	0.754079	0.384423	15.9767	0.528826	0.00500184	16.4067	0.546189	0.0116259	18.7967	0.645671	0.0511968
Dicsqu464_1_PID_922527	;IPR003817-Phosphatidylserine decarboxylase-related-HMMPfam-PF02666-Phosphatidylserine decarboxylase	Lipid transport and metabolism	Metabolism	Lipid transport and metabolism			1050.49	247.253	0.238995	5.84e-05	723.443	0.714449	0.548113	962.193	0.972913	0.97086	280.79	0.296261	0.000458766	1136.69	1.14907	0.801692	645.43	0.638665	0.438215	868.95	0.847172	0.828706	944.287	0.937827	0.938871	1484.91	1.48789	0.436122	572.92	0.59189	0.206238
Dicsqu464_1_PID_865063	;IPR001128-Cytochrome P450-HMMPfam-PF00067-Cytochrome P450;IPR001128-Cytochrome P450-PRINTS-PR00385-P450 superfamily signature;IPR002401-Cytochrome P450, E-class, group I-PRINTS-PR00463-E-class P450 group I signature;IPR017972-Cytochrome P450, conserved site-ProSitePatterns-PS00086-Cytochrome P450 cysteine heme-iron ligand signature.;IPR001128-Cytochrome P450-SUPERFAMILY-SSF48264-\N	Secondary metabolites biosynthesis, transport and catabolism	Metabolism	Energy production and conversion, cytP450			29.3767	13.73	0.479099	3.39e-10	25.95	0.918099	0.674232	28.7667	1.04263	0.866022	12.8667	0.486027	2.57e-10	20.78	0.75049	0.0356907	23.62	0.833596	0.333839	29.4067	1.0251	0.934385	22.84	0.811062	0.197773	24.3967	0.875157	0.44404	14.86	0.549247	2.7e-07
Dicsqu464_1_PID_811587	;IPR013149-Alcohol dehydrogenase, C-terminal-HMMPfam-PF00107-Zinc-binding dehydrogenase;IPR013154-Alcohol dehydrogenase GroES-like-HMMPfam-PF08240-Alcohol dehydrogenase GroES-like domain;IPR002328-Alcohol dehydrogenase, zinc-type, conserved site-ProSitePatterns-PS00059-Zinc-containing alcohol dehydrogenases signature.;IPR011032-GroES (chaperonin 10)-like-SUPERFAMILY-SSF50129-\N;\N-\N-SUPERFAMILY-…	Secondary metabolites biosynthesis, transport and catabolism	Metabolism	Energy production and conversion, cytP450			127.033	8.67333	0.0688717	0.00605391	33.0133	0.268544	0.32315	56.17	0.46239	0.619202	8.36333	0.0716499	0.00481812	44.6333	0.367084	0.418368	14.21	0.114304	0.103428	64.2833	0.511548	0.708333	12.45	0.100888	0.0409644	16.1967	0.130708	0.0782307	30.63	0.256768	0.216156
Dicsqu464_1_PID_809818	;IPR005828-General substrate transporter-HMMPfam-PF00083-Sugar (and other) transporter;IPR005829-Sugar transporter, conserved site-ProSitePatterns-PS00216-Sugar transport proteins signature 1.;IPR005829-Sugar transporter, conserved site-ProSitePatterns-PS00217-Sugar transport proteins signature 2.;IPR020846-Major facilitator superfamily domain-ProSiteProfiles-PS50850-Major facilitator superfamily…	Inorganic ion transport and metabolism	Metabolism	Carbohydrate transport and metabolism, sugar transporter			18.0633	11.6467	0.665991	0.032346	8.11	0.469742	5.11e-05	7.53	0.44324	9.35e-06	9.13	0.562906	0.00105386	9.72667	0.571802	0.00340257	18.05	1.0346	0.924525	12.35	0.700785	0.14558	6.77667	0.393215	9.53e-08	16.9033	0.987026	0.972185	8.83333	0.532811	0.000435077
Dicsqu464_1_PID_61634	;IPR005828-General substrate transporter-HMMPfam-PF00083-Sugar (and other) transporter;IPR003663-Sugar/inositol transporter-PRINTS-PR00171-Sugar transporter signature;IPR005829-Sugar transporter, conserved site-ProSitePatterns-PS00216-Sugar transport proteins signature 1.;IPR005829-Sugar transporter, conserved site-ProSitePatterns-PS00217-Sugar transport proteins signature 2.;IPR020846-Major faci…	General function prediction only	Metabolism	Carbohydrate transport and metabolism, sugar transporter			135.12	85.7533	0.652453	0.00439522	57.0633	0.439668	7.74e-09	53.8367	0.424081	1.5e-09	101.927	0.838832	0.273988	109.777	0.861551	0.43752	96.815	0.744209	0.163739	81.69	0.62112	0.00413941	72.4933	0.561529	0.000116946	151.75	1.18498	0.40812	46.7833	0.377208	4.18e-13
Dicsqu464_1_PID_537253	;IPR002938-Monooxygenase, FAD-binding-HMMPfam-PF01494-FAD binding domain;IPR003042-Aromatic-ring hydroxylase-like-PRINTS-PR00420-Aromatic-ring hydroxylase (flavoprotein monooxygenase) signature;\N-\N-SUPERFAMILY-SSF51905-\N;\N-\N-SUPERFAMILY-SSF54373-\N	Energy production and conversion	Metabolism	Energy production and conversion			5.64	6.27333	1.14847	0.452503	2.18667	0.405791	5.7e-09	2.44667	0.46002	8.95e-07	3.66	0.716247	0.0334094	2.73	0.512985	2.14e-05	3.63	0.668186	0.05864	3.07	0.556574	0.000499731	3.18333	0.588238	0.00113115	3.04333	0.56709	0.000988046	2.59333	0.499044	4.27e-06
Dicsqu464_1_PID_951611	;IPR002642-Lysophospholipase, catalytic domain-HMMPfam-PF01735-Lysophospholipase catalytic domain;IPR002642-Lysophospholipase, catalytic domain-ProSiteProfiles-PS51210-PLA2c domain profile.;IPR002642-Lysophospholipase, catalytic domain-SMART-SM00022-Cytoplasmic phospholipase A2, catalytic subunit;IPR016035-Acyl transferase/acyl hydrolase/lysophospholipase-SUPERFAMILY-SSF52151-\N	Lipid transport and metabolism	Metabolism	Lipid transport and metabolism			21.5833	19.4733	0.931462	0.803042	9.82333	0.475438	0.000406965	8.81667	0.434993	4.62e-05	11.6067	0.598469	0.00886855	9.24333	0.454215	8.4e-05	23.64	1.13777	0.716254	14.5733	0.692222	0.180337	15.92	0.772623	0.370192	18.82	0.920911	0.80452	10.4067	0.52612	0.00122138
Dicsqu464_1_PID_914779	;IPR000504-RNA recognition motif domain-HMMPfam-PF00076-RNA recognition motif. (a.k.a. RRM, RBD, or RNP domain);IPR007201-RNA recognition motif 2-HMMPfam-PF04059-RNA recognition motif 2;IPR000504-RNA recognition motif domain-ProSiteProfiles-PS50102-Eukaryotic RNA Recognition Motif (RRM) profile.;\N-\N-SUPERFAMILY-SSF54928-\N	Cell cycle control, cell division, chromosome partitioning	Metabolism	Cell cycle control, cell division, chromosome partitioning			18.71	8.41667	0.462093	4.15e-05	8.93333	0.497316	0.000570617	10.39	0.589046	0.0141517	6.08333	0.360621	9.4e-09	12.8933	0.731591	0.168397	11.275	0.627957	0.0766943	12.9167	0.708799	0.198721	15.0167	0.839548	0.569326	18.4767	1.04187	0.906886	10.0367	0.583446	0.00566008
Dicsqu464_1_PID_926265	;IPR001563-Peptidase S10, serine carboxypeptidase-HMMPfam-PF00450-Serine carboxypeptidase;IPR001563-Peptidase S10, serine carboxypeptidase-PRINTS-PR00724-Carboxypeptidase C serine protease (S10) family signature;IPR018202-Peptidase S10, serine carboxypeptidase, active site-ProSitePatterns-PS00131-Serine carboxypeptidases, serine active site.;IPR029058-Alpha/Beta hydrolase fold-SUPERFAMILY-SSF5347…	Amino acid transport and metabolism	Metabolism	Amino acid transport and metabolism			107.743	64.8533	0.623341	0.00881737	53.3867	0.516495	0.000368483	46.6067	0.46309	1.58e-05	43.9167	0.454158	1.72e-06	59.29	0.586221	0.00411212	94.48	0.909123	0.770008	44.11	0.421008	8.03e-07	53.69	0.520774	0.000312115	127.317	1.24833	0.355234	69.2667	0.701652	0.0632044
Dicsqu464_1_PID_924404	;IPR002938-Monooxygenase, FAD-binding-HMMPfam-PF01494-FAD binding domain;IPR003042-Aromatic-ring hydroxylase-like-PRINTS-PR00420-Aromatic-ring hydroxylase (flavoprotein monooxygenase) signature;\N-\N-SUPERFAMILY-SSF51905-\N;\N-\N-SUPERFAMILY-SSF54373-\N	Energy production and conversion	Metabolism	Energy production and conversion			13.0567	10.79	0.843858	0.637138	9.35667	0.741273	0.455252	8.5	0.689688	0.334447	3.04	0.257618	1.66e-07	4.92	0.398325	0.00122231	13.68	1.08828	0.87674	13.23	1.03296	0.965332	11.14	0.888118	0.827961	4.48	0.361791	0.000595962	9.24667	0.768316	0.435013
Dicsqu464_1_PID_945063	;IPR001128-Cytochrome P450-HMMPfam-PF00067-Cytochrome P450;IPR001128-Cytochrome P450-PRINTS-PR00385-P450 superfamily signature;IPR002401-Cytochrome P450, E-class, group I-PRINTS-PR00463-E-class P450 group I signature;IPR001128-Cytochrome P450-SUPERFAMILY-SSF48264-\N	Secondary metabolites biosynthesis, transport and catabolism	Metabolism	Energy production and conversion, cytP450			57.75	48.08	0.852015	0.448023	48.31	0.867524	0.604418	45.0167	0.826287	0.463088	22.81	0.437279	2.94e-07	41.3933	0.75898	0.179991	46.42	0.833004	0.51769	49.9433	0.882997	0.699186	26.9633	0.486119	2.9e-05	31.8	0.578628	0.00435653	21.6433	0.406157	2.32e-08
Dicsqu464_1_PID_771667	;IPR001128-Cytochrome P450-HMMPfam-PF00067-Cytochrome P450;IPR001128-Cytochrome P450-PRINTS-PR00385-P450 superfamily signature;IPR002401-Cytochrome P450, E-class, group I-PRINTS-PR00463-E-class P450 group I signature;IPR017972-Cytochrome P450, conserved site-ProSitePatterns-PS00086-Cytochrome P450 cysteine heme-iron ligand signature.;IPR001128-Cytochrome P450-SUPERFAMILY-SSF48264-\N	Secondary metabolites biosynthesis, transport and catabolism	Metabolism	Energy production and conversion, cytP450			43.51	20.1733	0.477439	0.0229671	22.1033	0.527578	0.0998098	17.45	0.428376	0.0170314	16.08	0.411055	0.00355486	9.10333	0.222098	7.36e-07	44.025	1.04587	0.943367	22.3333	0.526151	0.123574	29.76	0.714856	0.484163	30.5867	0.741407	0.512675	5.99	0.149979	4.84e-11
Dicsqu464_1_PID_951341	;IPR001128-Cytochrome P450-HMMPfam-PF00067-Cytochrome P450;IPR001128-Cytochrome P450-PRINTS-PR00385-P450 superfamily signature;IPR002403-Cytochrome P450, E-class, group IV-PRINTS-PR00465-E-class P450 group IV signature;IPR001128-Cytochrome P450-SUPERFAMILY-SSF48264-\N	Secondary metabolites biosynthesis, transport and catabolism	Metabolism	Energy production and conversion, cytP450			10.9867	7.28	0.684017	0.0596288	6.04333	0.574728	0.00963113	5.00667	0.485108	0.000283387	4.62667	0.467759	2.94e-05	5.69	0.550641	0.0027888	11.26	1.06272	0.870767	6.95333	0.648845	0.0737393	6.45333	0.61428	0.0246336	8.83667	0.848867	0.560694	4.22667	0.419729	1.9e-06
Dicsqu464_1_PID_959223	;IPR000209-Peptidase S8/S53 domain-HMMPfam-PF00082-Subtilase family;IPR015366-Peptidase S53, propeptide-HMMPfam-PF09286-Pro-kumamolisin, activation domain;IPR030400-Sedolisin domain-ProSiteProfiles-PS51695-Sedolisin domain profile.;IPR015366-Peptidase S53, propeptide-SMART-SM00944-Pro-kumamolisin, activation domain;IPR000209-Peptidase S8/S53 domain-SUPERFAMILY-SSF52743-\N;IPR009020-Proteinase inh…	#N/A	Metabolism	Amino acid transport and metabolism			21.75	8.90333	0.420144	4.9e-06	12.43	0.592869	0.0196162	11.3167	0.553635	0.00560875	11.1767	0.569323	0.00290855	8.96667	0.43698	1.8e-05	14.055	0.667966	0.144824	14.54	0.683815	0.1466	10.1933	0.488713	0.000337322	19.47	0.943231	0.862864	13.99	0.698119	0.089995
Dicsqu464_1_PID_927520	;\N-\N-HMMPfam-PF13714-Phosphoenolpyruvate phosphomutase;IPR018523-Isocitrate lyase/phosphorylmutase, conserved site-ProSitePatterns-PS00161-Isocitrate lyase signature.;IPR015813-Pyruvate/Phosphoenolpyruvate kinase-like domain-SUPERFAMILY-SSF51621-\N	Energy production and conversion	Metabolism	Energy production and conversion			462.323	135.233	0.299978	1.04e-05	212.44	0.478598	0.0241679	302.62	0.692819	0.360025	160.127	0.384862	0.000369637	153.777	0.352142	0.00024082	419.255	0.945512	0.919987	470.027	1.0398	0.958428	407.67	0.929221	0.905906	247.207	0.564519	0.0931438	229.697	0.540653	0.0393408
Dicsqu464_1_PID_947481	;IPR001128-Cytochrome P450-HMMPfam-PF00067-Cytochrome P450;IPR001128-Cytochrome P450-PRINTS-PR00385-P450 superfamily signature;IPR002401-Cytochrome P450, E-class, group I-PRINTS-PR00463-E-class P450 group I signature;IPR001128-Cytochrome P450-SUPERFAMILY-SSF48264-\N	Secondary metabolites biosynthesis, transport and catabolism	Metabolism	Energy production and conversion, cytP450			12.03	5.69667	0.489868	2.1e-05	6.63	0.573292	0.00260302	6.37667	0.565249	0.00181547	4.81333	0.443824	4.73e-07	5.29667	0.466427	5.67e-06	16.2	1.39559	0.162594	6.63	0.564528	0.00239062	12.4467	1.07686	0.824651	6.53667	0.57305	0.0032373	7.32333	0.662097	0.0191932
Dicsqu464_1_PID_916563	;IPR001128-Cytochrome P450-HMMPfam-PF00067-Cytochrome P450;IPR002401-Cytochrome P450, E-class, group I-PRINTS-PR00463-E-class P450 group I signature;IPR017972-Cytochrome P450, conserved site-ProSitePatterns-PS00086-Cytochrome P450 cysteine heme-iron ligand signature.;IPR001128-Cytochrome P450-SUPERFAMILY-SSF48264-\N	Secondary metabolites biosynthesis, transport and catabolism	Metabolism	Energy production and conversion, cytP450			21.5433	8.39333	0.400319	1.79e-07	25.7233	1.23748	0.411587	30.03	1.48235	0.0686743	6.25667	0.321746	1.2e-11	14.3067	0.705951	0.0943853	23.895	1.14711	0.662238	22.5867	1.0721	0.856479	14.84	0.718938	0.154738	16.3167	0.796807	0.357027	7.05	0.35492	7.67e-10
Dicsqu464_1_PID_937391	;IPR001128-Cytochrome P450-HMMPfam-PF00067-Cytochrome P450;IPR002401-Cytochrome P450, E-class, group I-PRINTS-PR00463-E-class P450 group I signature;IPR017972-Cytochrome P450, conserved site-ProSitePatterns-PS00086-Cytochrome P450 cysteine heme-iron ligand signature.;IPR001128-Cytochrome P450-SUPERFAMILY-SSF48264-\N	Secondary metabolites biosynthesis, transport and catabolism	Metabolism	Energy production and conversion, cytP450			6.29	2.81667	0.463238	0.000226447	6.95	1.1548	0.669566	6.38333	1.07886	0.85123	2.52333	0.445952	6.21e-05	3.72	0.628051	0.0456907	7.425	1.23109	0.537154	11.9467	1.95048	0.00314182	5.53333	0.923596	0.850036	2.66	0.446321	0.000373643	3.09333	0.537224	0.00322082
Dicsqu464_1_PID_937426	;\N-\N-SUPERFAMILY-SSF51735-\N	Lipid transport and metabolism	Metabolism	Lipid transport and metabolism			11.16	10.01	0.923413	0.786732	4.98667	0.466077	0.000534561	4.48	0.425552	6.84e-05	3.31333	0.329345	1.74e-08	5.32	0.504428	0.00155733	8.95	0.828407	0.586304	9.60333	0.879663	0.747235	6.31667	0.593003	0.0285981	10.92	1.03053	0.939304	3.87	0.377498	9.98e-07
Dicsqu464_1_PID_974316	;IPR001046-NRAMP family-HMMPfam-PF01566-Natural resistance-associated macrophage protein;IPR001046-NRAMP family-PRINTS-PR00447-Natural resistance-associated macrophage protein signature;IPR001046-NRAMP family-TIGRFAM-TIGR01197-nramp: metal ion transporter, metal ion (Mn2+/Fe2+) transporter (Nramp) family	Inorganic ion transport and metabolism	Metabolism	Inorganic ion transport and metabolism			90.5133	94.0567	1.07671	0.778195	55.2567	0.633704	0.0371102	51.5967	0.606367	0.0168168	22.9367	0.281104	2.87e-14	22.5467	0.263179	4.92e-15	57.185	0.654616	0.0979869	51.86	0.586604	0.0128862	82.7133	0.952788	0.905448	19.5733	0.228045	1e-17	40.2367	0.483554	4.68e-05
Dicsqu464_1_PID_1004825	;IPR029463-Lysine-specific metallo-endopeptidase-HMMPfam-PF14521-Lysine-specific metallo-endopeptidase;\N-\N-SUPERFAMILY-SSF55486-\N	#N/A	Metabolism	Amino acid transport and metabolism			133.267	25.7333	0.197507	9.62e-14	38.59	0.30113	1.77e-07	73.69	0.587576	0.0580719	21.23	0.17641	2.19e-16	45.6967	0.363594	1.29e-05	154.7	1.2048	0.645879	123.17	0.942803	0.915376	64.0133	0.499133	0.00668055	68.0733	0.538439	0.0225167	79.8067	0.648193	0.0917855
Dicsqu464_1_PID_967534	;IPR001199-Cytochrome b5-like heme/steroid binding domain-HMMPfam-PF00173-Cytochrome b5-like Heme/Steroid binding domain;IPR005804-Fatty acid desaturase, type 1-HMMPfam-PF00487-Fatty acid desaturase;IPR009160-Delta-9 acyl-CoA desaturase, haem/steroid binding domain-containing-PIRSF-PIRSF000345-\N;IPR015876-Fatty acid desaturase, type 1, core-PRINTS-PR00075-Fatty acid desaturase family 1 signature…	Lipid transport and metabolism	Metabolism	Lipid transport and metabolism			42.62	12.1333	0.292425	0.000719657	17.9233	0.437231	0.0623111	13.3867	0.336019	0.00686177	7.08	0.184699	8.18e-07	5.31667	0.132424	7.22e-09	43.83	1.0614	0.93609	17.4933	0.420777	0.0601894	28.04	0.686934	0.508252	27.55	0.680886	0.457954	4.69	0.119994	3.98e-10
Dicsqu464_1_PID_810391	;IPR001128-Cytochrome P450-HMMPfam-PF00067-Cytochrome P450;IPR001128-Cytochrome P450-PRINTS-PR00385-P450 superfamily signature;IPR002401-Cytochrome P450, E-class, group I-PRINTS-PR00463-E-class P450 group I signature;IPR017972-Cytochrome P450, conserved site-ProSitePatterns-PS00086-Cytochrome P450 cysteine heme-iron ligand signature.;IPR001128-Cytochrome P450-SUPERFAMILY-SSF48264-\N	Secondary metabolites biosynthesis, transport and catabolism	Metabolism	Energy production and conversion, cytP450			56.5733	14.7233	0.269287	2.34e-42	39.53	0.728733	0.00797472	34.1467	0.64276	5.06e-05	16.5533	0.325732	7.53e-32	18.4967	0.347221	1.15e-27	63.59	1.16864	0.335478	31.4533	0.570211	9.07e-08	51.15	0.946618	0.786901	21.8567	0.408237	3.41e-19	23.8933	0.459485	7.97e-16
Dicsqu464_1_PID_332731	;IPR015366-Peptidase S53, propeptide-HMMPfam-PF09286-Pro-kumamolisin, activation domain;IPR030400-Sedolisin domain-ProSiteProfiles-PS51695-Sedolisin domain profile.;IPR015366-Peptidase S53, propeptide-SMART-SM00944-Pro-kumamolisin, activation domain;IPR000209-Peptidase S8/S53 domain-SUPERFAMILY-SSF52743-\N;IPR009020-Proteinase inhibitor, propeptide-SUPERFAMILY-SSF54897-\N	#N/A	Metabolism	Amino acid transport and metabolism			82.8933	48.7867	0.608504	2.61e-06	35.77	0.449316	1.57e-15	29.9533	0.385083	9.1e-22	29.07	0.389557	3.28e-22	33.7467	0.432439	6.82e-17	76.54	0.957069	0.837213	33.8667	0.418849	3.46e-18	41.2067	0.520149	1.39e-10	67.6433	0.861083	0.301961	25.9867	0.341293	7.48e-29
Dicsqu464_1_PID_881393	;IPR008250-P-type ATPase, A domain-HMMPfam-PF00122-E1-E2 ATPase;IPR006068-Cation-transporting P-type ATPase, C-terminal-HMMPfam-PF00689-Cation transporting ATPase, C-terminus;IPR004014-Cation-transporting P-type ATPase, N-terminal-HMMPfam-PF00690-Cation transporter/ATPase, N-terminus;IPR023214-HAD-like domain-HMMPfam-PF00702-haloacid dehalogenase-like hydrolase;IPR001757-P-type ATPase-PRINTS-PR00…	Inorganic ion transport and metabolism	Metabolism	Inorganic ion transport and metabolism			14.74	4.10333	0.28842	1.07e-09	2.77333	0.196302	2.7e-16	5.75667	0.41604	6.73e-05	23.3767	1.76351	0.00665009	11.27	0.814388	0.462674	15.97	1.1214	0.772151	4.84333	0.336995	3.35e-07	5.62667	0.399755	1.73e-05	36.7933	2.64028	7.45e-06	4.9	0.361409	5.45e-07
Dicsqu464_1_PID_975696	;IPR001128-Cytochrome P450-HMMPfam-PF00067-Cytochrome P450;IPR001128-Cytochrome P450-PRINTS-PR00385-P450 superfamily signature;IPR002401-Cytochrome P450, E-class, group I-PRINTS-PR00463-E-class P450 group I signature;IPR017972-Cytochrome P450, conserved site-ProSitePatterns-PS00086-Cytochrome P450 cysteine heme-iron ligand signature.;IPR001128-Cytochrome P450-SUPERFAMILY-SSF48264-\N	Secondary metabolites biosynthesis, transport and catabolism	Metabolism	Energy production and conversion, cytP450			43.4733	11.8033	0.281053	1.58e-15	12.93	0.309599	2.23e-13	13.0033	0.318862	1.64e-12	22.3833	0.572348	0.000713665	17.8967	0.437573	6.48e-07	29.92	0.71198	0.166722	10.5467	0.248861	1.58e-18	15.8667	0.380688	2.58e-09	47.0767	1.14173	0.609317	20.5267	0.513585	6.01e-05
Dicsqu464_1_PID_960857	;IPR015590-Aldehyde dehydrogenase domain-HMMPfam-PF00171-Aldehyde dehydrogenase family;IPR012394-Aldehyde dehydrogenase NAD(P)-dependent-PIRSF-PIRSF036492-\N;IPR016160-Aldehyde dehydrogenase, cysteine active site-ProSitePatterns-PS00070-Aldehyde dehydrogenases cysteine active site.;IPR029510-Aldehyde dehydrogenase, glutamic acid active site-ProSitePatterns-PS00687-Aldehyde dehydrogenases glutamic…	Energy production and conversion	Metabolism	Energy production and conversion			83.9733	35.2933	0.434156	2.16e-06	39.1767	0.484532	0.000116319	37.51	0.475978	6.61e-05	39.8467	0.527628	0.000225841	38.3867	0.485366	7.23e-05	57.175	0.705144	0.182511	36.0067	0.439713	7.83e-06	28.0767	0.348961	7.12e-10	66.0467	0.828609	0.467501	34.5667	0.448243	3.59e-06
Dicsqu464_1_PID_835054	;IPR011600-Peptidase C14, caspase domain-HMMPfam-PF00656-Caspase domain;\N-\N-SUPERFAMILY-SSF52129-\N	Cell cycle control, cell division, chromosome partitioning	Metabolism	Cell cycle control, cell division, chromosome partitioning			20.51	3.52	0.177742	9.98e-10	5.43667	0.276786	1.86e-05	3.73667	0.194895	1.42e-08	2.00667	0.109254	7.29e-16	4.3	0.223849	1.73e-07	19.89	1.00601	0.991768	9.29333	0.465237	0.03193	4.82	0.245716	1.15e-06	12.2367	0.629233	0.223819	3.17	0.168969	9.56e-11
Dicsqu464_1_PID_875013	;IPR011701-Major facilitator superfamily-HMMPfam-PF07690-Major Facilitator Superfamily;IPR001411-Tetracycline resistance protein TetB/drug resistance transporter-PRINTS-PR01036-Tetracycline resistance protein TetB signature;IPR005829-Sugar transporter, conserved site-ProSitePatterns-PS00216-Sugar transport proteins signature 1.;IPR020846-Major facilitator superfamily domain-ProSiteProfiles-PS5085…	General function prediction only	Metabolism	Carbohydrate transport and metabolism, sugar transporter			130.977	34.9267	0.276487	6.88e-25	25.7133	0.204266	5.18e-38	33.7833	0.274595	1.26e-24	41.3233	0.350655	3.39e-17	35.32	0.28654	1.67e-23	123.475	0.976561	0.932436	31.6333	0.247375	4.66e-29	29.1567	0.232112	1.14e-32	104.367	0.840038	0.355477	26.08	0.216551	3.17e-36
Dicsqu464_1_PID_937431	;IPR001128-Cytochrome P450-HMMPfam-PF00067-Cytochrome P450;IPR002401-Cytochrome P450, E-class, group I-PRINTS-PR00463-E-class P450 group I signature;IPR017972-Cytochrome P450, conserved site-ProSitePatterns-PS00086-Cytochrome P450 cysteine heme-iron ligand signature.;IPR001128-Cytochrome P450-SUPERFAMILY-SSF48264-\N	Lipid transport and metabolism	Metabolism	Energy production and conversion, cytP450			15.5833	2.23333	0.148029	3.8e-13	3.84	0.256463	7.94e-07	2.49333	0.170822	4.14e-11	1.90667	0.135143	7.29e-15	2.94667	0.201305	1.65e-09	9.995	0.660929	0.326501	4.64333	0.304795	3.3e-05	2.64	0.176104	3.32e-11	14.8133	1.00072	0.998467	1.72	0.119862	1.19e-16
Dicsqu464_1_PID_686627	;IPR000873-AMP-dependent synthetase/ligase-HMMPfam-PF00501-AMP-binding enzyme;IPR025110-AMP-binding enzyme C-terminal domain-HMMPfam-PF13193-AMP-binding enzyme C-terminal domain;IPR020845-AMP-binding, conserved site-ProSitePatterns-PS00455-Putative AMP-binding domain signature.;\N-\N-SUPERFAMILY-SSF56801-\N;IPR010071-Amino acid adenylation domain-TIGRFAM-TIGR01733-AA-adenyl-dom: amino acid adenyl…	Secondary metabolites biosynthesis, transport and catabolism	Metabolism	Secondary metabolites biosynthesis, transport and catabolism			12.3167	5.59	0.468857	0.00023583	2.52	0.213603	3.84e-15	2.11667	0.182792	1.02e-17	2.09667	0.188635	9.62e-18	2.50667	0.216473	7.56e-15	9.555	0.803228	0.517096	2.26	0.18824	3.1e-17	2.85333	0.242448	3.94e-13	10.3833	0.887313	0.717517	1.90333	0.168093	2.31e-20
Dicsqu464_1_PID_307704	#N/A	#N/A	Not annotated				21.16	15.4267	0.751584	0.0750151	9.93667	0.48954	2.15e-06	10.2833	0.515858	1.6e-05	10.89	0.570548	0.000104326	11.2833	0.564826	0.00018361	21.78	1.07047	0.810432	13.8133	0.668183	0.0242664	14.6233	0.722292	0.0717576	15.5733	0.776994	0.185386	10.3567	0.5321	1.39e-05
Dicsqu464_1_PID_937585	#N/A	#N/A	Not annotated				102.963	73.5933	0.731678	0.279095	67.4567	0.680101	0.252747	64.2267	0.659067	0.202188	54.91	0.589016	0.0353536	114.687	1.17826	0.636531	70.245	0.705479	0.366599	95.0033	0.941135	0.918115	71.98	0.729191	0.386864	98.21	0.998954	0.998037	44.0233	0.462063	0.00205578
Dicsqu464_1_PID_132725	#N/A	#N/A	Not annotated				14.2767	9.35	0.672008	0.000127505	9.55333	0.699066	0.00122068	9.96	0.741719	0.00953395	7.30333	0.566024	1.54e-08	6.08667	0.451232	4.92e-15	13.16	0.955575	0.817276	10.8833	0.779839	0.0533233	11.85	0.865141	0.306762	10.7067	0.794169	0.0674687	9.49667	0.722742	0.00168603
Dicsqu464_1_PID_922136	#N/A	#N/A	Not annotated				254.483	151.233	0.609118	0.0475188	212.607	0.867739	0.724297	185.567	0.776917	0.486066	94.42	0.412398	8.11e-05	267.25	1.11669	0.752042	189.71	0.775454	0.511494	185.61	0.748508	0.445572	206.083	0.847013	0.689687	304.673	1.26397	0.494282	195.003	0.834213	0.5542
Dicsqu464_1_PID_810107	#N/A	#N/A	Not annotated				306.253	163.293	0.547013	0.00017416	297.313	1.00652	0.984406	304.46	1.0575	0.864446	107.627	0.389794	2.61e-10	171.433	0.593684	0.00213258	325.935	1.10397	0.736086	225.987	0.754812	0.224237	232.713	0.789879	0.298005	177.143	0.609621	0.00669697	185.093	0.656024	0.0118981
Dicsqu464_1_PID_975771	#N/A	#N/A	Not annotated				2032.62	2085.64	1.0631	0.815839	1120.74	0.575406	0.00635199	1309.3	0.686843	0.0905534	2526.8	1.38201	0.0842164	2428.92	1.26619	0.293876	1561.53	0.796418	0.430883	857.253	0.432527	4.62e-06	993.54	0.508777	0.000288207	3713.82	1.92403	0.000814592	2112.01	1.13144	0.60795
Dicsqu464_1_PID_928367	#N/A	#N/A	Not annotated				165.773	95.4833	0.584587	0.355654	83.5033	0.520105	0.341933	93.07	0.602174	0.501479	37.86	0.252608	0.00402109	74.64	0.47131	0.200954	96.69	0.602233	0.528805	127.86	0.786541	0.814745	115.84	0.722068	0.711568	83.3133	0.525126	0.330371	78.87	0.516743	0.246971
Dicsqu464_1_PID_956147	#N/A	#N/A	Not annotated				272.377	187.807	0.71104	0.0687432	279.737	1.06794	0.837058	264.05	1.02901	0.941893	116.707	0.475232	6.49e-06	199.207	0.776036	0.233157	273.55	1.04346	0.904612	292.333	1.09817	0.791454	195.26	0.74884	0.216254	179.24	0.693152	0.0843031	158.83	0.631978	0.0109603
Dicsqu464_1_PID_908150	#N/A	#N/A	Not annotated				54.28	85.6467	1.63755	0.0500134	41.6033	0.802345	0.551185	23.18	0.45541	0.00261924	36.58	0.749885	0.269358	28.0333	0.548219	0.0223516	81.355	1.56066	0.197096	79.0667	1.49307	0.240964	137.01	2.6522	3.88e-05	72.4367	1.40766	0.276931	56.5133	1.13818	0.690814
Dicsqu464_1_PID_947686	#N/A	#N/A	Not annotated				170.087	98.3767	0.591746	0.0161571	133.11	0.808522	0.501369	129.147	0.805101	0.504571	96.48	0.627606	0.027682	133.15	0.825643	0.49101	88.86	0.538725	0.028304	167.23	1.00441	0.993108	68.82	0.420867	4.41e-05	114.58	0.707464	0.198657	102.467	0.652245	0.0605137
Dicsqu464_1_PID_931947	#N/A	#N/A	Not annotated				155.107	112.583	0.74858	0.000453507	100.183	0.673339	1.7e-06	94.9433	0.652086	1.58e-07	77.03	0.551316	3.29e-15	108.037	0.739494	0.000374128	126.255	0.846845	0.163988	97.6333	0.645682	9.97e-08	123.383	0.831577	0.0653876	157.163	1.06861	0.595352	68.1567	0.478224	3.53e-23
Dicsqu464_1_PID_875740	#N/A	#N/A	Not annotated				29.7567	31.8667	1.09814	0.688564	25.7	0.896694	0.707459	23.5367	0.836889	0.504214	16.64	0.618477	0.00468941	16.8533	0.598168	0.00525931	62.65	2.18878	0.000194385	30.89	1.0595	0.876101	59.3033	2.07539	1.78e-05	13.6967	0.484199	6.92e-05	30.6933	1.11793	0.627779
Dicsqu464_1_PID_302677	#N/A	#N/A	Not annotated				30.9967	17.9667	0.592479	0.0136236	24.0767	0.805333	0.474791	22.91	0.784583	0.423204	7.72333	0.276153	1.97e-11	17.6133	0.602111	0.0244611	35.525	1.19029	0.617429	27.5467	0.907767	0.820765	25.98	0.873381	0.712039	19.45	0.661744	0.0996513	14.77	0.517275	0.00135035
Dicsqu464_1_PID_905460	#N/A	#N/A	Not annotated				68.7733	382.937	5.60992	0.0199301	76.4567	1.1595	0.915118	73.6433	1.12377	0.941893	18.3167	0.296112	0.101306	144.403	2.22526	0.380209	43.17	0.657823	0.748702	86.4467	1.2857	0.868362	45.24	0.684899	0.780923	61.0433	0.922108	0.953436	4.82	0.0760686	0.000289636
Dicsqu464_1_PID_611842	#N/A	#N/A	Not annotated				94.2133	53.6833	0.58425	0.000113545	78.06	0.861014	0.47247	85.2833	0.964855	0.903117	37.0833	0.437418	1.71e-10	53.28	0.600154	0.000387191	85.605	0.943977	0.834575	69.58	0.757698	0.145348	74.5267	0.824287	0.335558	60.0967	0.673306	0.0143589	54.8933	0.634	0.00118256
Dicsqu464_1_PID_828788	#N/A	#N/A	Not annotated				92.7533	257.943	2.85914	0.00301129	113.35	1.28384	0.665907	109.887	1.26944	0.68924	187.17	2.23711	0.0215276	153.703	1.75315	0.180099	24.45	0.274938	0.00435737	210.017	2.31001	0.0579802	99.66	1.12323	0.877161	105.303	1.19328	0.757633	104.727	1.22681	0.667665
Dicsqu464_1_PID_949310	#N/A	#N/A	Not annotated				65.0367	34.0833	0.539231	2.42e-05	59.5167	0.952645	0.862865	52.1267	0.853808	0.487559	28.3433	0.4846	1.95e-07	38.9367	0.635166	0.00386815	75.79	1.21186	0.411335	70.85	1.11714	0.687114	56.12	0.902264	0.695755	35.98	0.584864	0.00086028	41.6533	0.697701	0.0204
Dicsqu464_1_PID_931172	#N/A	#N/A	Not annotated				111.913	93.6433	0.85605	0.642461	95.37	0.882737	0.779339	96.3967	0.916702	0.864992	47.5	0.470079	0.00215582	75.0567	0.708078	0.266593	66.515	0.615197	0.185186	123.757	1.13024	0.817782	108.42	1.00274	0.994802	74.2967	0.696443	0.279749	62.02	0.601181	0.0638958
Dicsqu464_1_PID_918260	#N/A	#N/A	Not annotated				5.99667	6.43	1.11333	0.767422	8.07333	1.40591	0.335402	5.31333	0.942281	0.912193	2.63333	0.489288	0.00771268	3.40333	0.602823	0.0973852	6.995	1.2136	0.66467	11.5633	1.96844	0.0234001	5.84667	1.01638	0.981679	3.92	0.689971	0.292947	4.76667	0.864321	0.678575
Dicsqu464_1_PID_813020	#N/A	#N/A	Not annotated				312.357	305.583	1.01579	0.961223	155.003	0.516228	0.00351589	237.503	0.812141	0.51652	388.487	1.38181	0.133577	296.353	1.00482	0.988987	313.615	1.03987	0.924353	108.78	0.356995	4.83e-07	151.23	0.503601	0.00164372	381.023	1.28733	0.372595	212.147	0.738931	0.198547
Dicsqu464_1_PID_951658	#N/A	#N/A	Not annotated				69.04	52.12	0.778007	0.0109367	48.93	0.739287	0.00431347	40.68	0.62661	8.96e-07	31.9633	0.513464	3.43e-14	31.3233	0.481119	2.58e-16	60.815	0.915803	0.583609	76.5933	1.13402	0.399797	49.16	0.743217	0.00410709	41.0667	0.627264	1.78e-06	45.8367	0.721724	0.000591696
Dicsqu464_1_PID_816344	#N/A	#N/A	Not annotated				57.8833	41.1467	0.727363	0.172029	50.2967	0.897991	0.767646	46.7567	0.857325	0.65777	35.45	0.677776	0.0696485	51.1333	0.932027	0.827368	37.88	0.674082	0.193151	55.6167	0.981287	0.97395	26.8367	0.482105	0.000834849	42.13	0.763744	0.34116	40.43	0.756505	0.25079
Dicsqu464_1_PID_818113	#N/A	#N/A	Not annotated				73.7667	44.68	0.620372	0.0187026	91.9467	1.29115	0.352957	93.2867	1.34114	0.267749	27.9267	0.418866	2.34e-06	56.7233	0.814236	0.41694	78.095	1.09651	0.804909	68.32	0.94661	0.9025	65.5933	0.926334	0.847947	54.7	0.779236	0.348715	35.0033	0.513187	0.000575752
Dicsqu464_1_PID_880246	#N/A	#N/A	Not annotated				11.3967	6.86	0.614691	0.114329	5.99333	0.548937	0.0854512	4.54333	0.422982	0.00585326	11.53	1.12216	0.743963	5.95	0.550373	0.0617294	14.19	1.29832	0.575037	10.3567	0.928891	0.910704	22.0067	2.01174	0.0297101	16.2633	1.49915	0.269834	20.3233	1.93858	0.0230756
Dicsqu464_1_PID_33329	#N/A	#N/A	Not annotated				220.027	128.287	0.595421	0.0151997	174.73	0.828678	0.557134	169.93	0.822581	0.551668	149.587	0.752816	0.197436	130.827	0.628391	0.0447308	72.365	0.341308	1.29e-05	237.29	1.10175	0.82293	127.373	0.604009	0.0365223	180.573	0.864498	0.647573	166.92	0.823459	0.450002
Dicsqu464_1_PID_820170	#N/A	#N/A	Not annotated				25.3633	14.01	0.565843	0.114744	20.1433	0.82329	0.726698	19.4733	0.815263	0.719669	6.09	0.266824	4.69e-05	10.7533	0.450148	0.0291236	18.995	0.773815	0.65302	27.3767	1.10346	0.891911	11.4967	0.470506	0.0562008	11.7167	0.487781	0.074031	12.69	0.542796	0.0909242
Dicsqu464_1_PID_911070	#N/A	#N/A	Not annotated				43.4633	57.59	1.3665	0.0148589	35.5433	0.853028	0.372831	34.2467	0.840037	0.320682	76.1433	1.94557	4.94e-09	51.0033	1.24072	0.138812	41.16	0.983925	0.9505	30.82	0.727117	0.0388303	58.05	1.39382	0.0176379	52.6933	1.27753	0.108243	18.6633	0.467386	8.55e-11
Dicsqu464_1_PID_823036	#N/A	#N/A	Not annotated				48.9833	28.64	0.600571	0.0024548	30.74	0.654671	0.0298415	35.6367	0.772874	0.243207	19.6533	0.445718	3.84e-07	24.34	0.527784	0.0001632	53.15	1.1322	0.66464	40.3233	0.844329	0.544611	31.0167	0.663	0.032305	30.8733	0.664556	0.0373767	33.36	0.740333	0.0973309
Dicsqu464_1_PID_913760	#N/A	#N/A	Not annotated				15.94	10.23	0.661237	0.0181679	15.8633	1.03534	0.914602	10.8467	0.722663	0.122253	8.97	0.624474	0.00464684	11.0567	0.734575	0.11447	7.815	0.507721	0.00172068	22.6433	1.45579	0.0751772	7.63	0.499655	4.77e-05	13.12	0.866294	0.566925	12.1467	0.828643	0.349904
Dicsqu464_1_PID_935812	#N/A	#N/A	Not annotated				55.01	29.3	0.547903	1.24e-16	44.7867	0.847073	0.0810705	40.8167	0.789574	0.00560875	26.8667	0.542402	9.72e-18	35.5933	0.686465	6.26e-07	48.805	0.922097	0.523194	52.39	0.975105	0.879369	38.28	0.727381	4.17e-05	44.9033	0.860622	0.117445	24.47	0.483359	3.95e-25
Dicsqu464_1_PID_681433	#N/A	#N/A	Not annotated				76.17	60.41	0.818318	0.173049	48.82	0.667641	0.00588013	48.92	0.683037	0.00961818	60.68	0.885328	0.411616	65.58	0.912344	0.614105	33.225	0.454462	3.33e-07	57.8033	0.779187	0.16623	46.1533	0.63351	0.000938229	81.86	1.13492	0.50962	60.28	0.861197	0.34392
Dicsqu464_1_PID_947161	#N/A	#N/A	Not annotated				24.1133	11.8067	0.505441	6.36e-14	17.5333	0.759161	0.0105906	16.6133	0.733555	0.00282868	10.81	0.497444	5.24e-15	11.9733	0.5274	1.79e-12	24.825	1.071	0.683022	19.7367	0.839664	0.185355	15.96	0.693493	0.000174699	16.6733	0.731088	0.00344601	13.7967	0.624292	2.02e-07
Dicsqu464_1_PID_71100	#N/A	#N/A	Not annotated				40.14	28.26	0.725736	0.00860021	23.9833	0.622974	0.000128821	22.1533	0.586461	9.35e-06	22.8267	0.631932	5.28e-05	19.21	0.507216	2.44e-09	31.095	0.807619	0.22062	33.3	0.850247	0.37542	34.43	0.897176	0.569975	24.3967	0.641638	0.000533783	15.39	0.41791	9.37e-16
Dicsqu464_1_PID_831779	#N/A	#N/A	Not annotated				47.4667	32.0733	0.694292	0.16424	35.77	0.789162	0.503655	25.2833	0.566099	0.0402652	48.49	1.13149	0.664046	40.39	0.898877	0.760615	18.69	0.407965	0.00279691	63.9933	1.37864	0.374539	51.3167	1.13057	0.784104	49.7967	1.10475	0.799132	51.9667	1.18866	0.572962
Dicsqu464_1_PID_925944	#N/A	#N/A	Not annotated				18.99	9.68667	0.525417	0.00125611	22.17	1.21506	0.513174	16.92	0.949805	0.901052	10.1067	0.591673	0.00734396	16.18	0.904297	0.725881	21.18	1.1506	0.689104	18.87	1.01731	0.974573	11.3467	0.622808	0.0419832	23.3767	1.29662	0.327629	4.60667	0.263705	5.73e-13
Dicsqu464_1_PID_918271	#N/A	#N/A	Not annotated				9.50333	5.97333	0.645745	0.00632066	10.5533	1.14684	0.54153	8.86667	0.991346	0.978333	3.95	0.459465	7.53e-07	7.70333	0.857125	0.430069	8.745	0.954971	0.878077	11.02	1.18309	0.483755	6.75667	0.737265	0.108594	8.23333	0.908749	0.692454	7.52667	0.857851	0.405838
Dicsqu464_1_PID_1008287	#N/A	#N/A	Not annotated				12.9367	10.84	0.866477	0.473158	7.76333	0.629742	0.0123919	8.69	0.715356	0.091577	7.30667	0.628803	0.00386678	9.03667	0.741228	0.111795	10.29	0.826327	0.464579	6.92667	0.548808	0.000694875	6.79667	0.548747	0.000372229	10.6367	0.864839	0.546206	4.05667	0.340571	3.17e-12
Dicsqu464_1_PID_79715	#N/A	#N/A	Not annotated				16.08	15.12	0.970843	0.877081	13.21	0.854809	0.40539	12.6833	0.838407	0.344702	14.3267	0.985847	0.939087	16.0167	1.05644	0.78006	18.86	1.21201	0.333192	13.2233	0.841079	0.400014	15.2767	0.992237	0.983506	25.8733	1.69196	0.000100684	6.82	0.461168	5.58e-10
Dicsqu464_1_PID_880522	#N/A	#N/A	Not annotated				13.0867	9.89667	0.778263	0.0879816	13.9267	1.10652	0.6404	13.2533	1.07572	0.761363	5.72	0.482936	2.38e-08	9.38333	0.761021	0.079147	14.16	1.12198	0.614023	19.16	1.4974	0.00759579	10.7	0.853358	0.431295	9.31667	0.748995	0.0823835	9.38	0.779085	0.0926636
Dicsqu464_1_PID_943675	#N/A	#N/A	Not annotated				121.943	17.1667	0.141271	0.0177429	60.2067	0.508604	0.590481	67.2433	0.577817	0.684573	13.2833	0.119094	0.00653434	85.7967	0.73699	0.801692	41.845	0.352257	0.403937	62.8333	0.522903	0.654161	41.0567	0.347024	0.356932	52.2467	0.44156	0.471876	41.1767	0.360843	0.276592
Dicsqu464_1_PID_1034939	#N/A	#N/A	Not annotated				111.643	17.9367	0.162313	0.0182773	39.47	0.365041	0.33289	68.94	0.646718	0.738645	11.7167	0.114425	0.00271526	38.8933	0.364217	0.267526	19.615	0.179509	0.0965561	40.9433	0.370868	0.39192	25.5467	0.235372	0.122863	22.0667	0.20404	0.0767313	34.26	0.327444	0.185896
Dicsqu464_1_PID_809000	#N/A	#N/A	Not annotated				106.817	62.9233	0.603519	0.0461307	81.0967	0.793024	0.526277	67.8633	0.674118	0.211851	89.09	0.92189	0.792059	70.54	0.69508	0.207132	41.145	0.398692	0.00242692	143.597	1.37119	0.399797	91.6367	0.893467	0.811381	82.3867	0.810749	0.555725	78.4767	0.795893	0.442498
Dicsqu464_1_PID_864266	#N/A	#N/A	Not annotated				18.1	9.64333	0.544014	0.0292069	22.62	1.29112	0.524233	16.01	0.935132	0.903185	9.81333	0.597271	0.0584111	13.9667	0.812835	0.565064	18.105	1.03184	0.954463	18.1867	1.02191	0.976317	15.2733	0.875565	0.795058	7.28667	0.422017	0.00386713	12.0367	0.7164	0.286166
Dicsqu464_1_PID_949708	#N/A	#N/A	Not annotated				6.97333	2.96667	0.44539	0.0200117	5.11667	0.771461	0.590821	4.15	0.635569	0.298682	2.43333	0.391754	0.00609599	2.64333	0.402517	0.0123741	10.1	1.50897	0.359112	6.03	0.88965	0.857049	3.83333	0.576764	0.185282	2.72667	0.41308	0.0290357	3.21333	0.502489	0.0475026
Dicsqu464_1_PID_939613	#N/A	#N/A	Not annotated				21.8433	11.0833	0.522923	6.16e-10	12.5767	0.600077	3.5e-06	12.8633	0.625978	3.02e-05	8.68333	0.441081	5.17e-16	10.8933	0.529154	1.32e-09	18.135	0.861902	0.384373	17.1333	0.803345	0.137177	13.3933	0.640166	5.39e-05	14.7867	0.713896	0.00653486	11.77	0.586536	2.84e-07
Dicsqu464_1_PID_911237	#N/A	#N/A	Not annotated				34.6233	25.68	0.762642	0.0364276	29.9533	0.901398	0.590714	25.4867	0.7815	0.104044	26.13	0.835471	0.167281	25.85	0.790387	0.0971547	16.02	0.481187	5.2e-07	37.6767	1.1112	0.629246	20.6267	0.620743	0.000145743	26.2333	0.796114	0.137615	31.4333	0.984609	0.934267
Dicsqu464_1_PID_952438	#N/A	#N/A	Not annotated				18.98	18.5067	1.00291	0.99136	12.36	0.677279	0.0135099	11.67	0.652798	0.00541129	13.3533	0.777731	0.0794842	15.8	0.881355	0.484116	12.31	0.668729	0.0326353	15.5867	0.840868	0.428136	8.34	0.458215	7.85e-09	20.6533	1.14868	0.478213	11.2467	0.642625	0.00149518
Dicsqu464_1_PID_928826	#N/A	#N/A	Not annotated				3.26667	6.30333	1.96371	0.0867489	1.04667	0.336294	0.0236509	1.76	0.57321	0.305844	3.24667	1.08998	0.865456	4.86	1.55803	0.336496	2.015	0.640915	0.485428	3.17	0.989282	0.99208	1.94333	0.618818	0.400243	2.14	0.692882	0.524186	0.993333	0.328427	0.00936275
Dicsqu464_1_PID_79717	#N/A	#N/A	Not annotated				15.88	11.5367	0.750867	0.034272	12.86	0.843516	0.340726	10.75	0.720021	0.0278539	8.14	0.565505	4.52e-06	11.8733	0.791863	0.117558	14.905	0.970968	0.9085	14.2233	0.916617	0.717099	12.64	0.832929	0.305969	18.14	1.20231	0.268619	4.42333	0.302971	2.36e-22
Dicsqu464_1_PID_976634	#N/A	#N/A	Not annotated				14.08	8.21667	0.598282	0.000293796	13.7233	1.01138	0.968472	13.22	0.995545	0.987831	6.28667	0.493619	2.44e-07	9.40333	0.705792	0.0245868	20.575	1.51188	0.0222182	14.1033	1.02357	0.947503	14.21	1.04876	0.869571	8.93667	0.669494	0.0147313	8.97	0.689685	0.0106501
Dicsqu464_1_PID_932406	#N/A	#N/A	Not annotated				11.81	5.95333	0.518721	3.12e-06	11.05	0.974783	0.926676	10.4833	0.941805	0.824834	5.08667	0.477385	4.97e-08	6.72	0.602594	0.000574787	11.925	1.05078	0.858939	14.2633	1.23616	0.311864	10.3867	0.919993	0.750346	6.50667	0.581672	0.000470207	6.08333	0.560068	2.94e-05
Dicsqu464_1_PID_825753	#N/A	#N/A	Not annotated				17.0233	14.2267	0.854778	0.639871	10.7967	0.656804	0.217959	8.25	0.51597	0.0327715	6.59	0.427403	0.0015786	9.08	0.566715	0.0550298	9.39	0.571924	0.142762	12.3967	0.746276	0.486184	8.31667	0.509241	0.025914	9.38667	0.586687	0.102455	8.63	0.551576	0.0324312
Dicsqu464_1_PID_476873	#N/A	#N/A	Not annotated				16.53	14.3567	0.895278	0.598997	12.43	0.788084	0.283176	10.7067	0.689379	0.0594036	12.37	0.830474	0.301153	14.98	0.963915	0.884998	6.375	0.404967	2.71e-05	14.7767	0.919473	0.798437	14.4833	0.919195	0.782739	20.59	1.31438	0.173457	10.1067	0.666848	0.0182429
Dicsqu464_1_PID_1042924	#N/A	#N/A	Not annotated				92.39	7.88	0.0855489	0.0148623	37.74	0.421618	0.571417	48.6333	0.550624	0.726369	6.5	0.0765704	0.00744827	64.8733	0.734082	0.837719	13.55	0.149759	0.177844	46.6667	0.51116	0.716322	14.53	0.162218	0.146187	28.41	0.315783	0.394124	25.5433	0.294483	0.289843
Dicsqu464_1_PID_629545	#N/A	#N/A	Not annotated				61.1967	41.1	0.687668	0.167555	47.6367	0.812909	0.589615	40.57	0.703207	0.294198	52.1467	0.941341	0.853006	43.76	0.75222	0.354063	25.91	0.437616	0.00893218	82.1233	1.36786	0.416195	54.9033	0.932888	0.89728	48.0933	0.825158	0.600564	48.1333	0.851601	0.62025
Dicsqu464_1_PID_932347	#N/A	#N/A	Not annotated				25.2767	12.7033	0.515237	7.76e-10	17.61	0.723825	0.0110241	18.25	0.767912	0.0472274	11.06	0.485168	4.77e-12	16.2333	0.679513	0.000890182	18.915	0.774829	0.105029	22.9467	0.927896	0.724136	17.2067	0.708795	0.00465425	22.0733	0.918843	0.621839	14.15	0.60718	3.81e-06
Dicsqu464_1_PID_932668	#N/A	#N/A	Not annotated				28.03	24.57	0.906165	0.615513	19.1867	0.712805	0.0652339	20.2767	0.771621	0.183339	33.79	1.33803	0.0565106	25.6567	0.968314	0.892727	28.695	1.06004	0.843381	13.2867	0.486628	2.1e-06	15.87	0.589942	0.000794143	36.08	1.35789	0.0931688	22.0433	0.854916	0.392925
Dicsqu464_1_PID_836735	#N/A	#N/A	Not annotated				14.5133	26.9267	1.92058	0.155844	4.43333	0.317431	0.0166193	4.45	0.324013	0.0175982	5.04667	0.38613	0.0224481	3.00333	0.217941	0.000360191	10.5	0.754786	0.70568	8.74333	0.613036	0.470048	6.63	0.477867	0.172701	4.76333	0.344791	0.0283451	8.45333	0.634575	0.364222
Dicsqu464_1_PID_552997	#N/A	#N/A	Not annotated				15.7433	14.1233	0.924498	0.744752	13.3	0.873875	0.626017	10.42	0.702636	0.0962512	8.44333	0.593443	0.00208936	7.39333	0.497056	6.85e-05	12.245	0.803358	0.423973	9.15333	0.594332	0.009241	9.81667	0.648944	0.0307594	9.45	0.633056	0.0238294	14.8533	1.02366	0.929847
Dicsqu464_1_PID_959273	#N/A	#N/A	Not annotated				38.84	23.8667	0.631254	0.128515	23.3167	0.629251	0.201397	21.7233	0.593243	0.130818	13.4833	0.384768	0.000300653	23.7167	0.645404	0.18291	17.295	0.464202	0.0383423	23.5767	0.6217	0.226138	27.5067	0.742824	0.480591	32.7567	0.888014	0.794459	17.93	0.501025	0.0156337
Dicsqu464_1_PID_133076	#N/A	#N/A	Not annotated				19.7433	9.57	0.500738	6.69e-07	16.9867	0.895508	0.62453	14.9333	0.806291	0.256683	11.0867	0.623333	0.000590114	9.46	0.508037	1.18e-06	14.125	0.739285	0.133047	21.77	1.12861	0.62761	14.41	0.763374	0.130107	15.5433	0.830387	0.331573	8.07	0.444697	1.24e-09
Dicsqu464_1_PID_926044	#N/A	#N/A	Not annotated				13.1233	8.89	0.700022	0.112704	11.5833	0.921854	0.826514	8.68667	0.703734	0.189097	4.68	0.395759	1.99e-06	7.26	0.588505	0.0182932	21.565	1.70988	0.0530064	7.60667	0.594399	0.039706	16.2633	1.29443	0.390075	7.37667	0.593536	0.0303371	6.90333	0.571623	0.00812641
Dicsqu464_1_PID_932695	#N/A	#N/A	Not annotated				34.4067	32.2933	0.975212	0.96463	44.6	1.34612	0.595323	53.01	1.6451	0.311854	38.0367	1.22654	0.629751	42.21	1.30277	0.585836	36.9	1.10788	0.885813	38.07	1.1297	0.871874	8.05333	0.243087	8.47e-05	28.31	0.868278	0.813118	20.12	0.633272	0.273247
Dicsqu464_1_PID_860482	#N/A	#N/A	Not annotated				10.9833	9.35333	0.88292	0.384463	6.54	0.62349	0.000175859	6.09333	0.59088	2.08e-05	5.92667	0.601706	1.16e-05	4.97333	0.481933	3.73e-10	10.19	0.969301	0.89736	5.79333	0.542173	4.52e-07	7.62333	0.72748	0.0193035	8.94667	0.863061	0.374573	6.49	0.645813	0.000227338
Dicsqu464_1_PID_803000	#N/A	#N/A	Not annotated				12.9767	8.64333	0.682261	0.0099907	8.05667	0.644933	0.00595943	8.69333	0.711059	0.0433329	5.68	0.486548	5.53e-07	9.04667	0.736441	0.0567839	8.945	0.715194	0.0969478	8.02	0.632682	0.00530761	8.58333	0.687618	0.0206548	11.2433	0.912598	0.681332	9.71	0.80979	0.186167
Dicsqu464_1_PID_886286	#N/A	#N/A	Not annotated				10.0233	6.13	0.618161	0.533287	2.36	0.243833	0.0583364	1.36	0.142977	0.00410443	7.47333	0.819103	0.800128	15.25	1.60208	0.569441	2.265	0.232986	0.0886623	4.54	0.461607	0.42751	1.91333	0.198649	0.0211605	9.37667	0.970226	0.980988	2.33667	0.250313	0.0333459
Dicsqu464_1_PID_961148	#N/A	#N/A	Not annotated				16.57	2.30667	0.141131	0.0115741	9.13	0.568549	0.644141	9.73	0.615778	0.709153	2.06333	0.136188	0.00720497	9.39	0.594518	0.617008	8.12	0.502369	0.584209	10.2467	0.62694	0.748528	6.25667	0.390041	0.394709	4.05667	0.252255	0.141539	4.99	0.321606	0.18325
Dicsqu464_1_PID_277372	#N/A	#N/A	Not annotated				45.1967	42.3133	0.964413	0.865281	42.79	0.984794	0.958078	34.4633	0.811124	0.295211	30.4233	0.74841	0.0494565	37.7467	0.88632	0.535702	40.23	0.924557	0.769725	33.1833	0.75513	0.153004	44.1533	1.02195	0.949355	50.79	1.18754	0.39031	19	0.457809	7.65e-09
Dicsqu464_1_PID_944120	#N/A	#N/A	Not annotated				10.77	7.62333	0.728807	0.086052	6.12333	0.593062	0.00623844	7.02667	0.690268	0.0719506	5.78667	0.592931	0.0019464	5.92333	0.580401	0.0026123	8.675	0.831227	0.506691	8.82333	0.836036	0.530715	5.99333	0.578184	0.00284778	7.72667	0.755904	0.203338	4.93667	0.496815	3.16e-05
Dicsqu464_1_PID_168884	#N/A	#N/A	Not annotated				8.10333	4.47	0.568221	8.88e-05	9.05333	1.16179	0.4591	7.82	1.02279	0.942343	5.85667	0.805366	0.149834	5.21	0.680468	0.0126284	7.55	0.972682	0.921124	11.6033	1.46387	0.0179333	4.24	0.545556	2.87e-05	3.27	0.425593	1.38e-08	7.16	0.959556	0.84047
Dicsqu464_1_PID_890234	#N/A	#N/A	Not annotated				40.13	35.4067	0.908342	0.624973	37.8267	0.98031	0.946321	26.3333	0.698573	0.0429762	26.07	0.722219	0.0314186	32.42	0.856915	0.426688	39.19	1.01233	0.968656	29	0.742561	0.141625	38.5033	1.00302	0.992026	41.2333	1.08393	0.740305	16.08	0.436627	3.11e-09
Dicsqu464_1_PID_939510	#N/A	#N/A	Not annotated				85.3	34.8667	0.420773	3.61e-06	56.03	0.682311	0.110744	43.53	0.542997	0.00340411	50.7833	0.661037	0.0318705	52.14	0.647586	0.0421906	142.57	1.73645	0.0303496	44.6267	0.535904	0.00375294	53.7067	0.652487	0.0643098	56.0033	0.691829	0.118713	94.0633	1.19704	0.449174
Dicsqu464_1_PID_905992	#N/A	#N/A	Not annotated				100.96	35.0867	0.355733	0.00302876	96.8033	0.995253	0.994867	69.7033	0.728876	0.562345	59.0567	0.645205	0.237234	79.0867	0.826875	0.699979	161.745	1.66146	0.333151	91.28	0.921778	0.919516	92.9133	0.955018	0.955227	68.5567	0.711495	0.494797	87.65	0.934876	0.897699
Dicsqu464_1_PID_328006	#N/A	#N/A	Not annotated				29.35	12.5133	0.439096	8.34e-06	22.39	0.792686	0.388838	17.7067	0.639774	0.0446447	14.4933	0.546901	0.000928563	14.2967	0.516088	0.000645437	63.245	2.23326	0.000503277	22.2867	0.775708	0.384648	35.8667	1.27047	0.381056	21.55	0.772331	0.303817	26.29	0.969088	0.913029
Dicsqu464_1_PID_974648	#N/A	#N/A	Not annotated				24.0733	6.42667	0.270256	0.0017274	15.85	0.681953	0.548444	22.6767	0.992473	0.993243	9.87333	0.451535	0.0602153	15.8867	0.695702	0.509695	12.735	0.547611	0.342543	17.1167	0.723203	0.669823	19.67	0.845018	0.842206	13.92	0.602856	0.373731	13.6333	0.610017	0.315095
Dicsqu464_1_PID_830703	#N/A	#N/A	Not annotated				49.19	17.2767	0.357365	0.00299559	28.9567	0.606114	0.284715	42.1633	0.901151	0.880705	20.2767	0.453192	0.0205918	18.5333	0.39598	0.0120911	19.67	0.410578	0.057015	52.8533	1.09109	0.913943	19.4333	0.406272	0.0206694	25.57	0.543761	0.154811	51.4333	1.12533	0.812114
Dicsqu464_1_PID_818384	#N/A	#N/A	Not annotated				46.15	21.2267	0.469644	0.00597344	38.2933	0.859543	0.73997	34.14	0.780088	0.558822	21.4467	0.511586	0.0120234	32.63	0.744548	0.388338	32.525	0.728116	0.461626	40.8933	0.900941	0.853554	27.74	0.622783	0.174383	29.9533	0.677644	0.270059	26.6133	0.621144	0.106765
Dicsqu464_1_PID_950224	#N/A	#N/A	Not annotated				57.87	18.59	0.327008	0.00216597	66.87	1.20051	0.771981	30.1267	0.553772	0.215715	32.8167	0.629444	0.234291	29.09	0.533332	0.138032	173.005	3.11228	0.0167379	33.9933	0.601777	0.359672	51.9067	0.925169	0.92308	39.5833	0.720502	0.538287	100.503	1.88151	0.11274
Dicsqu464_1_PID_978447	#N/A	#N/A	Not annotated				54.0167	15.7867	0.300042	0.000300494	29.5	0.569641	0.202289	24.68	0.486023	0.0755033	29.71	0.61221	0.165678	47.9433	0.942656	0.914398	56.715	1.09645	0.892436	26.0567	0.497773	0.117473	47.7	0.928152	0.920482	37.0567	0.722669	0.506351	23.2467	0.468963	0.0330326
Dicsqu464_1_PID_944254	#N/A	#N/A	Not annotated				13.7533	6.68333	0.49952	0.000238035	15.11	1.14358	0.650263	12.6367	0.979345	0.959282	7.75667	0.630715	0.0138622	10.0833	0.778097	0.267171	15.025	1.13154	0.704822	15.1633	1.12951	0.723957	8.45667	0.643512	0.0438873	10.13	0.777147	0.313575	10.8667	0.858072	0.512083
Dicsqu464_1_PID_947194	#N/A	#N/A	Not annotated				97.4067	3.20667	0.0331127	0.00081848	28.49	0.301389	0.415579	55.17	0.592536	0.776448	9.25667	0.103885	0.026419	38.92	0.418593	0.522628	17.4	0.182831	0.260761	34.39	0.357274	0.552588	24.0967	0.254197	0.347863	19.13	0.199297	0.219725	19.0033	0.207894	0.171892
Dicsqu464_1_PID_880707	#N/A	#N/A	Not annotated				40.55	7.44667	0.185319	0.00936309	28.25	0.718385	0.763444	29.1	0.754362	0.812962	11.08	0.299255	0.0616427	34.7567	0.899453	0.917994	20.315	0.514907	0.52139	30.4367	0.7618	0.839152	21.13	0.538435	0.536175	23.55	0.600784	0.591411	21.8667	0.577684	0.490952
Dicsqu464_1_PID_871199	#N/A	#N/A	Not annotated				58.5567	6.15	0.105897	0.00827853	24.04	0.42399	0.486588	29.4767	0.526863	0.63807	7.08	0.131766	0.0138576	31.68	0.565635	0.620184	13.97	0.243898	0.251361	28.6333	0.494437	0.637615	15.9533	0.281375	0.264636	13.5467	0.237132	0.167034	14.4367	0.262861	0.150794
Dicsqu464_1_PID_971084	#N/A	#N/A	Not annotated				59.8633	2.26333	0.0377273	0.00550752	25.9233	0.44704	0.673357	32.4667	0.567334	0.788123	3.45	0.0627556	0.0161317	39.5433	0.690459	0.835246	6.195	0.105841	0.17797	35.65	0.602454	0.837743	11.64	0.200423	0.325763	19.17	0.32808	0.508438	27.8167	0.494593	0.650251
Dicsqu464_1_PID_1038894	#N/A	#N/A	Not annotated				54.3367	12.4233	0.232535	8.3e-09	49.23	0.939788	0.904875	50.3667	0.979771	0.9708	26.8033	0.545424	0.0215625	62.64	1.21961	0.581046	57.155	1.0895	0.870056	53.2833	1.00418	0.994803	40.8933	0.785115	0.568734	54.46	1.05185	0.917264	43.86	0.873777	0.710264
Dicsqu464_1_PID_942393	#N/A	#N/A	Not annotated				13.31	5.26333	0.403555	0.000904153	21.25	1.66095	0.134562	20.5333	1.63886	0.143763	10.03	0.836862	0.575523	15.94	1.27301	0.496107	9.425	0.735857	0.484677	15.8333	1.22165	0.687114	19.91	1.5596	0.211973	17.46	1.38222	0.380506	9.94	0.810175	0.544994
Dicsqu464_1_PID_669368	#N/A	#N/A	Not annotated				38.85	26.6033	0.704311	0.410346	13.0367	0.348336	0.00784765	15.2867	0.418243	0.0348656	16.6967	0.476578	0.0376501	14.89	0.404498	0.018864	11.905	0.317619	0.0134938	21.1367	0.554793	0.246905	8.38	0.223578	2.3e-05	21.1633	0.571858	0.220755	21.1767	0.592579	0.192125
Dicsqu464_1_PID_806323	#N/A	#N/A	Not annotated				109.35	91.6533	0.867009	0.649979	85.9367	0.821281	0.601706	70.45	0.681408	0.221932	32.4167	0.329172	5.46e-07	58.2233	0.567034	0.0302464	78.705	0.749901	0.44955	110.42	1.03124	0.963133	67.75	0.64991	0.158747	51.7	0.499502	0.0100928	49.0867	0.487294	0.00263431
Dicsqu464_1_PID_960150	#N/A	#N/A	Not annotated				85.21	56.52	0.682744	1.44e-05	59.0767	0.722001	0.000592828	51.98	0.648393	1.07e-06	33.34	0.433892	1.27e-24	38.88	0.483974	2.72e-18	68.095	0.830198	0.145502	74.1067	0.889556	0.40298	54.73	0.670313	5.73e-06	50.6167	0.62597	1.78e-07	44.8567	0.571979	1.32e-11
Dicsqu464_1_PID_947541	#N/A	#N/A	Not annotated				40.5833	29.1133	0.739793	0.0105075	30.9733	0.794824	0.106636	25.9467	0.679526	0.00178729	13.7733	0.375732	3.13e-20	26.0967	0.682154	0.00130937	40.575	1.0372	0.872593	34.0133	0.858552	0.39102	21.1433	0.544673	3.65e-08	34.6367	0.899166	0.528237	13.6567	0.366632	1.19e-21
Dicsqu464_1_PID_930753	#N/A	#N/A	Not annotated				102.907	68.5367	0.681394	0.00932162	59.55	0.60146	0.000944817	72.9	0.750541	0.106273	40.08	0.431771	2.52e-10	44.38	0.457117	1.28e-08	115.075	1.16217	0.522606	86.3033	0.857768	0.526708	64.0467	0.649519	0.00582689	56.75	0.58094	0.000422984	69.5067	0.73265	0.0426869
Dicsqu464_1_PID_936639	#N/A	#N/A	Not annotated				12.7933	7.94333	0.638954	0.0105983	7.18	0.585369	0.00440121	8.06	0.67042	0.0463515	4.39667	0.384199	7.63e-09	5.39667	0.446646	2.13e-06	12.82	1.04102	0.904934	11.3067	0.904518	0.758576	9.74667	0.794159	0.333309	8.80333	0.728773	0.135759	7.41667	0.632129	0.00852706
Dicsqu464_1_PID_1041884	#N/A	#N/A	Not annotated				51.05	25.0733	0.5014	0.0162665	37.2333	0.754394	0.497192	32.18	0.664376	0.281365	21.7033	0.468248	0.00533152	39.9267	0.823416	0.611949	35.795	0.724424	0.471078	43.5	0.867817	0.803203	32.91	0.670145	0.301534	28.68	0.587203	0.119628	21.68	0.457747	0.00575172
Dicsqu464_1_PID_857500	#N/A	#N/A	Not annotated				59.44	35.05	0.606911	7.35e-13	39.8267	0.696757	8.79e-07	41.2467	0.736287	5.77e-05	25.8467	0.481877	1.25e-27	32.3833	0.577183	1.77e-15	45.49	0.794083	0.01926	37.9	0.653023	3.69e-09	36.5533	0.641542	1.96e-10	47.6867	0.843674	0.0559703	27.2733	0.498535	1.38e-25
Dicsqu464_1_PID_915867	#N/A	#N/A	Not annotated				12.31	15.3533	1.28246	0.359006	6.76667	0.569774	0.0407513	11.2167	0.964812	0.943907	3.89	0.34922	1.55e-06	5.35667	0.461614	0.00127458	16.825	1.41329	0.319325	9.65333	0.801399	0.578445	6.97667	0.593865	0.0589568	7.39333	0.632643	0.104779	6.67667	0.589129	0.0295774
Dicsqu464_1_PID_827461	#N/A	#N/A	Not annotated				41.2133	20.34	0.505575	0.000808568	22.7533	0.573148	0.0177444	24.3033	0.624922	0.0523001	15.4667	0.415184	5.49e-06	21.2833	0.545476	0.00513577	20.99	0.524625	0.0168069	55.97	1.3842	0.271122	16.43	0.413875	1.4e-05	34.0467	0.869031	0.654887	19.7533	0.519066	0.00128179
Dicsqu464_1_PID_914272	#N/A	#N/A	Not annotated				33.9433	23.71	0.716297	0.0651092	23.7633	0.727395	0.140218	19.3867	0.607543	0.00816809	24.2133	0.790553	0.192536	29.89	0.932402	0.783647	17.62	0.536536	0.00420173	28.1433	0.848549	0.574715	16.0367	0.491682	2.9e-05	36.0367	1.11642	0.676868	14.2233	0.454871	1.05e-06
Dicsqu464_1_PID_950782	#N/A	#N/A	Not annotated				11.47	9.39667	0.848799	0.509229	7.85	0.71279	0.193069	7.03333	0.651679	0.0788898	4.21	0.406847	7.44e-06	4.16	0.383683	3.35e-06	10.595	0.960637	0.917989	12.59	1.12083	0.767146	8.50333	0.775646	0.376631	5.89	0.543025	0.00945072	7.43333	0.705806	0.113588
Dicsqu464_1_PID_807734	#N/A	#N/A	Not annotated				59.8833	29.46	0.507453	2.71e-09	37.4267	0.649561	0.000673548	41.2167	0.731695	0.0228197	20.8867	0.386728	2.47e-18	25.07	0.444196	4.13e-13	75.395	1.30337	0.110731	36.8633	0.629921	0.000277559	36.1833	0.630221	0.000146172	40.52	0.712672	0.0135002	32.3133	0.585924	2.82e-06
Dicsqu464_1_PID_976607	#N/A	#N/A	Not annotated				22.5233	11.7167	0.539688	0.0106893	13.38	0.622004	0.0981725	9.41	0.446505	0.00165045	10.18	0.504062	0.0032177	12.3267	0.58228	0.0367395	19.32	0.888635	0.780018	20.0067	0.91218	0.849609	15.3433	0.71721	0.297665	23.6633	1.11178	0.775564	9.94333	0.482563	0.00209596
Dicsqu464_1_PID_831119	#N/A	#N/A	Not annotated				8.17	4.19667	0.525994	1.95e-05	6.20667	0.788335	0.235696	5.94667	0.771628	0.181843	3.54333	0.479942	4.33e-07	3.70667	0.480171	8.99e-07	10.84	1.37695	0.122162	6.11	0.762668	0.197435	5.94	0.75559	0.143069	4.52667	0.583046	0.00120781	5.90667	0.78385	0.147323
Dicsqu464_1_PID_918281	#N/A	#N/A	Not annotated				11.6167	6.74	0.594684	0.00162444	9.03333	0.804424	0.334143	8.44333	0.770475	0.223471	3.51	0.334105	3.64e-12	5.96667	0.543076	0.000262874	7.925	0.703247	0.127692	8.83	0.775476	0.286528	6.36	0.568456	0.00095378	6.57333	0.596125	0.00517753	4.8	0.448129	3.11e-07
Dicsqu464_1_PID_874715	#N/A	#N/A	Not annotated				19.76	11.95	0.619179	0.0382853	19.46	1.02085	0.962861	11.5433	0.620113	0.0716008	5.85667	0.327931	7.25e-08	13.7667	0.73842	0.258365	17.14	0.891169	0.776346	40.0333	2.06681	0.00262833	9.56667	0.503154	0.00374244	23.6233	1.25718	0.460625	6.56	0.359573	1.14e-06
Dicsqu464_1_PID_819275	#N/A	#N/A	Not annotated				15.8933	7.77333	0.502935	4.43e-07	12.6067	0.826314	0.299257	12.12	0.809843	0.238998	5.65333	0.390916	2.69e-12	9.59	0.640164	0.00169862	11.71	0.761285	0.162909	13.3933	0.862521	0.506113	10.2133	0.669775	0.00666266	11.6433	0.769389	0.119987	7.12333	0.487024	3.99e-08
Dicsqu464_1_PID_890241	#N/A	#N/A	Not annotated				15.6467	7.8	0.513478	0.000398614	12	0.799555	0.406075	8.27	0.563428	0.00580026	4.62333	0.329771	5.15e-10	7.96667	0.541667	0.00187799	12.7	0.84394	0.589905	10.7167	0.705586	0.178741	13.6133	0.911599	0.797407	12.66	0.855863	0.580806	4.79667	0.335402	8.11e-10
Dicsqu464_1_PID_841416	#N/A	#N/A	Not annotated				277.547	161.09	0.589433	0.152898	205.877	0.771435	0.629521	237.153	0.913198	0.895704	105.927	0.424063	0.00887568	468.48	1.79333	0.134598	120.33	0.449876	0.0823957	290.837	1.07691	0.925573	250.467	0.942032	0.938059	679.687	2.58303	0.0126012	81.4667	0.319492	0.000527306
Dicsqu464_1_PID_928990	#N/A	#N/A	Not annotated				10.4933	5.94667	0.584684	0.00923483	12.2433	1.20971	0.531821	7.96333	0.806336	0.480094	2.90667	0.306908	4.23e-10	8.38667	0.849182	0.543526	12.425	1.22816	0.528578	8.11	0.792086	0.474857	15.43	1.5376	0.0733744	8.32333	0.835241	0.543236	3.53	0.365089	1.31e-07
Dicsqu464_1_PID_961873	#N/A	#N/A	Not annotated				15.86	10.5	0.67779	0.220462	12.9167	0.849271	0.730103	10.1233	0.678323	0.321106	3.84333	0.269151	1.68e-06	9.10333	0.609315	0.130559	9.07	0.593917	0.203412	15.53	1.00266	0.996513	8.96667	0.590749	0.139848	7.97333	0.530591	0.0618807	4.7	0.322126	4.47e-05
Dicsqu464_1_PID_17049	#N/A	#N/A	Not annotated				5.21667	5.06333	0.994343	0.989498	3.15	0.625142	0.110838	3.51667	0.714893	0.300499	2.24667	0.470361	0.00183281	3.72333	0.753191	0.3312	4.55	0.897403	0.806341	4.01333	0.782684	0.532442	3.28	0.650427	0.153187	3.59333	0.7261	0.316712	2.21	0.459302	0.00147605
Dicsqu464_1_PID_964756	#N/A	#N/A	Not annotated				140.41	78.3333	0.567289	0.095697	95.8533	0.711068	0.461024	110.063	0.837795	0.750945	55.84	0.441856	0.00820878	223.903	1.69385	0.15598	58.75	0.434282	0.0501829	144.52	1.05772	0.943699	121.817	0.906072	0.885307	319.56	2.40213	0.0146069	39.8767	0.309158	0.000127272
Dicsqu464_1_PID_205389	#N/A	#N/A	Not annotated				34.25	25.4033	0.760934	0.173773	18.08	0.548588	0.00228648	20.9967	0.650513	0.0433725	18.78	0.608236	0.00529213	20.1167	0.622196	0.0155225	22.09	0.670916	0.117161	24.03	0.718204	0.183856	14.5833	0.445136	6.98e-06	14.39	0.444795	2.37e-05	26.3567	0.836378	0.416828
Dicsqu464_1_PID_922130	#N/A	#N/A	Not annotated				2529.57	482.61	0.193123	0.000255677	1160.38	0.476469	0.220294	1591.91	0.669745	0.583238	573.663	0.251497	0.00170683	2410.26	1.013	0.986774	1473.24	0.605686	0.499305	1395.28	0.566355	0.43421	1903.68	0.785252	0.780204	3841	1.59969	0.469643	1858.64	0.798229	0.721204
Dicsqu464_1_PID_950286	#N/A	#N/A	Not annotated				763.35	231.42	0.310688	1.51e-07	726.84	0.989766	0.983316	806.903	1.12687	0.776141	288.803	0.420711	8.28e-05	495.607	0.690907	0.18128	556.38	0.757784	0.456673	520.22	0.701283	0.304744	703.957	0.964862	0.947161	616.703	0.854907	0.662916	497.933	0.710304	0.194946
Dicsqu464_1_PID_811628	#N/A	#N/A	Not annotated				571.783	237.19	0.421951	0.000626156	391.767	0.71305	0.342681	227.013	0.422855	0.00162044	411.207	0.799747	0.435814	312.87	0.579954	0.0573862	760.795	1.38342	0.419131	441.867	0.791753	0.602438	544.643	0.988027	0.986235	402.097	0.740927	0.393653	1168.63	2.22278	0.00164514
Dicsqu464_1_PID_922693	#N/A	#N/A	Not annotated				422.333	160.24	0.389511	1.41e-12	412.58	1.01687	0.952413	391.263	0.985302	0.96298	217.017	0.571282	3.59e-05	245.567	0.616064	0.00103596	399.145	0.984931	0.960042	531.43	1.29116	0.203023	351.653	0.870459	0.541531	158.283	0.395052	8.62e-12	280.893	0.72411	0.0330247
Dicsqu464_1_PID_975383	#N/A	#N/A	Not annotated				120.66	12.28	0.102318	0.00689401	50.26	0.429652	0.493839	69.7067	0.604304	0.72674	11.4967	0.103791	0.0051342	52.38	0.453469	0.464225	24.225	0.2052	0.185038	47.67	0.399395	0.506113	26.3767	0.225104	0.162848	22.6567	0.193057	0.102508	25.48	0.225066	0.100881
Dicsqu464_1_PID_974801	#N/A	#N/A	Not annotated				52.2733	19.77	0.386817	0.00559712	34.4333	0.680424	0.431306	29.3333	0.592462	0.243686	16.72	0.352317	0.00139397	26.6733	0.53693	0.11088	28.615	0.563494	0.250063	41.0933	0.799506	0.724644	30.5567	0.605385	0.278912	31.0333	0.618718	0.279107	30.4667	0.62817	0.23101
Dicsqu464_1_PID_978672	#N/A	#N/A	Not annotated				13.1633	5.85333	0.458564	2.6e-11	16.2933	1.28942	0.0862476	14.91	1.20241	0.253924	7.83667	0.662188	0.000487077	7.79667	0.628154	0.000178066	18.31	1.44993	0.0185827	20.4867	1.59405	0.000218535	14.2933	1.13643	0.489137	5.71333	0.457704	8.56e-11	10.4933	0.867677	0.325086
Dicsqu464_1_PID_573371	#N/A	#N/A	Not annotated				32.7267	12.3533	0.388929	0.000216238	37.5833	1.19149	0.681156	36.7233	1.18825	0.692664	13.1233	0.444273	0.00110509	17.8933	0.580471	0.0615493	30.355	0.963944	0.943384	23.32	0.728544	0.440972	19.4167	0.621004	0.147468	16.93	0.544552	0.0459958	28.0367	0.927638	0.842423
Dicsqu464_1_PID_937210	#N/A	#N/A	Not annotated				21.44	9.31333	0.44685	1.73e-26	11.6767	0.567481	1.62e-13	10.86	0.538946	1.04e-15	12.3567	0.639142	5.08e-09	11.4867	0.568215	1.95e-13	18.165	0.877936	0.290543	16.23	0.775771	0.00659562	15.38	0.749502	0.000712649	16.9467	0.833907	0.066527	9.24333	0.468732	1.44e-24
Dicsqu464_1_PID_266834	#N/A	#N/A	Not annotated				28.91	10.3633	0.370219	1.71e-08	37.8033	1.36384	0.18692	27.6433	1.01729	0.964648	13.6633	0.525631	0.000241156	13.86	0.509379	0.000281912	36.74	1.3249	0.30083	46.5567	1.65298	0.0177329	23.6367	0.858471	0.610751	9.24333	0.338632	1.86e-09	15.8433	0.59755	0.0054542
Dicsqu464_1_PID_841053	#N/A	#N/A	Not annotated				203.4	4.81667	0.0237624	0.00208603	53.91	0.273729	0.467013	76.86	0.395144	0.640703	6.37	0.0340952	0.00414606	83.5667	0.429513	0.612761	7.39	0.0370672	0.0428172	114.693	0.570359	0.825141	15.99	0.0812114	0.0917599	33.28	0.166976	0.257585	77.6433	0.406201	0.566076
Dicsqu464_1_PID_950761	#N/A	#N/A	Not annotated				16.1133	5.06	0.325911	1.69e-06	26.0067	1.66683	0.026555	18.6933	1.22748	0.511341	7.61333	0.510709	0.00222291	12.03	0.785458	0.362861	25.04	1.59914	0.0852553	22.9533	1.44851	0.176886	12.9967	0.837173	0.602571	6.01667	0.380132	0.000133115	11.4067	0.765189	0.278232
Dicsqu464_1_PID_905348	#N/A	#N/A	Not annotated				15.3433	13.4967	0.910858	0.741754	6.34333	0.431361	6.77e-05	6.20667	0.429323	5.77e-05	8.22333	0.595762	0.0101782	8.02333	0.554861	0.00672448	13.81	0.935845	0.869193	12.48	0.833081	0.610598	6.27333	0.42805	3.51e-05	11.48	0.790939	0.406122	7.19333	0.510759	0.000929194
Dicsqu464_1_PID_932089	#N/A	#N/A	Not annotated				12.7333	7.71333	0.625037	0.00489152	5.33	0.440184	7.08e-07	5.08333	0.42484	2.61e-07	7.97333	0.693124	0.0259418	6.98333	0.580572	0.00144686	8.72	0.708419	0.138501	8.35333	0.672213	0.0507033	5.40667	0.443345	5.29e-07	15.59	1.28955	0.212808	6.34667	0.540779	0.000136739
Dicsqu464_1_PID_1042363	#N/A	#N/A	Not annotated				85.56	64.9367	0.775622	0.336894	34.8667	0.425836	0.000313597	32.7267	0.40658	0.000112486	54.4733	0.706955	0.141173	49.3167	0.608485	0.0488999	45.765	0.556328	0.0563004	101.613	1.21152	0.634139	46.2967	0.565315	0.0275557	83.5967	1.02603	0.953333	35.4067	0.45041	0.000319708
Dicsqu464_1_PID_929993	#N/A	#N/A	Not annotated				126.753	71.8033	0.581019	0.0296243	77.5333	0.635841	0.135116	71.3233	0.596714	0.072983	25.51	0.223826	5.53e-12	48.13	0.403981	0.000175294	155.54	1.27734	0.532318	100.28	0.809054	0.616855	63.63	0.52509	0.0166291	99.7467	0.827867	0.599407	48.45	0.415525	0.00016528
Dicsqu464_1_PID_906922	#N/A	#N/A	Not annotated				30.2933	34.72	1.16612	0.852977	5.64667	0.193772	0.0104006	5.03667	0.175449	0.00517725	2.40667	0.0883711	5.81e-06	4.22333	0.148209	0.0011291	64.59	2.22645	0.358594	13.21	0.444038	0.346343	25.8767	0.902273	0.93685	8.71	0.301563	0.0802131	8.08	0.290006	0.0401599
Dicsqu464_1_PID_400833	#N/A	#N/A	Not annotated				125.197	83.8167	0.690101	0.000451191	97.63	0.813097	0.12418	83.8033	0.710021	0.00304584	31.5233	0.279556	6.44e-42	51.98	0.44046	6.92e-17	82.505	0.685998	0.00611857	91.16	0.744864	0.0195538	85.6133	0.715811	0.00348216	52.7533	0.444882	5.61e-16	65.3533	0.56784	1.15e-08
Dicsqu464_1_PID_961955	#N/A	#N/A	Not annotated				82.8167	48.3367	0.599743	3.44e-05	50.0967	0.629618	0.000491672	36.22	0.465464	1.88e-10	25.0333	0.335608	4.38e-22	30.5133	0.390341	6.33e-16	41.115	0.514845	8.95e-06	90.05	1.11027	0.644431	45.2667	0.570447	5.61e-06	50.6233	0.644059	0.00124468	40.3933	0.530054	7.11e-08
Dicsqu464_1_PID_930511	#N/A	#N/A	Not annotated				60.0833	35.1433	0.601115	5.62e-08	33.93	0.589406	2.13e-08	27.82	0.492238	8.68e-15	22.2367	0.410705	8.09e-24	22.47	0.395993	3.16e-25	39.2	0.677606	0.00148375	56.7867	0.966509	0.868362	36.6967	0.637704	2.19e-06	33.1467	0.581646	1.85e-08	35.6	0.644138	2.06e-06
Dicsqu464_1_PID_830466	#N/A	#N/A	Not annotated				140.847	90.8033	0.66549	0.00370108	83.51	0.616345	0.00110304	77.5	0.586235	0.000214588	56.7067	0.44652	2.47e-10	70.2967	0.528858	2.48e-06	95.72	0.703047	0.0621992	69.2133	0.503251	6.36e-07	61.9533	0.457839	2.58e-09	142.353	1.0653	0.78024	56.32	0.434485	6.21e-11
Dicsqu464_1_PID_806275	#N/A	#N/A	Not annotated				32.5167	21.4267	0.680145	0.0109445	16.3067	0.522039	1.75e-05	12.7867	0.420204	6.08e-09	16.5	0.562775	6.8e-05	20.4867	0.670802	0.0116599	19.62	0.626183	0.0183294	18.55	0.588057	0.000979596	13.5667	0.436355	1.02e-08	31.7967	1.02822	0.916828	12.8267	0.430011	3.05e-09
Dicsqu464_1_PID_944265	#N/A	#N/A	Not annotated				26.7467	16.8033	0.64646	0.00668661	21.44	0.835187	0.428568	17.8733	0.709322	0.0697327	9.53667	0.395547	3.88e-10	10.95	0.434092	4.84e-08	31.855	1.23987	0.372304	29.63	1.13204	0.661823	22.2033	0.866696	0.569326	11.78	0.465217	2.38e-06	13.22	0.537356	5.07e-05
Dicsqu464_1_PID_811808	#N/A	#N/A	Not annotated				16.5367	9.71333	0.606708	0.00508031	8.72333	0.549461	0.00150773	7.96667	0.512066	0.000291631	5.22333	0.35208	1.01e-09	6.28333	0.403491	1.76e-07	20.445	1.28226	0.335029	10.14	0.627372	0.0255934	8.86667	0.55951	0.00168217	11.76	0.750436	0.197778	5.23	0.344689	2.52e-10
Dicsqu464_1_PID_837836	#N/A	#N/A	Not annotated				16.0433	7.96667	0.512354	0.00013105	16.46	1.06606	0.840851	17.4	1.15533	0.609787	5.64	0.388874	1.11e-08	7.89333	0.522171	0.000309236	16.615	1.07243	0.838543	15.14	0.964118	0.931814	9.69667	0.628644	0.020354	7.34667	0.482335	9.15e-05	6.37667	0.431314	5.45e-07
Dicsqu464_1_PID_939506	#N/A	#N/A	Not annotated				11.0333	6.14333	0.570892	0.0290515	10.94	1.02839	0.952401	9.17333	0.880831	0.771041	3.65667	0.367858	3.3e-05	5.07	0.486691	0.00610105	15.575	1.46653	0.280372	8.28667	0.768269	0.517118	7.90333	0.749748	0.422576	4.81333	0.460641	0.00575838	6.68667	0.658124	0.120408
Dicsqu464_1_PID_918678	#N/A	#N/A	Not annotated				18.4067	12.43	0.70333	0.0942953	9.21	0.522129	0.00224442	10.2533	0.592722	0.0188814	5.68667	0.344257	1.49e-08	5.53	0.320187	3.17e-09	26.95	1.52237	0.113801	8.82	0.492443	0.000888533	18.1333	1.03259	0.942725	9.01	0.517768	0.00261089	8.46667	0.501774	0.000367645
Dicsqu464_1_PID_924959	#N/A	#N/A	Not annotated				16.9633	8.5	0.512845	5.83e-06	12.7733	0.783594	0.215293	13.1533	0.822866	0.358772	3.96	0.259693	1.88e-21	7.64333	0.478477	4.82e-07	15.79	0.967062	0.911042	17.9033	1.07834	0.803609	12.2233	0.752654	0.13209	10.1833	0.631693	0.00669697	5.06	0.324449	6.11e-16
Dicsqu464_1_PID_486287	#N/A	#N/A	Not annotated				32.9933	21.81	0.683511	0.11951	26.9033	0.847782	0.650412	27.0033	0.87552	0.733197	13.5767	0.457765	0.000257254	14.9933	0.482773	0.00172973	22.525	0.708886	0.308568	30	0.931102	0.88322	17.24	0.544914	0.0156895	24.5433	0.786175	0.445656	12.7167	0.420089	6.32e-05
Dicsqu464_1_PID_981196	#N/A	#N/A	Not annotated				11.8433	6.16	0.536892	0.0344166	7.25	0.63663	0.22438	5.07	0.457424	0.0133334	4.32333	0.404967	0.000872254	4.43333	0.39736	0.00157601	6.105	0.531622	0.10688	10.7733	0.931817	0.914575	5.15	0.453199	0.0110662	7.40667	0.659082	0.25497	1.32333	0.121928	1.49e-15
Dicsqu464_1_PID_904471	#N/A	#N/A	Not annotated				415.97	161.017	0.398003	2.19e-07	272.987	0.680975	0.0932656	263.213	0.674153	0.0779713	165.497	0.441062	2.22e-06	223.963	0.569356	0.00377945	286.015	0.712347	0.207001	251.24	0.618579	0.031322	277.45	0.693764	0.114323	244.913	0.618455	0.024403	179.037	0.467265	1.83e-05
Dicsqu464_1_PID_630868	#N/A	#N/A	Not annotated				191.01	62.86	0.334954	5.61e-06	138.467	0.753029	0.432615	69.08	0.384784	0.000210211	118.697	0.690227	0.154653	89.0467	0.494016	0.00768197	333.85	1.81625	0.0797376	108.193	0.580332	0.089786	177.013	0.95989	0.943388	119.713	0.659633	0.185386	346.733	1.97203	0.00727091
Dicsqu464_1_PID_1018912	#N/A	#N/A	Not annotated				23.9367	10.7433	0.455965	0.00780791	14.9333	0.650043	0.272345	9.09	0.402035	0.00379051	24.8767	1.15377	0.682305	9.77	0.430466	0.006073	39.105	1.70454	0.199161	19.93	0.850675	0.778501	40.7533	1.77874	0.107194	21.3933	0.940727	0.907218	41.1833	1.86965	0.0402781
Dicsqu464_1_PID_843764	#N/A	#N/A	Not annotated				24.16	5.77	0.242934	0.00359347	15.12	0.646709	0.554214	15.07	0.655942	0.580153	4.92	0.223631	0.00127034	14.6933	0.639411	0.474599	13.35	0.569502	0.463305	16.1267	0.677915	0.653008	13.11	0.561607	0.414746	8.87333	0.381664	0.0980815	6.25	0.277633	0.00916977
Dicsqu464_1_PID_822074	#N/A	#N/A	Not annotated				62.48	17.5167	0.28694	1.73e-10	43.1467	0.717492	0.225661	42.9433	0.732233	0.262701	25.4167	0.451534	4.99e-05	40.5633	0.689375	0.120835	33.665	0.561281	0.0370835	49.4	0.810717	0.547992	40.2	0.671747	0.126134	62.0233	1.04538	0.906886	24.8	0.431634	2.43e-05
Dicsqu464_1_PID_878678	#N/A	#N/A	Not annotated				53.9267	26.2067	0.497096	0.012705	19.0967	0.367029	0.000512007	24.1867	0.474199	0.0155428	21.0667	0.433751	0.00153586	13.1	0.257161	2.63e-07	53.465	1.03145	0.956336	34.5667	0.653774	0.291681	28.29	0.550963	0.0708621	32.8633	0.641014	0.201838	21.2667	0.428912	0.00195331
Dicsqu464_1_PID_982162	#N/A	#N/A	Not annotated				25.8233	34.29	1.37428	0.195299	10.2233	0.41329	0.000111742	8.11333	0.333799	5.26e-07	13.1367	0.564566	0.00841338	10.5833	0.433289	0.00018361	26.635	1.07166	0.874732	15.2	0.601285	0.0690596	13.6633	0.553502	0.0171889	18.05	0.736232	0.294489	9.56667	0.403392	2.03e-05
Dicsqu464_1_PID_817833	#N/A	#N/A	Not annotated				24.82	14.45	0.603148	0.0586849	11.3167	0.474368	0.00850885	11	0.472952	0.00742769	11.56	0.517294	0.00813634	11.7733	0.502931	0.0114356	45.1	1.89494	0.057015	11.1633	0.461122	0.00738994	18.7533	0.785009	0.541172	9.94333	0.424852	0.00225673	15.8333	0.693393	0.199583
Dicsqu464_1_PID_914296	#N/A	#N/A	Not annotated				19.2233	10.7533	0.576176	0.0365685	6.01667	0.327781	1.38e-05	9.94333	0.553993	0.0464965	10.1033	0.583847	0.0334899	10.6967	0.590704	0.0637647	11.755	0.630276	0.206913	7.97333	0.424888	0.00212139	6.35	0.344822	2.5e-05	21.33	1.16956	0.688987	2.43	0.13722	8.9e-17
Dicsqu464_1_PID_1005419	#N/A	#N/A	Not annotated				254.323	133.677	0.542109	9.53e-05	124.977	0.512232	3.95e-05	99.0267	0.415038	1.08e-08	96.7433	0.422938	4.38e-09	99.4467	0.414593	5.75e-09	250.81	1.02343	0.942475	141.243	0.569299	0.00112923	133.557	0.548709	0.000226937	184.43	0.763532	0.180291	78.55	0.336378	4.24e-14
Dicsqu464_1_PID_882862	#N/A	#N/A	Not annotated				103.877	65	0.642984	0.00203114	66.6867	0.667624	0.0123683	53.6567	0.548746	3.58e-05	22.84	0.243566	8.06e-29	36.17	0.369396	4.53e-14	71.27	0.712917	0.08529	96.79	0.95005	0.86547	49.7933	0.501029	5.45e-07	46.75	0.474083	1.15e-07	42.7	0.445839	8.17e-10
Dicsqu464_1_PID_942328	#N/A	#N/A	Not annotated				16.4933	9.56667	0.596475	0.0311942	9.91	0.627381	0.0996962	7.96667	0.514763	0.00947084	3.76333	0.254604	4.74e-10	5.68	0.365807	1.19e-05	16.26	1.02481	0.959001	19.8033	1.22753	0.606318	10.88	0.687798	0.217566	7.32	0.469064	0.00315	6.20333	0.410617	7.28e-05
Dicsqu464_1_PID_856793	#N/A	#N/A	Not annotated				51.5067	32.3733	0.649925	0.152273	31.58	0.637101	0.208447	25.3733	0.526834	0.0457041	16	0.345415	3.63e-05	18.4767	0.38095	0.000522019	46.37	0.930119	0.895605	41.9267	0.832994	0.723342	19.4733	0.394062	0.00105711	34.7033	0.709889	0.354106	5.85	0.123615	1.62e-17
Dicsqu464_1_PID_948140	#N/A	#N/A	Not annotated				32.7133	19.94	0.629753	0.0196848	18.3867	0.585442	0.0140614	14.7	0.478586	0.00022349	14.3967	0.48878	9.03e-05	15.3633	0.497769	0.000353746	51.51	1.64124	0.0537261	16.54	0.518075	0.00177895	22.0867	0.702962	0.148993	12.7467	0.411254	6.51e-06	20.2333	0.672699	0.0529562
Dicsqu464_1_PID_951685	#N/A	#N/A	Not annotated				9.66333	5.44667	0.584131	0.0137726	8.90333	0.964187	0.927331	7.01333	0.773221	0.389809	1.96333	0.228085	2.48e-11	4.16667	0.457963	0.000377966	6.625	0.710164	0.274444	12.02	1.27418	0.454833	5.37667	0.581545	0.0236593	3.95	0.432126	0.000379689	4.04	0.456253	0.000193334
Dicsqu464_1_PID_816365	#N/A	#N/A	Not annotated				24.4567	21.4967	0.906404	0.755748	14.1067	0.598656	0.058492	14.9967	0.653571	0.128808	10.2	0.462267	0.000325169	10.6433	0.461165	0.000784848	19.205	0.813203	0.579635	22.3567	0.93259	0.887421	10.1467	0.432217	0.00025572	14.9733	0.645135	0.109521	8.43333	0.374496	4.59e-06
Dicsqu464_1_PID_939247	#N/A	#N/A	Not annotated				13.8233	11.6867	0.865	0.651814	10.9967	0.82389	0.617669	9.92333	0.762881	0.460266	3.65333	0.293741	3.04e-07	6.12667	0.470081	0.00377527	9.005	0.673431	0.280763	12.9667	0.95608	0.940044	4.22667	0.31803	3.27e-06	6.41333	0.486324	0.0111607	4.71667	0.369921	3.87e-05
Dicsqu464_1_PID_861380	#N/A	#N/A	Not annotated				71.9167	14.81	0.210863	3.46e-06	45.4433	0.654264	0.38822	23.6733	0.351134	0.00560875	23.63	0.364618	0.00252214	24.07	0.354184	0.00427901	138.775	2.00531	0.155009	26.5133	0.378126	0.0158566	36.2033	0.518658	0.131481	32.3267	0.473238	0.0706892	92.18	1.39038	0.437154
Dicsqu464_1_PID_7030	#N/A	#N/A	Not annotated				96.07	37.6867	0.402853	8.65e-07	81.39	0.877201	0.676362	102.19	1.12659	0.715924	37.88	0.436987	4.02e-06	34.8833	0.383873	2e-07	59.17	0.639743	0.0901848	90.95	0.966031	0.941999	49.4233	0.536452	0.00199059	31.5133	0.345833	1.73e-08	69.7633	0.788671	0.288065
Dicsqu464_1_PID_804710	#N/A	#N/A	Not annotated				99.2933	42.2967	0.438292	2.91e-05	89.0933	0.92749	0.836067	113.277	1.20724	0.552213	38.7567	0.432486	1e-05	35.55	0.378517	6.26e-07	72.55	0.759599	0.37634	89.5233	0.919689	0.844677	60.7567	0.637525	0.0611153	31.2433	0.330977	2.35e-08	81.48	0.8906	0.668914
Dicsqu464_1_PID_862522	#N/A	#N/A	Not annotated				94.9233	36.3467	0.389441	0.000124897	51.6933	0.564466	0.0582559	62.6333	0.700314	0.301073	21.4767	0.250126	1.57e-09	41.8133	0.465314	0.00352325	48.43	0.527331	0.0590242	59.6233	0.64213	0.205409	46.5233	0.509154	0.0160816	66.02	0.728114	0.348132	30.21	0.344236	7.9e-06
Dicsqu464_1_PID_914087	#N/A	#N/A	Not annotated				8.41	2.60333	0.316568	1.62e-07	7.15667	0.886272	0.729167	6.36667	0.805946	0.49723	1.61333	0.215754	9.77e-12	2.77	0.350253	1.35e-06	9.59	1.18184	0.631787	10.1767	1.23655	0.534107	5.28333	0.654698	0.102865	4.3	0.542441	0.0138953	3.09	0.400745	1.42e-05
Dicsqu464_1_PID_473555	#N/A	#N/A	Not annotated				22.54	10.3967	0.475447	2.63e-08	11.8	0.545384	1.38e-05	11.96	0.563475	4.94e-05	13.4633	0.659336	0.00184782	9.16	0.42996	1.67e-10	16.89	0.778074	0.20911	8.71333	0.395642	3.08e-12	6.94	0.321323	1.13e-18	19.3267	0.903747	0.626043	18.6633	0.898012	0.537245
Dicsqu464_1_PID_856278	#N/A	#N/A	Not annotated				24.3833	9.84667	0.413378	0.00254127	26.7	1.13378	0.808562	11.2633	0.492952	0.0373308	12.4167	0.565076	0.0527439	15.2167	0.663939	0.24558	6.725	0.286331	0.000548404	22.1433	0.929305	0.914575	7.33	0.313433	7.65e-05	22.3333	0.969432	0.956096	4.43667	0.197951	2.39e-09
Dicsqu464_1_PID_919268	#N/A	#N/A	Not annotated				86.03	65.7633	0.785197	0.298633	28.8633	0.349778	6.78e-08	27.8233	0.34263	3.56e-08	27.2867	0.352367	1.72e-08	24.24	0.298471	1.46e-10	108.12	1.30562	0.392672	52.9367	0.628653	0.0681089	41.8533	0.509157	0.00133797	58.1133	0.710962	0.176984	26.8233	0.338762	5.49e-09
Dicsqu464_1_PID_258158	#N/A	#N/A	Not annotated				70.26	42.4233	0.62013	0.0308137	30.8733	0.457833	0.000466261	22.1967	0.335328	1.32e-07	18.2567	0.288762	1.61e-10	20.7933	0.313507	8.75e-09	52.025	0.768138	0.431871	44.9533	0.655453	0.137031	34.4633	0.514987	0.00344421	55.1533	0.82558	0.538029	17.4567	0.270649	1.69e-11
Dicsqu464_1_PID_831252	#N/A	#N/A	Not annotated				23.4667	16.0133	0.701526	0.0308049	9.87333	0.438629	9.92e-08	8.54667	0.386642	5.26e-10	9.76667	0.461761	2.01e-07	14.4133	0.652111	0.0113141	12.805	0.566939	0.00528484	13.13	0.573585	0.00116928	9.00333	0.401132	1.11e-09	20.6367	0.924977	0.759706	7.94667	0.368434	9.48e-12
Dicsqu464_1_PID_847380	#N/A	#N/A	Not annotated				34.49	23.2267	0.695214	0.0383886	15.8667	0.478744	1.42e-05	14.2433	0.439932	8.13e-07	25.5667	0.821893	0.279217	25.6833	0.789055	0.241624	15.4	0.464046	0.000215204	15.16	0.450358	2.33e-06	13.6667	0.412806	4.02e-08	47.09	1.43584	0.0684692	21.1633	0.666774	0.0196902
Dicsqu464_1_PID_821304	#N/A	#N/A	Not annotated				15.4367	8.93333	0.599968	0.00667238	5.28	0.357944	3.54e-08	6.42	0.441936	2.16e-05	6.61	0.476236	4.13e-05	7.37	0.505816	0.000336545	12.515	0.837352	0.55221	9.29667	0.615541	0.0277072	4.99333	0.336065	2.58e-09	13.8867	0.943197	0.851406	5.10667	0.358662	1.19e-08
Dicsqu464_1_PID_950173	#N/A	#N/A	Not annotated				17.5167	8.95667	0.527277	2.3e-05	8.48333	0.504183	1.02e-05	8.39667	0.509092	1.51e-05	4.22	0.266131	8.35e-20	7.4	0.448238	6.86e-08	8.36	0.493847	0.000215204	14.48	0.847723	0.516444	6.82333	0.407757	8.31e-10	14.7933	0.890531	0.61641	6.90333	0.428779	3.96e-09
Dicsqu464_1_PID_942636	#N/A	#N/A	Not annotated				10.79	8.19333	0.771217	0.376051	5.55	0.535591	0.034893	4.26	0.4191	0.00159771	2.94667	0.306413	3.03e-06	3.81333	0.372605	0.000164974	9.265	0.88988	0.801671	9.06333	0.855117	0.737054	4.92	0.473067	0.00644786	5.86667	0.568755	0.0636497	4.80667	0.482529	0.00441014
Dicsqu464_1_PID_1043003	#N/A	#N/A	Not annotated				51.32	22.5933	0.453722	3.53e-10	27.3767	0.555019	1.26e-05	21.98	0.456547	8.73e-10	14.7833	0.320055	1.67e-21	26.0933	0.539609	2.07e-06	41.555	0.838353	0.397952	30.5667	0.610618	0.000578401	21.1967	0.431912	1.39e-11	45	0.923924	0.709751	16.9933	0.360468	2.08e-17
Dicsqu464_1_PID_927277	#N/A	#N/A	Not annotated				33.31	17.3367	0.533355	0.0110875	12.4967	0.390605	0.000189742	10.9567	0.349461	1.79e-05	7.17	0.238736	1.41e-10	8.65	0.274862	2.57e-08	25.575	0.797872	0.573173	35.3367	1.08222	0.878926	16.07	0.504004	0.0103139	10.0633	0.318606	3.22e-06	8.34333	0.272677	8.11e-09
Dicsqu464_1_PID_190951	#N/A	#N/A	Not annotated				76.4233	44.3167	0.597824	0.00136192	29.09	0.397665	2.45e-09	25.6967	0.357272	2.05e-11	29.7067	0.431829	1.96e-08	43.3033	0.602021	0.00250546	35.53	0.483903	0.000244906	40.1567	0.538828	0.000290279	25.8067	0.35427	4.42e-12	64.8667	0.895775	0.655487	23.9233	0.340976	2.76e-13
Dicsqu464_1_PID_906727	#N/A	#N/A	Not annotated				59.41	34.1367	0.586494	0.00308183	24.1467	0.422774	1.23e-06	25.4867	0.457378	1.57e-05	19.7233	0.368673	1.75e-09	23.1033	0.412858	3.25e-07	52.975	0.923169	0.815864	35.4233	0.609926	0.019039	22.1033	0.388205	3.25e-08	49.6433	0.880357	0.639929	24.41	0.446721	2.2e-06
Dicsqu464_1_PID_935055	#N/A	#N/A	Not annotated				91.4667	198.71	2.22799	0.106599	9.14	0.103805	5.07e-07	6.20333	0.0713069	2.06e-09	8.16	0.0990156	4.95e-08	18.4367	0.21297	0.00103447	27.2	0.308731	0.0585705	48.38	0.536903	0.377528	10.73	0.122337	2.56e-06	92.0333	1.05157	0.954513	11.7567	0.139664	6.81e-06
Dicsqu464_1_PID_937601	#N/A	#N/A	Not annotated				83.8667	30.4167	0.37455	1.33e-11	37.75	0.468559	6.67e-07	33	0.419406	5.64e-09	30.8533	0.40939	3.3e-10	46.51	0.589805	0.000894474	43.865	0.544847	0.00178286	50.06	0.614503	0.00533749	37.0933	0.462649	2.24e-07	83.1967	1.04856	0.859619	30.1367	0.39185	4.19e-11
Dicsqu464_1_PID_851022	#N/A	#N/A	Not annotated				78.2967	29.8267	0.390997	0.000458177	29.0867	0.385819	0.00097315	23.39	0.319082	3.39e-05	19.75	0.280358	4.67e-07	16.1933	0.219339	3.56e-09	65.13	0.858281	0.757484	34.26	0.44864	0.0100674	45.0667	0.600409	0.137761	61.53	0.827721	0.649082	11.21	0.155748	3.87e-14
Dicsqu464_1_PID_979694	#N/A	#N/A	Not annotated				28.1533	12.63	0.460386	2.42e-05	13.2533	0.489955	0.000265474	12.2233	0.461414	5.46e-05	11.03	0.43509	2.37e-06	15.9533	0.602446	0.0115423	21.535	0.796272	0.443308	13.0567	0.475711	0.00016259	15.9367	0.591383	0.0110815	23.3733	0.875402	0.639776	12.38	0.477756	4.47e-05
Dicsqu464_1_PID_921976	#N/A	#N/A	Not annotated				17.1067	7.88333	0.472916	0.00305698	9.30333	0.565554	0.0586549	7.18	0.447631	0.00305194	4.35333	0.282598	1.06e-07	4.85667	0.299762	9.75e-07	11.47	0.694026	0.336022	22.1067	1.3171	0.499699	9.27333	0.564435	0.0528725	7.34	0.452141	0.00453974	6.64333	0.421576	0.000475298
Dicsqu464_1_PID_913821	#N/A	#N/A	Not annotated				20.8733	7.42	0.363632	3.28e-08	10.3567	0.515751	0.00106155	10.6067	0.540894	0.00268813	4.16	0.220639	1.22e-17	6.46333	0.328762	9.4e-10	20.53	1.02029	0.959644	18.0867	0.885814	0.735089	8.91	0.444117	1.64e-05	9.73333	0.490999	0.000470982	9.16	0.476117	5.3e-05
Dicsqu464_1_PID_924554	#N/A	#N/A	Not annotated				10.5333	3.41	0.333333	2.18e-05	5.9	0.589439	0.0827862	5.97	0.603509	0.0966588	2.75667	0.299585	2.16e-06	4.52333	0.456321	0.00323749	4.605	0.449987	0.01971	10.5767	1.02701	0.96803	4.93	0.487087	0.00926872	3.15	0.310813	3.29e-05	3.56	0.368607	6.87e-05
Dicsqu464_1_PID_976249	#N/A	#N/A	Not annotated				10.3233	3.05	0.304113	5.35e-10	7.96	0.806152	0.399011	2.82	0.28921	1.43e-10	3.53333	0.372563	9.61e-08	3.50667	0.358842	4.59e-08	5.825	0.581121	0.0304205	4.72667	0.46882	0.00012702	2.31333	0.232687	2.39e-14	8.78333	0.891865	0.686334	9.33	0.98248	0.946432
Dicsqu464_1_PID_366728	#N/A	#N/A	Not annotated				1147.94	807.327	0.711412	0.486715	244.053	0.219595	0.000225245	84.7733	0.0775562	5.61e-12	33.1067	0.0319159	6.97e-23	146.913	0.134852	1.15e-07	934.805	0.847316	0.82902	555.537	0.49159	0.197435	200.32	0.180219	1.04e-05	202.227	0.183766	3.08e-05	210.67	0.198596	1.96e-05
Dicsqu464_1_PID_951969	#N/A	#N/A	Not annotated				39.92	28.8033	0.749559	0.217899	11.9467	0.312763	3.54e-08	10.5767	0.282023	3.01e-09	11.92	0.330299	6.88e-08	12.9567	0.345131	3.98e-07	29.79	0.772027	0.431493	14.57	0.374726	6.38e-06	15.4633	0.406605	2.17e-05	27.15	0.720027	0.223265	11.8867	0.324116	2.97e-08
Dicsqu464_1_PID_202877	#N/A	#N/A	Not annotated				37.6833	23.63	0.64956	0.00794493	16.3333	0.451159	3.82e-07	15.7233	0.44537	2.34e-07	15.39	0.453569	9.84e-08	13.72	0.386063	2.72e-10	24.48	0.671537	0.0671381	12.2367	0.33325	2.35e-13	13.7467	0.381033	1.03e-10	33.4933	0.938545	0.812666	13.9833	0.403899	7.62e-10
Dicsqu464_1_PID_940867	#N/A	#N/A	Not annotated				52.7	25.41	0.497666	0.00552076	21.32	0.42122	0.00110239	11.98	0.241588	3.89e-09	12.2933	0.258565	5.07e-09	13.7067	0.276087	7.75e-08	39.725	0.777985	0.535764	31.0333	0.602556	0.123574	17.34	0.344903	1.57e-05	39.2367	0.783425	0.494306	8.88667	0.183871	1.45e-13
Dicsqu464_1_PID_939973	#N/A	#N/A	Not annotated				69.4667	13.6	0.202077	4.87e-09	11.7233	0.175904	2.08e-10	15.85	0.243071	5.62e-07	20.1933	0.322611	3.01e-05	21.9533	0.334108	0.00014977	60.14	0.893309	0.840145	15.7467	0.231339	2.51e-07	21.8867	0.327749	0.000120332	73.2067	1.10736	0.835064	33.0233	0.51726	0.0283056
Dicsqu464_1_PID_257869	#N/A	#N/A	Not annotated				45.7667	21.1433	0.476951	0.00326285	21.0733	0.480016	0.00869982	12.3167	0.28692	4.36e-07	11.2233	0.272544	2.52e-08	14.3167	0.332117	7.51e-06	34.065	0.770084	0.520828	25.9833	0.581354	0.0926005	15.7433	0.36082	4.66e-05	33.2833	0.765904	0.447314	8.13333	0.194153	1.28e-12
Dicsqu464_1_PID_941368	#N/A	#N/A	Not annotated				747.617	257.457	0.35301	2.32e-08	314.93	0.438986	3.63e-05	255.023	0.363139	1.07e-07	253.2	0.376713	6.91e-08	325.263	0.461522	7.92e-05	528.775	0.733767	0.290835	314.647	0.433091	2.92e-05	494.893	0.692317	0.1384	718.437	1.01297	0.975031	150.587	0.219366	5.02e-18
Dicsqu464_1_PID_934255	#N/A	#N/A	Not annotated				81.7733	19.3933	0.245371	1.44e-19	13.82	0.176129	1.13e-29	16.9633	0.220845	3.31e-22	51.1333	0.694759	0.0318556	31.8733	0.413015	4.79e-08	49.465	0.626609	0.0393265	16.2367	0.203632	1.1e-24	27.3433	0.348514	2.32e-11	91.5667	1.17835	0.502783	24.9033	0.331257	8.28e-13
Dicsqu464_1_PID_928986	#N/A	#N/A	Not annotated				16.48	4.16	0.261435	4.37e-10	6.00333	0.381638	1.26e-05	3.50667	0.227402	1.03e-11	2.05333	0.138605	2.24e-18	4.43	0.285429	4.15e-09	8.85	0.554375	0.0428665	8.93333	0.557208	0.0213787	5.12333	0.325916	1.23e-07	11.57	0.743098	0.294091	2.28667	0.151951	3.61e-18
Dicsqu464_1_PID_981505	#N/A	#N/A	Not annotated				387.493	153.687	0.406784	3.78e-08	145.473	0.390656	1.18e-08	112.387	0.308672	2.11e-13	58.52	0.167571	7.53e-32	70.3267	0.192204	2.07e-26	218.6	0.586152	0.0178602	313.22	0.82521	0.496183	152.43	0.411227	5.4e-08	109.723	0.298505	7.29e-14	128.773	0.361268	8.97e-11
Dicsqu464_1_PID_920815	#N/A	#N/A	Not annotated				27.3233	4.98333	0.188665	2.74e-13	3.35667	0.128367	9.12e-20	1.96333	0.0766827	5.51e-28	1.00333	0.0412277	5.98e-38	2.65333	0.1035	2.82e-23	38.47	1.45915	0.289469	4.99333	0.187323	3.28e-13	5.21	0.200261	1.06e-12	13.6533	0.5272	0.0211678	1.54	0.0615671	1.84e-33
Dicsqu464_1_PID_931767	#N/A	#N/A	Not annotated				77.2833	20.37	0.270608	8.9e-08	20.6967	0.277933	2.97e-07	11.09	0.153113	3.48e-15	5.13667	0.0735618	2.55e-29	15.4733	0.212366	1.16e-10	66.43	0.884948	0.799106	23.2867	0.308616	4.41e-06	14.34	0.19349	3.94e-12	89.8467	1.2264	0.591414	5.75	0.0809244	8.66e-28
Dicsqu464_1_PID_310177	#N/A	#N/A	Not annotated				178.417	53.42	0.310227	3.37e-27	54.7167	0.319875	8.01e-26	61.34	0.366036	9.29e-20	71.8633	0.447675	1.7e-13	67.0767	0.39933	1.15e-16	165.55	0.962433	0.873661	49.2733	0.283072	2.65e-31	52.18	0.305391	1.68e-28	156.753	0.926432	0.686334	64.68	0.394088	6.68e-18
Dicsqu464_1_PID_822031	#N/A	#N/A	Not annotated				141.967	43.3733	0.313683	2.06e-14	65.8933	0.482253	9.18e-06	59.3667	0.444238	4.36e-07	23.4	0.182817	2.84e-31	38.57	0.288367	1.66e-16	95.94	0.701078	0.120972	56.2567	0.406164	1.53e-08	40.9033	0.299877	7.12e-16	84.9067	0.62948	0.0129192	28.0133	0.214395	4.35e-26
Dicsqu464_1_PID_473519	#N/A	#N/A	Not annotated				28.86	8.44667	0.299426	1.16e-06	10.16	0.366986	0.000152487	5.25333	0.194028	2.71e-11	3.01333	0.116458	2.91e-19	4.91333	0.181075	1.66e-12	18.705	0.670461	0.294183	10.5633	0.374859	0.000290426	7.15333	0.259725	3.79e-08	15.7333	0.575399	0.0708071	3.4	0.128535	4.28e-18
Dicsqu464_1_PID_929902	#N/A	#N/A	Not annotated				117.027	26.87	0.237659	3.85e-06	9.50667	0.0848489	5.96e-17	15.4567	0.140604	1.37e-10	17.7367	0.168496	1.54e-09	26.03	0.235524	3.91e-06	71.52	0.632477	0.350323	8.08333	0.0707925	3.3e-19	20.71	0.184362	3.25e-08	110.14	0.988893	0.987079	8.02667	0.0748289	2.75e-19
Dicsqu464_1_PID_97941	#N/A	#N/A	Not annotated				17.22	6.05333	0.361609	1.05e-08	7.61333	0.46008	3.14e-05	5.2	0.321539	2.09e-10	3.49	0.224272	1.73e-17	4.72667	0.290926	2.05e-12	21.405	1.28259	0.365181	6.88	0.409366	1.21e-06	7.01333	0.425042	1.76e-06	16.6267	1.01672	0.963654	3.87	0.244392	2.57e-16
Dicsqu464_1_PID_918439	#N/A	#N/A	Not annotated				15.25	7.38	0.499498	2.47e-07	7.22667	0.496056	2.62e-07	7.15	0.499563	4.1e-07	5.05333	0.370641	1.92e-14	6.97	0.486094	6.86e-08	12.78	0.869376	0.532835	6.77667	0.456659	8.27e-09	6.72	0.460898	4.2e-09	13.6933	0.94873	0.82057	5.10667	0.365749	4.17e-15
Dicsqu464_1_PID_933785	#N/A	#N/A	Not annotated				39.56	5.14333	0.134191	1.85e-10	6.58333	0.173184	6.65e-08	5.09	0.137373	5.51e-10	5.24667	0.14748	4.55e-10	5.70667	0.153319	3.47e-09	19.685	0.51409	0.163074	7.64667	0.198041	1.12e-06	3.85	0.101035	1.16e-13	29.9233	0.796355	0.656837	3.71	0.102167	6.79e-14
Dicsqu464_1_PID_932508	#N/A	#N/A	Not annotated				24.04	10.8933	0.470083	0.000373605	6.94667	0.303811	2.44e-08	5.58	0.247536	1.37e-10	8.19333	0.376109	2.3e-06	7.70333	0.340839	3.96e-07	12.415	0.53516	0.0284667	5.60333	0.240399	6.93e-11	8.40333	0.365321	1.86e-06	21.5233	0.943361	0.872065	8.54667	0.387948	4.55e-06
Dicsqu464_1_PID_937445	#N/A	#N/A	Not annotated				58.3067	5.28667	0.0933956	6.79e-15	15.59	0.277543	0.000154037	8.76333	0.160936	6.98e-09	2.38667	0.045451	4.33e-25	8.31333	0.151286	1.1e-09	41.57	0.733865	0.566954	13.1267	0.23047	8.91e-06	6.41333	0.114427	8.5e-13	37.9333	0.684836	0.401308	4.14667	0.0774067	5.98e-18
Dicsqu464_1_PID_814903	#N/A	#N/A	Not annotated				12.4533	4.78667	0.397441	7.4e-08	4.32	0.361109	2.45e-09	3.37	0.289087	1.44e-12	3.73333	0.332829	1.11e-10	3.49333	0.298485	2.22e-12	5.75	0.484233	0.00104251	2.83333	0.234506	4.39e-16	4.53	0.382108	9.77e-09	7.15333	0.603531	0.0099982	8.64667	0.756222	0.128924
Dicsqu464_1_PID_811626	#N/A	#N/A	Not annotated				20.3133	5.35	0.268618	5.57e-11	4.22	0.216367	1e-14	5.1	0.266078	7.13e-11	3.27	0.178873	9.32e-19	7.08333	0.369659	1.34e-06	14.71	0.755163	0.39211	5.99333	0.302451	7.46e-09	8.93667	0.46092	0.000356557	9.04667	0.468888	0.000901554	4.60333	0.24654	6.08e-13
Dicsqu464_1_PID_930656	;IPR005123-Oxoglutarate/iron-dependent dioxygenase-HMMPfam-PF03171-2OG-Fe(II) oxygenase superfamily;IPR026992-Non-haem dioxygenase N-terminal domain-HMMPfam-PF14226-non-haem dioxygenase in morphine synthesis N-terminal;IPR005123-Oxoglutarate/iron-dependent dioxygenase-ProSiteProfiles-PS51471-Fe(2+) 2-oxoglutarate dioxygenase domain profile.;\N-\N-SUPERFAMILY-SSF51197-\N	General function prediction only	Poorly characterized	General function prediction only			65.9367	47.48	0.735504	0.536573	18.8467	0.2957	0.00515488	30.0133	0.482442	0.14173	288.853	4.8365	2.02e-05	81.2933	1.29581	0.635728	69.615	1.08833	0.914591	80.9933	1.25081	0.774914	99.1	1.53957	0.472048	128.823	2.05128	0.140677	624.427	10.2463	9.56e-11
Dicsqu464_1_PID_822921	;IPR005123-Oxoglutarate/iron-dependent dioxygenase-HMMPfam-PF03171-2OG-Fe(II) oxygenase superfamily;IPR026992-Non-haem dioxygenase N-terminal domain-HMMPfam-PF14226-non-haem dioxygenase in morphine synthesis N-terminal;IPR005123-Oxoglutarate/iron-dependent dioxygenase-ProSiteProfiles-PS51471-Fe(2+) 2-oxoglutarate dioxygenase domain profile.;\N-\N-SUPERFAMILY-SSF51197-\N	General function prediction only	Poorly characterized	General function prediction only			83.42	62.8767	0.769122	0.606048	24.8833	0.308421	0.00736337	40.87	0.51905	0.201881	424.007	5.61182	2.48e-06	116.743	1.47242	0.448102	85.515	1.059	0.942475	115.987	1.41622	0.616855	137.853	1.69212	0.349232	181.857	2.28854	0.080471	940.89	12.2074	2.17e-12
Dicsqu464_1_PID_946811	;IPR007599-Derlin-HMMPfam-PF04511-Der1-like family;\N-\N-SUPERFAMILY-SSF144091-\N	Function unknown	Poorly characterized	General function prediction only			40.6867	27.9033	0.708833	0.00149667	19.1067	0.490344	3.28e-12	24.2867	0.635857	4.3e-05	27.7	0.755705	0.00855692	22.3767	0.583294	2.78e-07	36.285	0.92899	0.700893	24.3167	0.612436	7.93e-06	23.02	0.591145	5.48e-07	32.5733	0.844373	0.226052	31.2167	0.834333	0.128924
Dicsqu464_1_PID_911442	;\N-\N-HMMPfam-PF13561-Enoyl-(Acyl carrier protein) reductase;IPR002198-Short-chain dehydrogenase/reductase SDR-PRINTS-PR00080-Short-chain dehydrogenase/reductase (SDR) superfamily signature;IPR002347-Glucose/ribitol dehydrogenase-PRINTS-PR00081-Glucose/ribitol dehydrogenase family signature;IPR020904-Short-chain dehydrogenase/reductase, conserved site-ProSitePatterns-PS00061-Short-chain dehydrog…	General function prediction only	Poorly characterized	General function prediction only			155.843	121.017	0.79761	0.287347	99.66	0.663587	0.0669617	131.163	0.895571	0.72986	150.433	1.06931	0.775564	109.423	0.740246	0.167002	68.85	0.458973	0.000615118	158.607	1.0404	0.928625	104.757	0.700116	0.122863	128.81	0.868987	0.614128	181.193	1.26329	0.278221
Dicsqu464_1_PID_931374	;IPR002198-Short-chain dehydrogenase/reductase SDR-HMMPfam-PF00106-short chain dehydrogenase;IPR002347-Glucose/ribitol dehydrogenase-PRINTS-PR00081-Glucose/ribitol dehydrogenase family signature;IPR020904-Short-chain dehydrogenase/reductase, conserved site-ProSitePatterns-PS00061-Short-chain dehydrogenases/reductases family signature.;\N-\N-SUPERFAMILY-SSF51735-\N	General function prediction only	Poorly characterized	General function prediction only			12.0567	6.75333	0.573311	0.0453702	8.89667	0.76645	0.497517	9.31333	0.819219	0.644624	5.34667	0.490955	0.00609819	8.55333	0.749923	0.39123	12.955	1.11706	0.827285	10.8033	0.916137	0.876101	11.5567	0.997549	0.995371	6.25667	0.544632	0.0534397	5.87	0.5264	0.0193239
Dicsqu464_1_PID_541650	;IPR005123-Oxoglutarate/iron-dependent dioxygenase-HMMPfam-PF03171-2OG-Fe(II) oxygenase superfamily;IPR026992-Non-haem dioxygenase N-terminal domain-HMMPfam-PF14226-non-haem dioxygenase in morphine synthesis N-terminal;IPR002283-Isopenicillin N synthase-PRINTS-PR00682-Isopenicillin N synthase signature;\N-\N-SUPERFAMILY-SSF51197-\N	General function prediction only	Poorly characterized	General function prediction only			8.47333	10.6833	1.29379	0.198789	5.85	0.717295	0.149777	5.17667	0.647733	0.0422485	3	0.391319	6.8e-08	5.30333	0.6626	0.0417464	6.1	0.747474	0.283913	11.0433	1.32885	0.275123	6.91333	0.851691	0.581926	6.19333	0.77137	0.278493	5.89	0.753725	0.163707
Dicsqu464_1_PID_2409	;\N-\N-HMMPfam-PF13920-Zinc finger, C3HC4 type (RING finger);IPR017907-Zinc finger, RING-type, conserved site-ProSitePatterns-PS00518-Zinc finger RING-type signature.;IPR001841-Zinc finger, RING-type-ProSiteProfiles-PS50089-Zinc finger RING-type profile.;IPR001841-Zinc finger, RING-type-SMART-SM00184-Ring finger;\N-\N-SUPERFAMILY-SSF57850-\N	#N/A	Poorly characterized	General function prediction only			19.78	12.9	0.671297	0.010078	15.03	0.791971	0.245406	13.2467	0.712259	0.0588004	7.67	0.43165	6.19e-09	11.9267	0.639121	0.00518009	16.535	0.866763	0.564618	29.19	1.50745	0.0167535	14.49	0.764545	0.163886	13.0667	0.698397	0.0458232	10.2967	0.566702	0.00012267
Dicsqu464_1_PID_927672	;IPR000182-GNAT domain-HMMPfam-PF13302-Acetyltransferase (GNAT) domain;IPR016181-Acyl-CoA N-acyltransferase-SUPERFAMILY-SSF55729-\N	#N/A	Poorly characterized	General function prediction only			27.3467	16.2167	0.610859	0.000548968	24.0033	0.911872	0.699224	22.41	0.871593	0.541508	10.3233	0.419284	6.13e-11	12.9167	0.501162	7.47e-07	25.415	0.963337	0.897254	27.6967	1.03618	0.915982	17.7167	0.676245	0.014892	14.69	0.566498	0.000195889	13.81	0.549365	1.43e-05
Dicsqu464_1_PID_936768	;IPR000210-BTB/POZ-like-ProSiteProfiles-PS50097-BTB domain profile.;IPR000210-BTB/POZ-like-SMART-SM00225-Broad-Complex, Tramtrack and Bric a brac	#N/A	Poorly characterized	General function prediction only			15.13	10.69	0.727925	0.035365	11.0967	0.766234	0.14335	9.01667	0.634388	0.00379051	6.09333	0.448353	5.5e-09	8.13333	0.569906	0.000122125	12.645	0.868171	0.548181	15.6767	1.06141	0.843326	9.89333	0.684316	0.0195632	8.15667	0.569886	0.000326511	9.53667	0.686589	0.0109349
Dicsqu464_1_PID_1039199	;IPR000571-Zinc finger, CCCH-type-ProSiteProfiles-PS50103-Zinc finger C3H1-type profile.	#N/A	Poorly characterized	General function prediction only			41.2233	31.6067	0.787371	0.414555	27.5933	0.695758	0.272314	26.95	0.696398	0.272421	17.41	0.46865	0.00121181	19.9233	0.50879	0.00941307	37.4	0.941518	0.902384	52.83	1.3078	0.506192	33.9967	0.859929	0.732956	25.54	0.652593	0.160515	26.87	0.709223	0.21749
Dicsqu464_1_PID_952946	;IPR000782-FAS1 domain-HMMPfam-PF02469-Fasciclin domain;IPR000782-FAS1 domain-ProSiteProfiles-PS50213-FAS1/BIgH3 domain profile.;IPR000782-FAS1 domain-SMART-SM00554-Four repeated domains in the Fasciclin I family of proteins, present in many other contexts.;IPR000782-FAS1 domain-SUPERFAMILY-SSF82153-\N	#N/A	Poorly characterized	General function prediction only			93.57	38.49	0.419066	0.0229044	57.0767	0.631033	0.382032	56.65	0.636583	0.399346	31.7167	0.372729	0.00617506	77.0667	0.867995	0.800403	48.13	0.530901	0.244187	49.5967	0.539327	0.2433	47.2067	0.523445	0.177827	66.29	0.739849	0.585655	41.69	0.479426	0.0649232
Dicsqu464_1_PID_928206	;IPR001025-Bromo adjacent homology (BAH) domain-ProSiteProfiles-PS51038-BAH domain profile.	#N/A	Poorly characterized	General function prediction only			11.7367	8.10333	0.711696	0.010481	10.8133	0.957192	0.85395	10.0067	0.907615	0.648578	5.15333	0.487207	3.75e-09	6.65333	0.599982	9.38e-05	11.265	0.997105	0.99115	12.58	1.09518	0.703234	9.45333	0.839925	0.341176	6.73667	0.604056	0.000304796	9.17667	0.849791	0.281738
Dicsqu464_1_PID_884853	;IPR001279-Beta-lactamase-like-HMMPfam-PF00753-Metallo-beta-lactamase superfamily;IPR001279-Beta-lactamase-like-SMART-SM00849-Metallo-beta-lactamase superfamily;IPR001279-Beta-lactamase-like-SUPERFAMILY-SSF56281-\N	#N/A	Poorly characterized	General function prediction only			27.3367	16.8967	0.63947	0.00111411	23.3233	0.891109	0.589412	19.6833	0.768169	0.120826	15.7933	0.642126	0.000848025	13.19	0.511645	5.44e-07	25.44	0.964278	0.895441	26.8067	1.00463	0.990389	15.7067	0.600031	0.00027492	19.5667	0.755825	0.093347	12.2133	0.486493	2.34e-08
Dicsqu464_1_PID_925575	;IPR002227-Tyrosinase copper-binding domain-HMMPfam-PF00264-Common central domain of tyrosinase;IPR016216-Monophenol monooxygenase, fungi-PIRSF-PIRSF000340-\N;IPR002227-Tyrosinase copper-binding domain-PRINTS-PR00092-Tyrosinase copper-binding domain signature;IPR002227-Tyrosinase copper-binding domain-ProSitePatterns-PS00497-Tyrosinase CuA-binding region signature.;IPR002227-Tyrosinase copper-bin…	#N/A	Poorly characterized	General function prediction only			18.6567	25.5333	1.41067	0.180359	13.68	0.760615	0.410646	16.8267	0.959665	0.93531	20.4067	1.21189	0.461772	20.1967	1.15008	0.666792	11.125	0.618724	0.145057	17.21	0.940946	0.910374	8.81667	0.49208	0.00450539	32.2633	1.82315	0.0237257	22.24	1.2933	0.351688
Dicsqu464_1_PID_942081	;IPR002828-Survival protein SurE-like phosphatase/nucleotidase-HMMPfam-PF01975-Survival protein SurE;IPR002828-Survival protein SurE-like phosphatase/nucleotidase-SUPERFAMILY-SSF64167-\N	#N/A	Poorly characterized	General function prediction only			10.6667	6.69	0.650626	0.0388622	9.03333	0.888135	0.719989	7.33667	0.738671	0.251217	4.30667	0.451017	3.08e-05	5.92	0.593262	0.0148565	10.9	1.06425	0.873097	8.54667	0.826495	0.573301	7.05	0.695477	0.149268	6.2	0.617723	0.0398002	7.70667	0.791559	0.315929
Dicsqu464_1_PID_866887	;IPR002893-Zinc finger, MYND-type-HMMPfam-PF01753-MYND finger;IPR027974-Domain of unknown function DUF4470-HMMPfam-PF14737-Domain of unknown function (DUF4470);IPR002893-Zinc finger, MYND-type-ProSiteProfiles-PS50865-Zinc finger MYND-type profile.;\N-\N-SUPERFAMILY-SSF144232-\N	#N/A	Poorly characterized	General function prediction only			26.8133	19.8467	0.761274	0.044857	20.68	0.801472	0.187498	20.6433	0.819864	0.250147	11.98	0.495435	3.95e-09	14.4433	0.570846	1.06e-05	24.705	0.955325	0.85787	23.7033	0.903597	0.66702	19.3967	0.753433	0.0687267	16.5067	0.649088	0.0022868	14.8367	0.601218	4.57e-05
Dicsqu464_1_PID_806393	;IPR003830-(2R)-phospho-3-sulpholactate synthase, ComA-HMMPfam-PF02679-(2R)-phospho-3-sulfolactate synthase (ComA);IPR003830-(2R)-phospho-3-sulpholactate synthase, ComA-SUPERFAMILY-SSF102110-\N	#N/A	Poorly characterized	General function prediction only			11.2033	3.96	0.360642	0.010832	8.03	0.740888	0.630197	7.24333	0.680719	0.524123	3.04333	0.298749	0.0014263	6.04667	0.568773	0.229057	8.8	0.808597	0.7654	9.64	0.874768	0.87036	7.79	0.721059	0.608611	3.86	0.359494	0.0237588	5.11333	0.490442	0.0939229
Dicsqu464_1_PID_937570	;IPR004046-Glutathione S-transferase, C-terminal-HMMPfam-PF00043-Glutathione S-transferase, C-terminal domain;IPR004045-Glutathione S-transferase, N-terminal-HMMPfam-PF13417-Glutathione S-transferase, N-terminal domain;IPR004045-Glutathione S-transferase, N-terminal-ProSiteProfiles-PS50404-Soluble glutathione S-transferase N-terminal domain profile.;IPR010987-Glutathione S-transferase, C-terminal…	#N/A	Poorly characterized	General function prediction only			39.1	26.8533	0.705628	0.110198	20.93	0.556819	0.0095451	23.91	0.650153	0.0753418	34.6533	0.982597	0.950103	25.29	0.685286	0.102433	54.34	1.44354	0.2033	42.3767	1.10492	0.809146	39.4067	1.05114	0.909619	36.38	0.978489	0.955007	17.6267	0.489653	0.000297484
Dicsqu464_1_PID_932847	;IPR004695-Voltage-dependent anion channel-HMMPfam-PF03595-Voltage-dependent anion channel	#N/A	Poorly characterized	General function prediction only			12.2467	8.03333	0.677941	0.0866978	7.65333	0.653362	0.102587	8.25333	0.717245	0.234412	6.14	0.557063	0.0045809	14.36	1.24132	0.423368	13.24	1.11765	0.773912	8.85	0.740408	0.346867	10.8833	0.923939	0.854339	18.99	1.63065	0.0473181	3.45333	0.306443	2.08e-09
Dicsqu464_1_PID_969565	;IPR005123-Oxoglutarate/iron-dependent dioxygenase-HMMPfam-PF13640-2OG-Fe(II) oxygenase superfamily;IPR005123-Oxoglutarate/iron-dependent dioxygenase-ProSiteProfiles-PS51471-Fe(2+) 2-oxoglutarate dioxygenase domain profile.	#N/A	Poorly characterized	General function prediction only			14.09	12.05	0.885009	0.694615	13.3233	0.988005	0.980599	16.85	1.27087	0.49118	11.26	0.887663	0.666737	11.2267	0.844357	0.58908	12.695	0.938824	0.891769	6.51333	0.474684	0.00402531	15.4667	1.14866	0.739732	13.7433	1.02784	0.950893	17.1867	1.32493	0.294863
Dicsqu464_1_PID_877419	;IPR005532-Sulfatase-modifying factor enzyme-HMMPfam-PF03781-Sulfatase-modifying factor enzyme 1;IPR019257-Histidine-specific methyltransferase, SAM-dependent-HMMPfam-PF10017-Histidine-specific methyltransferase, SAM-dependent;IPR016187-C-type lectin fold-SUPERFAMILY-SSF56436-\N	#N/A	Poorly characterized	General function prediction only			317.787	250.47	0.805786	0.608065	268.253	0.874075	0.818867	200.757	0.667243	0.388417	151.363	0.525385	0.0504858	306.613	1.01803	0.973709	349.375	1.13578	0.841259	266.677	0.855767	0.818897	195.897	0.638068	0.328378	326.34	1.07261	0.906886	123.83	0.420335	0.00916977
Dicsqu464_1_PID_957879	;IPR006045-Cupin 1-HMMPfam-PF00190-Cupin;IPR006045-Cupin 1-SMART-SM00835-Cupin;IPR011051-RmlC-like cupin domain-SUPERFAMILY-SSF51182-\N;IPR017774-Bicupin, oxalate decarboxylase/oxidase-TIGRFAM-TIGR03404-bicupin_oxalic: bicupin, oxalate decarboxylase family	#N/A	Poorly characterized	General function prediction only			17.8933	13.51	0.781144	0.651814	11.0433	0.647086	0.477077	12.79	0.758109	0.694084	19.7733	1.22955	0.680444	41.38	2.44283	0.0538578	21.82	1.26117	0.758986	3.35	0.192706	0.000170089	25.7933	1.49392	0.539866	36.2033	2.1247	0.141433	6.25333	0.380945	0.0264639
Dicsqu464_1_PID_821267	;IPR007269-Isoprenylcysteine carboxyl methyltransferase-HMMPfam-PF04140-Isoprenylcysteine carboxyl methyltransferase (ICMT) family	#N/A	Poorly characterized	General function prediction only			66.7767	66.6733	1.03252	0.925776	86.2233	1.34006	0.371567	58.2333	0.932421	0.881634	54.8233	0.910769	0.748384	49.9667	0.793134	0.439857	41.07	0.637406	0.176633	55.4467	0.851284	0.709485	54.58	0.851264	0.691898	79.7233	1.26032	0.485024	28.4	0.461978	0.000769093
Dicsqu464_1_PID_584905	;IPR007312-Phosphoesterase-HMMPfam-PF04185-Phosphoesterase family	#N/A	Poorly characterized	General function prediction only			22.7633	23.4367	1.06129	0.784765	11.91	0.546544	0.000148389	17.4	0.812465	0.333882	36.16	1.76335	7.77e-05	27.41	1.27163	0.184155	27.445	1.25306	0.330042	15.67	0.70482	0.0727126	17.7367	0.813036	0.341643	32.1633	1.48782	0.023546	9.58	0.457886	5.87e-08
Dicsqu464_1_PID_918661	;IPR009291-Vacuolar protein sorting-associated protein 62-HMMPfam-PF06101-Plant protein of unknown function (DUF946)	#N/A	Poorly characterized	General function prediction only			100.773	52.4267	0.53831	0.000219049	59.3067	0.613445	0.0106773	53.34	0.56263	0.00158792	73.0067	0.804895	0.233396	71.49	0.753026	0.15633	116.445	1.19763	0.514757	29.9633	0.305109	8.22e-14	64.7833	0.670398	0.044926	111.81	1.17039	0.526537	56.0433	0.604381	0.00321537
Dicsqu464_1_PID_845663	;IPR010730-Heterokaryon incompatibility-HMMPfam-PF06985-Heterokaryon incompatibility protein (HET)	#N/A	Poorly characterized	General function prediction only			16.9233	10.51	0.63814	1.16e-06	14.4167	0.886268	0.362089	15.07	0.946823	0.739632	7.21333	0.471712	1.29e-17	10.9167	0.683493	6.25e-05	14.065	0.861605	0.294276	16.4433	0.993983	0.981761	10.6033	0.65379	5e-06	11.13	0.693571	0.00033567	9.50667	0.61057	2.86e-08
Dicsqu464_1_PID_335240	;IPR011333-BTB/POZ fold-SUPERFAMILY-SSF54695-\N	#N/A	Poorly characterized	General function prediction only			11.6767	8.07667	0.710306	0.044857	11.9867	1.06711	0.821567	9.46667	0.861581	0.558822	5.18667	0.492147	4.88e-06	8.52333	0.773608	0.180453	15.01	1.3346	0.211978	9.61667	0.842355	0.525829	9.76	0.871772	0.602571	8.25333	0.743696	0.142351	6.30333	0.584771	0.000864531
Dicsqu464_1_PID_962182	;IPR013069-BTB/POZ-HMMPfam-PF00651-BTB/POZ domain;IPR000210-BTB/POZ-like-ProSiteProfiles-PS50097-BTB domain profile.;IPR000210-BTB/POZ-like-SMART-SM00225-Broad-Complex, Tramtrack and Bric a brac;IPR011333-BTB/POZ fold-SUPERFAMILY-SSF54695-\N	#N/A	Poorly characterized	General function prediction only			40.1867	30.74	0.788842	0.0750824	34.5633	0.895395	0.565937	32.9467	0.873746	0.473884	16.34	0.451503	3.24e-12	21.2867	0.562568	2.18e-06	33.69	0.871253	0.495455	36.56	0.931091	0.77162	27.5033	0.714934	0.0165448	23.29	0.611974	0.000199997	22.2333	0.601789	2.29e-05
Dicsqu464_1_PID_920061	;IPR013131-Mannitol dehydrogenase, N-terminal-HMMPfam-PF01232-Mannitol dehydrogenase Rossmann domain;IPR013118-Mannitol dehydrogenase, C-terminal-HMMPfam-PF08125-Mannitol dehydrogenase C-terminal domain;IPR000669-Mannitol dehydrogenase-PRINTS-PR00084-Mannitol dehydrogenase signature;IPR023027-Mannitol dehydrogenase, conserved site-ProSitePatterns-PS00974-Mannitol dehydrogenases signature.;IPR0089…	#N/A	Poorly characterized	General function prediction only			17.83	4.36333	0.247845	0.0132656	10.8733	0.628461	0.589294	11.6633	0.687393	0.684956	3.80333	0.233725	0.00682761	12.1133	0.713311	0.659877	8.44	0.485804	0.397952	11.2533	0.640893	0.653141	7.69667	0.444435	0.282698	6.55667	0.380935	0.158361	8.50667	0.511104	0.299066
Dicsqu464_1_PID_810931	;IPR018712-Domain of unknown function DUF2235-HMMPfam-PF09994-Uncharacterized alpha/beta hydrolase domain (DUF2235);IPR029058-Alpha/Beta hydrolase fold-SUPERFAMILY-SSF53474-\N	#N/A	Poorly characterized	General function prediction only			266.27	133.907	0.513789	0.00167076	206.513	0.805472	0.492693	208.867	0.836466	0.601131	112.67	0.470363	0.000178718	257.577	1.02834	0.936506	199.625	0.779995	0.464241	203.907	0.785969	0.488724	291.09	1.14255	0.729166	281.16	1.11386	0.753903	211.837	0.866145	0.606945
Dicsqu464_1_PID_866481	;IPR018824-Conidiation-specific protein 6-HMMPfam-PF10346-Conidiation protein 6	#N/A	Poorly characterized	General function prediction only			105.243	63.02	0.610161	0.246123	51.74	0.510794	0.160912	39.5067	0.396511	0.033424	59.89	0.628325	0.248111	112.537	1.12807	0.834211	61.445	0.607227	0.390835	55.8467	0.543021	0.259171	65.1633	0.643896	0.428557	81.8433	0.812071	0.727725	35.05	0.359836	0.00734426
Dicsqu464_1_PID_922473	;IPR019378-GDP-fucose protein O-fucosyltransferase-HMMPfam-PF10250-GDP-fucose protein O-fucosyltransferase	#N/A	Poorly characterized	General function prediction only			12.63	9.60333	0.784979	0.0423453	7.69667	0.633385	9.84e-05	6.97333	0.587075	2.9e-06	5.40667	0.474713	2.57e-12	7.42667	0.624013	3.33e-05	11.72	0.961771	0.860132	7.65	0.619941	4.78e-05	9.46333	0.781874	0.070809	9.67667	0.80678	0.126309	6.49667	0.559869	6.1e-08
Dicsqu464_1_PID_804698	;IPR021139-NYN domain, limkain-b1-type-HMMPfam-PF01936-NYN domain	#N/A	Poorly characterized	General function prediction only			28.43	17.0267	0.616159	1.46e-05	26.1867	0.959583	0.838345	25.0167	0.937135	0.739878	11	0.429734	2.69e-15	16.8667	0.630298	4.94e-05	27.905	1.01996	0.928975	26.31	0.948388	0.820594	20.6667	0.760057	0.0354622	18.6367	0.691769	0.00359518	14.69	0.562422	7.54e-08
Dicsqu464_1_PID_62293	;IPR021740-Velvet factor-HMMPfam-PF11754-Velvet factor	#N/A	Poorly characterized	General function prediction only			14.2933	7.87667	0.567401	5.64e-05	17.02	1.23924	0.252908	17.46	1.30051	0.131283	5.58667	0.434268	4.75e-10	10.64	0.790443	0.158459	8.695	0.630219	0.0136064	20.11	1.43888	0.0294365	7.48667	0.547848	2.22e-05	11.9433	0.880439	0.541952	7.81333	0.593537	0.000175872
Dicsqu464_1_PID_941356	;IPR021765-Protein of unknown function DUF3328-HMMPfam-PF11807-Domain of unknown function (DUF3328)	#N/A	Poorly characterized	General function prediction only			21.01	18.26	0.90075	0.467814	16.34	0.815101	0.176461	13.2033	0.671312	0.0017938	10.4733	0.553452	1.9e-07	14.3533	0.727733	0.0123325	20.01	0.989763	0.966149	16.0733	0.787943	0.128339	18.5633	0.926691	0.714306	18.9067	0.952509	0.804575	9.49	0.494033	2.75e-10
Dicsqu464_1_PID_941351	;IPR021765-Protein of unknown function DUF3328-HMMPfam-PF11807-Domain of unknown function (DUF3328)	#N/A	Poorly characterized	General function prediction only			40.6733	33.4133	0.848573	0.198854	31.62	0.81083	0.147527	27.46	0.719596	0.00962655	25.26	0.690067	0.000808067	28.0233	0.732085	0.0108955	38.645	0.987998	0.95984	31.61	0.79902	0.143767	41.9767	1.08042	0.697266	42.6467	1.10709	0.54255	18.3733	0.493258	2.9e-11
Dicsqu464_1_PID_927626	;IPR022745-Eukaryotic translation initiation factor 4G1, eIF4E-binding domain-HMMPfam-PF12152-Eukaryotic translation initiation factor 4G1;IPR022745-Eukaryotic translation initiation factor 4G1, eIF4E-binding domain-SUPERFAMILY-SSF101489-\N	#N/A	Poorly characterized	General function prediction only			39.7067	27.2867	0.70867	0.0225771	35.93	0.942542	0.821567	33.4567	0.894438	0.640076	17.7167	0.495263	2.38e-07	22.7267	0.607385	0.000872851	40.585	1.06434	0.824683	43.99	1.13129	0.635793	28.82	0.759202	0.134706	23.0833	0.61372	0.00225984	22.01	0.602114	0.000396282
Dicsqu464_1_PID_928141	;IPR024518-Domain of unknown function DUF3421-HMMPfam-PF11901-Protein of unknown function (DUF3421);IPR006616-DM9 repeat-SMART-SM00696-Repeats found in Drosophila proteins.	#N/A	Poorly characterized	General function prediction only			54.0433	31.2	0.59417	1.6e-07	46.8933	0.901329	0.494682	45.1233	0.885398	0.417827	23.7867	0.48756	2.8e-14	32.2233	0.630578	4.8e-06	49.865	0.956098	0.820039	61.4967	1.16193	0.325541	33.52	0.646042	1.83e-05	35.38	0.689109	0.000814592	33.36	0.66856	5.07e-05
Dicsqu464_1_PID_934076	;IPR025337-Domain of unknown function DUF4243-HMMPfam-PF14027-Protein of unknown function (DUF4243)	#N/A	Poorly characterized	General function prediction only			65.51	38.1533	0.595682	0.050997	61.4567	0.970625	0.951113	53.6467	0.865229	0.742965	25.9467	0.436827	0.000585818	53.8967	0.868833	0.693893	72.735	1.14724	0.766123	53.6867	0.835034	0.699984	49.6933	0.787895	0.550202	42.06	0.671742	0.218582	36.4233	0.599596	0.0584007
Dicsqu464_1_PID_445322	;\N-\N-HMMPfam-PF12706-Beta-lactamase superfamily domain;IPR001279-Beta-lactamase-like-SUPERFAMILY-SSF56281-\N	General function prediction only	Poorly characterized	General function prediction only			18.51	6.53667	0.360655	0.000651379	14.04	0.785169	0.613459	13.89	0.79125	0.630838	9.29333	0.55303	0.0517176	15.25	0.867901	0.74714	14.605	0.814428	0.700251	18.7533	1.03102	0.970725	11.05	0.620227	0.236934	8.22333	0.463823	0.0278326	10.4767	0.609674	0.138117
Dicsqu464_1_PID_812965	;\N-\N-HMMPfam-PF05729-NACHT domain;IPR007111-NACHT nucleoside triphosphatase-ProSiteProfiles-PS50837-NACHT-NTPase domain profile.;IPR027417-P-loop containing nucleoside triphosphate hydrolase-SUPERFAMILY-SSF52540-\N	#N/A	Poorly characterized	General function prediction only			32.9933	12.2367	0.38277	1.94e-06	41.6767	1.31434	0.347849	41.2233	1.32709	0.33162	24.16	0.812631	0.368205	27.78	0.895285	0.710837	25.825	0.812021	0.542535	21.12	0.656037	0.129417	24.3633	0.772112	0.397517	29.85	0.956229	0.906886	42.3633	1.39445	0.152349
Dicsqu464_1_PID_912435	;IPR001138-Zn(2)-C6 fungal-type DNA-binding domain-HMMPfam-PF00172-Fungal Zn(2)-Cys(6) binuclear cluster domain;IPR001138-Zn(2)-C6 fungal-type DNA-binding domain-ProSiteProfiles-PS50048-Zn(2)-C6 fungal-type DNA-binding domain profile.;IPR001138-Zn(2)-C6 fungal-type DNA-binding domain-SMART-SM00066-GAL4-like Zn(II)2Cys6 (or C6 zinc) binuclear cluster DNA-binding domain;IPR001138-Zn(2)-C6 fungal-ty…	#N/A	Poorly characterized	General function prediction only			74.0433	36.1267	0.495313	0.00794468	54.5	0.762297	0.480651	61.5467	0.88431	0.796203	37.9067	0.567672	0.029364	65.5667	0.938129	0.876288	45.51	0.637467	0.238178	58.46	0.808184	0.65007	58.19	0.815771	0.640858	70.5567	1.00248	0.99657	56.6767	0.83073	0.584979
Dicsqu464_1_PID_805060	;IPR001765-Carbonic anhydrase-HMMPfam-PF00484-Carbonic anhydrase;IPR001765-Carbonic anhydrase-SMART-SM00947-Carbonic anhydrase;IPR001765-Carbonic anhydrase-SUPERFAMILY-SSF53056-\N	#N/A	Poorly characterized	General function prediction only			175.243	76.5367	0.447885	0.000284883	120.193	0.715003	0.271019	134.8	0.815119	0.564903	137.273	0.869887	0.598484	135.77	0.821997	0.510098	213.19	1.26855	0.51569	135.293	0.793215	0.541654	207.933	1.24104	0.542902	151.56	0.911532	0.804706	164.963	1.02273	0.946432
Dicsqu464_1_PID_840474	;IPR001810-F-box domain-HMMPfam-PF12937-F-box-like	#N/A	Poorly characterized	General function prediction only			64.68	24.68	0.392201	2.76e-08	65.0533	1.04798	0.891178	59.85	0.985027	0.968533	30.69	0.527588	0.000139023	52.58	0.865112	0.540792	55.53	0.894338	0.725227	48.9667	0.777824	0.348873	73.58	1.19347	0.521097	57.63	0.94296	0.846939	46.6867	0.785741	0.236801
Dicsqu464_1_PID_924334	;IPR002068-Alpha crystallin/Hsp20 domain-HMMPfam-PF00011-Hsp20/alpha crystallin family;IPR002068-Alpha crystallin/Hsp20 domain-ProSiteProfiles-PS01031-Heat shock hsp20 proteins family profile.;IPR008978-HSP20-like chaperone-SUPERFAMILY-SSF49764-\N	#N/A	Poorly characterized	General function prediction only			10.94	5.15333	0.484218	6.93e-06	7.58667	0.724393	0.102299	8.56333	0.835555	0.447597	9.57	0.974269	0.904834	7.07667	0.687167	0.0343506	10.975	1.04964	0.87674	6.29	0.591173	0.00375463	6.46667	0.618018	0.00582138	8.65333	0.832477	0.410364	8.95667	0.890066	0.569261
Dicsqu464_1_PID_924320	;IPR002068-Alpha crystallin/Hsp20 domain-HMMPfam-PF00011-Hsp20/alpha crystallin family;IPR002068-Alpha crystallin/Hsp20 domain-ProSiteProfiles-PS01031-Heat shock hsp20 proteins family profile.;IPR008978-HSP20-like chaperone-SUPERFAMILY-SSF49764-\N	#N/A	Poorly characterized	General function prediction only			14.55	6.22	0.435039	0.0073965	10.4667	0.745581	0.524052	10.8233	0.786087	0.623521	6.6	0.500513	0.0227405	7.83	0.566992	0.105824	11.295	0.803333	0.683616	9.66667	0.676831	0.415261	8.38	0.597845	0.199009	8.33667	0.599624	0.183778	11.1767	0.828894	0.642627
Dicsqu464_1_PID_941997	;IPR003718-OsmC/Ohr family-HMMPfam-PF02566-OsmC-like protein;IPR003718-OsmC/Ohr family-SUPERFAMILY-SSF82784-\N;IPR019953-Organic hydroperoxide resistance protein famiy-TIGRFAM-TIGR03561-organ_hyd_perox: peroxiredoxin, Ohr subfamily	#N/A	Poorly characterized	General function prediction only			30.27	2.83667	0.0946984	0.00636589	12.6967	0.431648	0.510645	15.38	0.531304	0.652308	4.24667	0.152742	0.0266137	11.65	0.401767	0.401162	4.83	0.163266	0.129402	12.78	0.426379	0.554236	4.85333	0.165164	0.0821566	3.55	0.120763	0.0327507	6.22	0.218824	0.102232
Dicsqu464_1_PID_879455	;IPR011009-Protein kinase-like domain-SUPERFAMILY-SSF56112-\N	#N/A	Poorly characterized	General function prediction only			37.5733	16.0367	0.442482	2.18e-06	44.4967	1.23966	0.397701	43.38	1.23067	0.428194	72.5533	2.14887	3.72e-06	28.3867	0.802628	0.319649	76.835	2.12467	0.000548404	29.2167	0.797349	0.421015	37.0667	1.03527	0.932113	35.85	1.00844	0.981755	19.6867	0.570652	0.0015335
Dicsqu464_1_PID_933998	;IPR012336-Thioredoxin-like fold-ProSiteProfiles-PS51352-Thioredoxin domain profile.;IPR012336-Thioredoxin-like fold-SUPERFAMILY-SSF52833-\N	#N/A	Poorly characterized	General function prediction only			85.41	37.89	0.457351	8.54e-09	61.6133	0.75171	0.109117	72.0767	0.899887	0.656584	56.8067	0.740028	0.0362479	62.93	0.78078	0.138671	60.225	0.734067	0.123871	66.77	0.802545	0.299767	88.91	1.09097	0.739163	68.6733	0.850519	0.415593	69.3833	0.885473	0.500381
Dicsqu464_1_PID_918310	;IPR022234-Protein of unknown function DUF3759-HMMPfam-PF12585-Protein of unknown function (DUF3759)	#N/A	Poorly characterized	General function prediction only			54.3267	20.5167	0.389148	1.13e-09	36.8067	0.706319	0.0821258	41.6367	0.815143	0.381169	25.98	0.53067	4.22e-05	27.0967	0.529072	0.00010307	71.555	1.36677	0.178248	37.6133	0.708534	0.105795	27.0167	0.518187	5.85e-05	37.7333	0.731788	0.118729	26.62	0.531579	6.24e-05
Dicsqu464_1_PID_919841	;IPR023214-HAD-like domain-HMMPfam-PF13419-Haloacid dehalogenase-like hydrolase;IPR023214-HAD-like domain-SUPERFAMILY-SSF56784-\N;IPR006439-HAD hydrolase, subfamily IA-TIGRFAM-TIGR01493-HAD-SF-IA-v2: HAD hydrolase, family IA, variant 2	#N/A	Poorly characterized	General function prediction only			22.7367	9.06333	0.411757	0.00138173	29.1833	1.34313	0.46425	26.8733	1.25578	0.605842	30.8733	1.50352	0.156955	28.4933	1.33143	0.419278	30.945	1.4123	0.425894	17.3367	0.780743	0.610904	17.58	0.808718	0.649034	16.6933	0.772769	0.523915	17.2	0.819092	0.578634
Dicsqu464_1_PID_966530	;IPR025533-Protein of unknown function DUF4419-HMMPfam-PF14388-Domain of unknown function (DUF4419)	#N/A	Poorly characterized	General function prediction only			17.6067	8.07333	0.473867	4.69e-09	10.14	0.601702	0.000208666	9.15667	0.553991	9.48e-06	11.9067	0.753294	0.0318705	10.6567	0.642913	0.0011291	18.025	1.06765	0.78561	16.1533	0.941964	0.825813	18.7	1.11261	0.615431	11.25	0.677313	0.00944533	18.1567	1.12441	0.464135
Dicsqu464_1_PID_926129	;\N-\N-HMMPfam-PF13632-Glycosyl transferase family group 2;IPR029044-Nucleotide-diphospho-sugar transferases-SUPERFAMILY-SSF53448-\N	#N/A	Poorly characterized	General function prediction only			29.44	17.44	0.611923	0.287065	7.25667	0.257086	0.00154602	7.80667	0.282263	0.00350071	15.3467	0.579385	0.197805	17.7633	0.635792	0.369401	15.915	0.559517	0.340493	9.37333	0.32525	0.016313	13.79	0.487745	0.162848	29.74	1.0587	0.940643	10.02	0.370772	0.0164088
Dicsqu464_1_PID_205521	;IPR007318-Phospholipid methyltransferase-HMMPfam-PF04191-Phospholipid methyltransferase	#N/A	Poorly characterized	General function prediction only			41.8233	31.37	0.770323	0.105955	18.0533	0.449276	3.25e-08	26.0033	0.658931	0.0124426	25.8967	0.686588	0.0103937	26.42	0.669142	0.011996	34.855	0.866998	0.560725	30.0767	0.735375	0.118759	21.6633	0.540944	3.7e-05	17.25	0.435825	1.73e-08	32.2267	0.837542	0.313532
Dicsqu464_1_PID_923222	;IPR021765-Protein of unknown function DUF3328-HMMPfam-PF11807-Domain of unknown function (DUF3328)	#N/A	Poorly characterized	General function prediction only			22.2167	15.1733	0.701751	0.0794915	10.09	0.472722	0.000141258	9.7	0.464546	9.05e-05	12.4367	0.621802	0.01094	11.52	0.548328	0.00237053	14.715	0.68583	0.163201	16.6933	0.769253	0.360382	12.54	0.58783	0.0110092	20.5933	0.977737	0.950893	11.9833	0.587254	0.00548481
Dicsqu464_1_PID_926123	;\N-\N-HMMPfam-PF13632-Glycosyl transferase family group 2;IPR029044-Nucleotide-diphospho-sugar transferases-SUPERFAMILY-SSF53448-\N	#N/A	Poorly characterized	General function prediction only			78.0267	25.5633	0.33635	3.45e-19	33.5467	0.448397	2.48e-10	40.34	0.550462	8.82e-06	37.5967	0.535904	5.42e-07	54.36	0.739707	0.0428912	87.46	1.16776	0.470305	38.2633	0.503269	1.93e-07	74.4733	0.995344	0.988311	91.24	1.23283	0.224086	66.69	0.93099	0.695135
Dicsqu464_1_PID_929096	;IPR005123-Oxoglutarate/iron-dependent dioxygenase-HMMPfam-PF03171-2OG-Fe(II) oxygenase superfamily;IPR026992-Non-haem dioxygenase N-terminal domain-HMMPfam-PF14226-non-haem dioxygenase in morphine synthesis N-terminal;IPR002283-Isopenicillin N synthase-PRINTS-PR00682-Isopenicillin N synthase signature;\N-\N-SUPERFAMILY-SSF51197-\N	General function prediction only	Poorly characterized	General function prediction only			10.69	18.9133	1.80644	0.0638034	6.98	0.67913	0.364797	6.89333	0.680666	0.374614	4	0.414246	0.00289829	9.80333	0.971151	0.953055	12.865	1.25161	0.669966	10.6433	1.01351	0.988723	9.66	0.945253	0.934193	9.95	0.976779	0.969573	4.05333	0.410426	0.00368824
Dicsqu464_1_PID_914957	;IPR000073-Alpha/beta hydrolase fold-1-HMMPfam-PF12697-Alpha/beta hydrolase family;IPR008220-Homoserine acetyltransferase-PIRSF-PIRSF000443-\N;IPR029058-Alpha/Beta hydrolase fold-SUPERFAMILY-SSF53474-\N	#N/A	Poorly characterized	General function prediction only			12.1667	11.3267	0.954571	0.904216	7.15	0.611132	0.143316	6.61333	0.575994	0.0860812	3.72333	0.339267	1.81e-05	4.43333	0.385922	0.000447641	20.095	1.71621	0.147365	13.1033	1.10011	0.865144	11.6833	1.0041	0.993476	6.41667	0.556482	0.0649526	8.31	0.742181	0.345612
Dicsqu464_1_PID_824988	;IPR000073-Alpha/beta hydrolase fold-1-HMMPfam-PF12697-Alpha/beta hydrolase family;IPR029058-Alpha/Beta hydrolase fold-SUPERFAMILY-SSF53474-\N	#N/A	Poorly characterized	General function prediction only			15.7667	13.4267	0.867046	0.620212	17.5533	1.15591	0.691443	18.7467	1.26108	0.489815	5.76667	0.406443	2.33e-05	14.4167	0.970626	0.935323	13.245	0.871644	0.730189	14.1167	0.917036	0.852756	11.9667	0.792361	0.493531	13.7567	0.918827	0.821633	5.85	0.403177	2.58e-05
Dicsqu464_1_PID_638767	;IPR000868-Isochorismatase-like-HMMPfam-PF00857-Isochorismatase family;IPR000868-Isochorismatase-like-SUPERFAMILY-SSF52499-\N	#N/A	Poorly characterized	General function prediction only			8.04667	3.86333	0.497572	0.0517288	4.02333	0.523098	0.129599	2.64667	0.352399	0.00540273	3.52333	0.487341	0.0356343	20.4867	2.72552	0.00429734	2.09	0.268886	0.00275452	3.53333	0.450802	0.0627995	17.3533	2.28129	0.0324199	159.513	20.9358	5.32e-24	7.55	1.02503	0.959402
Dicsqu464_1_PID_1040591	;IPR001279-Beta-lactamase-like-HMMPfam-PF00753-Metallo-beta-lactamase superfamily;IPR001279-Beta-lactamase-like-SMART-SM00849-Metallo-beta-lactamase superfamily;IPR001279-Beta-lactamase-like-SUPERFAMILY-SSF56281-\N	#N/A	Poorly characterized	General function prediction only			228.237	162.117	0.728976	0.109941	247.507	1.12374	0.701781	204.79	0.951358	0.894608	73.5667	0.35704	5.95e-10	114.023	0.528238	0.000598998	276.565	1.25604	0.428049	281.14	1.25539	0.430792	198.03	0.904939	0.769901	99.0433	0.455869	2.8e-05	106.71	0.506369	0.000116466
Dicsqu464_1_PID_925084	;IPR006076-FAD dependent oxidoreductase-HMMPfam-PF01266-FAD dependent oxidoreductase;\N-\N-SUPERFAMILY-SSF51905-\N	#N/A	Poorly characterized	General function prediction only			46.5033	32.2933	0.716201	3.68e-06	26.7867	0.600577	1.52e-13	24.2167	0.553631	9.18e-18	20.1967	0.482428	1.57e-27	26.73	0.610264	9.82e-13	36.72	0.821131	0.0494054	31.02	0.684252	2.29e-07	33.89	0.761394	0.000317445	40.0933	0.909055	0.341943	20.6433	0.483423	6.72e-28
Dicsqu464_1_PID_940069	;IPR006314-Dyp-type peroxidase-ProSiteProfiles-PS51404-DyP-type peroxidase family.;IPR011008-Dimeric alpha-beta barrel-SUPERFAMILY-SSF54909-\N;IPR006314-Dyp-type peroxidase-TIGRFAM-TIGR01413-Dyp_perox_fam: Dyp-type peroxidase family	#N/A	Poorly characterized	General function prediction only			25.8767	21.88	0.875257	0.723145	23.12	0.928167	0.887013	17.7867	0.735656	0.449881	17.03	0.732325	0.292644	18.1367	0.745376	0.399381	13.83	0.553789	0.122114	33.7633	1.3393	0.521655	10.9233	0.43964	0.00531116	27.18	1.10441	0.830741	6.64	0.279725	8.01e-07
Dicsqu464_1_PID_1033681	;IPR007087-Zinc finger, C2H2-ProSitePatterns-PS00028-Zinc finger C2H2 type domain signature.;IPR017907-Zinc finger, RING-type, conserved site-ProSitePatterns-PS00518-Zinc finger RING-type signature.;IPR001841-Zinc finger, RING-type-ProSiteProfiles-PS50089-Zinc finger RING-type profile.;IPR007087-Zinc finger, C2H2-ProSiteProfiles-PS50157-Zinc finger C2H2 type domain profile.;IPR001841-Zinc finger,…	#N/A	Poorly characterized	General function prediction only			12.94	8.59667	0.682645	0.0814779	8.88667	0.712635	0.20594	7.79	0.640317	0.0691363	5.30667	0.454988	5.26e-05	5.35333	0.437343	5.54e-05	9.42	0.75465	0.372722	16.5233	1.30198	0.405351	8.02	0.645152	0.0769772	7.78	0.634207	0.0627095	8.52333	0.714839	0.139133
Dicsqu464_1_PID_826949	;IPR007736-Caleosin-HMMPfam-PF05042-Caleosin related protein	#N/A	Poorly characterized	General function prediction only			11.5933	7.92	0.697241	0.224729	5.21667	0.468021	0.0109069	4.40333	0.40237	0.00141202	8.20333	0.781964	0.401764	13.1567	1.19797	0.613165	5.685	0.506622	0.0596535	8.99	0.79238	0.614467	5.61333	0.503479	0.0219891	10.4167	0.941169	0.898744	4.54667	0.423601	0.00112746
Dicsqu464_1_PID_906151	;IPR010905-Glycosyl hydrolase, family 88-HMMPfam-PF07470-Glycosyl Hydrolase Family 88;IPR008928-Six-hairpin glycosidase-like-SUPERFAMILY-SSF48208-\N	#N/A	Poorly characterized	General function prediction only			170.133	85.5367	0.511929	0.0176267	83.5233	0.50978	0.0374271	91.06	0.5718	0.0938713	36.7167	0.239161	1.34e-08	75.9233	0.470887	0.0100451	104.82	0.638903	0.270707	133.56	0.801899	0.655384	121.233	0.741687	0.473725	115.75	0.714911	0.369115	64.7467	0.413236	0.00112733
Dicsqu464_1_PID_811645	;IPR017946-PLC-like phosphodiesterase, TIM beta/alpha-barrel domain-SUPERFAMILY-SSF51695-\N	#N/A	Poorly characterized	General function prediction only			47.8333	39.5333	0.854779	0.398282	24.14	0.524946	5.13e-05	24.9633	0.554138	0.000266193	20.97	0.486673	7.59e-07	22.3967	0.495867	4.01e-06	43.005	0.932277	0.813172	27.62	0.590893	0.00210959	25.9967	0.568325	0.000404771	35.06	0.772161	0.188681	22.35	0.508373	5.16e-06
Dicsqu464_1_PID_803985	;IPR018946-Alkaline phosphatase D-related-HMMPfam-PF09423-PhoD-like phosphatase;IPR029052-Metallo-dependent phosphatase-like-SUPERFAMILY-SSF56300-\N	#N/A	Poorly characterized	General function prediction only			10.0567	9.31	0.944674	0.846958	6.47667	0.667357	0.11108	6.92667	0.729767	0.24628	4.12667	0.453417	4.94e-05	6.97333	0.731021	0.197544	6.825	0.700414	0.234158	8.18333	0.829131	0.600045	6.61333	0.681779	0.13775	5.96333	0.621694	0.0497781	4.19667	0.451513	6.09e-05
Dicsqu464_1_PID_937598	;IPR019317-Brain protein I3-HMMPfam-PF10164-Uncharacterized conserved protein (DUF2367)	#N/A	Poorly characterized	General function prediction only			58.7867	29.01	0.510551	0.000321028	34.9533	0.619209	0.0301675	32.5567	0.592362	0.0134031	23.7167	0.450185	7.98e-06	30.87	0.559111	0.0033123	37.26	0.659248	0.114344	37.2567	0.654019	0.07712	24.5833	0.438472	1.01e-05	49.18	0.882799	0.668695	27.3367	0.507595	0.000246297
Dicsqu464_1_PID_855393	;\N-\N-HMMPfam-PF12902-Ferritin-like	#N/A	Poorly characterized	General function prediction only			1003.91	208.197	0.212446	1.37e-12	809.03	0.836425	0.640631	987.33	1.04968	0.924322	268.147	0.296929	2.28e-08	526.813	0.558275	0.0238285	775.315	0.802062	0.57399	617.01	0.632291	0.150309	843.1	0.876751	0.76674	651.38	0.685347	0.211944	595.057	0.645392	0.0892009
Dicsqu464_1_PID_875779	;IPR000182-GNAT domain-HMMPfam-PF13302-Acetyltransferase (GNAT) domain;IPR016181-Acyl-CoA N-acyltransferase-SUPERFAMILY-SSF55729-\N	#N/A	Poorly characterized	General function prediction only			20.59	4.55	0.227222	8.52e-10	22.7033	1.15499	0.727877	33.2167	1.71905	0.0616403	20.1767	1.08964	0.783979	26.34	1.3581	0.310749	32.775	1.6627	0.138574	8.55333	0.426005	0.00173298	11.7967	0.599917	0.0916797	13.9667	0.714406	0.305146	15.3867	0.811316	0.498755
Dicsqu464_1_PID_821984	;IPR001229-Jacalin-like lectin domain-SUPERFAMILY-SSF51101-\N	#N/A	Poorly characterized	General function prediction only			56.11	12.3167	0.2236	0.000275371	19.16	0.355375	0.0357373	19.11	0.361985	0.0368111	16.6933	0.331132	0.00674497	71.1667	1.351	0.597999	51.19	0.952348	0.954907	24.86	0.457238	0.16928	55.5633	1.03938	0.971713	114.79	2.16936	0.130817	49.44	0.961033	0.94817
Dicsqu464_1_PID_931941	;IPR006905-Tryptophan halogenase-HMMPfam-PF04820-Tryptophan halogenase;IPR003042-Aromatic-ring hydroxylase-like-PRINTS-PR00420-Aromatic-ring hydroxylase (flavoprotein monooxygenase) signature;\N-\N-SUPERFAMILY-SSF51905-\N	#N/A	Poorly characterized	General function prediction only			70.0233	24.34	0.356123	1.63e-11	56.9133	0.845898	0.491202	63.8967	0.971228	0.935234	24.44	0.388252	2.78e-10	47.26	0.717367	0.0742045	53.425	0.793383	0.356773	53.33	0.781604	0.311793	54.4967	0.813912	0.387834	57.4067	0.865634	0.549875	45.8233	0.711846	0.0518649
Dicsqu464_1_PID_971727	;IPR007648-ATPase inhibitor, IATP, mitochondria-HMMPfam-PF04568-Mitochondrial ATPase inhibitor, IATP	#N/A	Poorly characterized	General function prediction only			52.2267	21.13	0.413879	0.000184676	43.8167	0.868651	0.723303	41.6767	0.844798	0.668422	22.4167	0.474699	0.00119687	37.5367	0.759578	0.353098	49.335	0.977875	0.964416	36.3667	0.711316	0.340302	46.3867	0.921644	0.867112	33.02	0.663285	0.166759	31.3467	0.648573	0.0934418
Dicsqu464_1_PID_918272	;IPR008462-CsbD-like-SUPERFAMILY-SSF69047-\N	#N/A	Poorly characterized	General function prediction only			198.357	3.68667	0.0186449	0.00202195	43.5867	0.226602	0.425063	79.59	0.419685	0.689591	5.43333	0.0298803	0.0050972	67.9633	0.35841	0.554152	3.26	0.0167664	0.0154596	98.3467	0.501464	0.789475	12.4267	0.0646816	0.080481	24.7733	0.12689	0.208894	51.69	0.27726	0.414905
Dicsqu464_1_PID_705049	;IPR008462-CsbD-like-SUPERFAMILY-SSF69047-\N	#N/A	Poorly characterized	General function prediction only			74.2867	0.74	0.00994705	0.00122003	13.1367	0.182921	0.401411	25.8867	0.36442	0.669406	1.5	0.0220274	0.00592489	17.7967	0.250681	0.449999	0.98	0.0132804	0.0219964	38.5433	0.524747	0.828663	2.65333	0.0368728	0.0477265	6.88333	0.0940354	0.185767	14.77	0.211479	0.359254
Dicsqu464_1_PID_175398	;IPR003615-HNH nuclease-HMMPfam-PF13391-HNH endonuclease	#N/A	Poorly characterized	General function prediction only			9.40333	3.97667	0.433873	0.000272185	7.64	0.846049	0.651773	6.43667	0.730004	0.324755	6.49333	0.769806	0.29438	6.24667	0.704358	0.200696	10.705	1.18776	0.663836	8.63	0.945539	0.91685	6.87667	0.766772	0.437446	3.84333	0.433036	0.00086556	6.06	0.703064	0.171603
Dicsqu464_1_PID_995055	;IPR002018-Carboxylesterase, type B-HMMPfam-PF00135-Carboxylesterase family;IPR019826-Carboxylesterase type B, active site-ProSitePatterns-PS00122-Carboxylesterases type-B serine active site.;IPR029058-Alpha/Beta hydrolase fold-SUPERFAMILY-SSF53474-\N	General function prediction only	Poorly characterized	General function prediction only			4.27	1.99	0.47728	0.0549919	1.24	0.302602	0.00278325	1.50333	0.375115	0.018307	1.01333	0.264036	0.000166077	6.35	1.5875	0.295909	5.065	1.24867	0.730962	1.46333	0.352341	0.0145963	11.6367	2.86355	0.00682299	15.8267	3.91238	0.000306901	1.36	0.347177	0.00426734
Dicsqu464_1_PID_820673	;IPR004601-UV-endonuclease UvdE-HMMPfam-PF03851-UV-endonuclease UvdE;IPR013022-Xylose isomerase-like, TIM barrel domain-SUPERFAMILY-SSF51658-\N;IPR004601-UV-endonuclease UvdE-TIGRFAM-TIGR00629-uvde: UV damage endonuclease UvdE	#N/A	Poorly characterized	General function prediction only			10.34	6.50333	0.642917	0.15757	3.96	0.396992	0.00276521	3.19667	0.32798	0.000154466	7.46	0.798143	0.484626	12.7433	1.3052	0.467241	4.91	0.493031	0.0677605	6.77667	0.669965	0.350991	4.31333	0.434608	0.00696711	10.5867	1.07116	0.892818	4.96	0.518957	0.0270021
Dicsqu464_1_PID_949959	;IPR008972-Cupredoxin-SUPERFAMILY-SSF49503-\N	#N/A	Poorly characterized	General function prediction only			243.073	144.443	0.612901	0.0446826	99.0767	0.423819	0.000427455	96.8667	0.426056	0.000438179	58.7233	0.268699	5.74e-10	122.543	0.537502	0.0126972	178.63	0.763532	0.468096	168.247	0.709048	0.322357	149.35	0.643473	0.132654	273.113	1.18777	0.624857	197.363	0.884465	0.698245
Dicsqu464_1_PID_106119	;IPR005545-YCII-related-HMMPfam-PF03795-YCII-related domain;IPR011008-Dimeric alpha-beta barrel-SUPERFAMILY-SSF54909-\N	#N/A	Poorly characterized	General function prediction only			175.197	71.8933	0.422991	2.2e-11	70.98	0.422105	2.35e-11	76.3533	0.462623	5.21e-09	186.277	1.17892	0.264709	97.3933	0.587485	0.000111083	139.295	0.824426	0.359108	93.1733	0.543879	1.14e-05	118.83	0.704804	0.0252053	204.393	1.22813	0.246705	291.387	1.8063	4.88e-06
Dicsqu464_1_PID_825698	;IPR000626-Ubiquitin-like-HMMPfam-PF00240-Ubiquitin family;IPR019956-Ubiquitin-PRINTS-PR00348-Ubiquitin signature;IPR000626-Ubiquitin-like-ProSiteProfiles-PS50053-Ubiquitin domain profile.;IPR000626-Ubiquitin-like-SMART-SM00213-Ubiquitin homologues;IPR029071-Ubiquitin-related domain-SUPERFAMILY-SSF54236-\N	General function prediction only	Poorly characterized	General function prediction only			13.44	7.3	0.561138	0.0349933	8.09667	0.624693	0.148752	6.78333	0.536546	0.0429762	2.81	0.237577	3.97e-07	4.4	0.345662	0.000138729	10.665	0.825676	0.665062	14.7167	1.11882	0.828578	7.62333	0.59235	0.0990089	5.34667	0.420537	0.00483529	8.52	0.694029	0.208249
Dicsqu464_1_PID_633956	;IPR002550-Domain of unknown function DUF21-HMMPfam-PF01595-Domain of unknown function DUF21;\N-\N-SUPERFAMILY-SSF54631-\N	Function unknown	Poorly characterized	General function prediction only			21.18	12.0833	0.583772	0.0505366	14.01	0.683861	0.285239	16.3567	0.820133	0.643756	8.90333	0.465302	0.00248865	9.35667	0.465733	0.00572665	10.61	0.51893	0.0650002	15.89	0.765176	0.543308	11.47	0.562174	0.0660447	9.04	0.448458	0.00598717	14.32	0.733914	0.315954
Dicsqu464_1_PID_821290	;IPR005123-Oxoglutarate/iron-dependent dioxygenase-HMMPfam-PF03171-2OG-Fe(II) oxygenase superfamily;IPR026992-Non-haem dioxygenase N-terminal domain-HMMPfam-PF14226-non-haem dioxygenase in morphine synthesis N-terminal;IPR002283-Isopenicillin N synthase-PRINTS-PR00682-Isopenicillin N synthase signature;\N-\N-SUPERFAMILY-SSF51197-\N	General function prediction only	Poorly characterized	General function prediction only			13.6767	8.53333	0.643884	0.0564491	10.43	0.794662	0.471365	5.67	0.440025	0.000338596	7.06	0.573306	0.00971316	6.14	0.475051	0.000964023	16.4	1.24734	0.531274	33.6133	2.50998	2.52e-05	14.1167	1.07751	0.867852	4.2	0.325015	3.94e-07	11.8867	0.944821	0.860183
Dicsqu464_1_PID_930598	;IPR001138-Zn(2)-C6 fungal-type DNA-binding domain-HMMPfam-PF00172-Fungal Zn(2)-Cys(6) binuclear cluster domain;IPR001138-Zn(2)-C6 fungal-type DNA-binding domain-ProSitePatterns-PS00463-Zn(2)-C6 fungal-type DNA-binding domain signature.;IPR001138-Zn(2)-C6 fungal-type DNA-binding domain-ProSiteProfiles-PS50048-Zn(2)-C6 fungal-type DNA-binding domain profile.;IPR001138-Zn(2)-C6 fungal-type DNA-bind…	#N/A	Poorly characterized	General function prediction only			31.6	15.99	0.51998	0.00306438	16.5767	0.545923	0.0154393	20.8533	0.701323	0.218093	7.60667	0.267206	5.98e-11	12.06	0.403603	3.26e-05	17.775	0.586324	0.0751309	26.3567	0.85431	0.699053	20.9167	0.692421	0.203859	12.0133	0.40085	6.53e-05	15.1333	0.52196	0.00319597
Dicsqu464_1_PID_853433	;IPR002893-Zinc finger, MYND-type-HMMPfam-PF01753-MYND finger;IPR027974-Domain of unknown function DUF4470-HMMPfam-PF14737-Domain of unknown function (DUF4470);IPR002893-Zinc finger, MYND-type-ProSitePatterns-PS01360-Zinc finger MYND-type signature.;IPR002893-Zinc finger, MYND-type-ProSiteProfiles-PS50865-Zinc finger MYND-type profile.;\N-\N-SUPERFAMILY-SSF144232-\N	#N/A	Poorly characterized	General function prediction only			10.46	6.72667	0.663036	0.00486955	7.43333	0.742029	0.092143	5.84667	0.594823	0.000635514	2.91333	0.309435	1.13e-18	4.05667	0.412133	9.93e-11	8.105	0.806173	0.323697	10.36	1.01187	0.976254	5.92667	0.59327	0.000425499	3.97	0.399748	6.89e-11	5.93	0.617101	0.000690328
Dicsqu464_1_PID_939147	;IPR004202-Cytochrome c oxidase subunit VIIc-HMMPfam-PF02935-Cytochrome c oxidase subunit VIIc;IPR004202-Cytochrome c oxidase subunit VIIc-SUPERFAMILY-SSF81427-\N	#N/A	Poorly characterized	General function prediction only			112.203	88.8133	0.812093	0.443539	74.98	0.694066	0.215027	64.6433	0.611753	0.0661393	25.0333	0.247563	7.74e-12	49.7733	0.47032	0.00103447	141.97	1.31638	0.437297	109.397	0.996795	0.994803	87.1033	0.809055	0.549982	66.5733	0.623847	0.0796544	47.6267	0.461253	0.00042196
Dicsqu464_1_PID_934156	;IPR013069-BTB/POZ-HMMPfam-PF00651-BTB/POZ domain;IPR000210-BTB/POZ-like-ProSiteProfiles-PS50097-BTB domain profile.;IPR000210-BTB/POZ-like-SMART-SM00225-Broad-Complex, Tramtrack and Bric a brac;IPR011333-BTB/POZ fold-SUPERFAMILY-SSF54695-\N;IPR003594-Histidine kinase-like ATPase, C-terminal domain-SUPERFAMILY-SSF55874-\N	#N/A	Poorly characterized	General function prediction only			46.19	23.96	0.532779	6.88e-07	27.2433	0.613811	0.000425871	25.7267	0.592045	0.00010922	10.63	0.255507	4.43e-32	19.1933	0.441241	3e-11	38.28	0.859421	0.47434	36.6533	0.81109	0.277062	23.44	0.529475	5.73e-07	22.9733	0.52481	9.2e-07	20.2333	0.475697	8.8e-10
Dicsqu464_1_PID_1039680	;IPR013069-BTB/POZ-HMMPfam-PF00651-BTB/POZ domain;IPR000210-BTB/POZ-like-SMART-SM00225-Broad-Complex, Tramtrack and Bric a brac	#N/A	Poorly characterized	General function prediction only			15.8867	9.72	0.629128	0.000244851	10.9867	0.720351	0.0263856	9.57667	0.64109	0.00107999	6.57	0.459877	9.59e-11	7.46333	0.498045	1.44e-08	11.575	0.757333	0.119553	16.5333	1.06397	0.810759	9.36667	0.61551	0.000178302	8.67	0.575648	3.94e-05	7.14667	0.489062	2.08e-09
Dicsqu464_1_PID_842222	;IPR002198-Short-chain dehydrogenase/reductase SDR-HMMPfam-PF00106-short chain dehydrogenase;IPR002198-Short-chain dehydrogenase/reductase SDR-PRINTS-PR00080-Short-chain dehydrogenase/reductase (SDR) superfamily signature;IPR002347-Glucose/ribitol dehydrogenase-PRINTS-PR00081-Glucose/ribitol dehydrogenase family signature;IPR020904-Short-chain dehydrogenase/reductase, conserved site-ProSitePatter…	General function prediction only	Poorly characterized	General function prediction only			14.1033	1.23333	0.0879615	0.00259687	3.13	0.228463	0.144238	4.16667	0.309062	0.277092	0.963333	0.0743051	0.000786648	4.16333	0.308597	0.218628	1.725	0.12505	0.056009	5.12	0.366257	0.424749	2.05667	0.150369	0.0423251	1.51	0.11015	0.0160875	1.24667	0.0942778	0.00342345
Dicsqu464_1_PID_926865	;IPR000073-Alpha/beta hydrolase fold-1-HMMPfam-PF12697-Alpha/beta hydrolase family;IPR029058-Alpha/Beta hydrolase fold-SUPERFAMILY-SSF53474-\N	#N/A	Poorly characterized	General function prediction only			124.093	51.5533	0.427846	3.56e-09	68.37	0.573703	0.000526071	70.6667	0.605703	0.00215978	65.2767	0.585099	0.000211285	51.2567	0.438493	1.12e-08	106.015	0.885261	0.640958	87.3933	0.722163	0.100482	102.467	0.863597	0.542304	108.113	0.918507	0.726717	43.9167	0.385416	5.94e-12
Dicsqu464_1_PID_884019	;IPR001138-Zn(2)-C6 fungal-type DNA-binding domain-HMMPfam-PF00172-Fungal Zn(2)-Cys(6) binuclear cluster domain;IPR001138-Zn(2)-C6 fungal-type DNA-binding domain-ProSiteProfiles-PS50048-Zn(2)-C6 fungal-type DNA-binding domain profile.;IPR001138-Zn(2)-C6 fungal-type DNA-binding domain-SMART-SM00066-GAL4-like Zn(II)2Cys6 (or C6 zinc) binuclear cluster DNA-binding domain;IPR001138-Zn(2)-C6 fungal-ty…	#N/A	Poorly characterized	General function prediction only			10.96	4.57333	0.425363	0.00382808	8.62	0.814157	0.667193	8.47333	0.813891	0.673883	3.82667	0.383506	0.000655353	6.39333	0.612644	0.154262	8.36	0.784823	0.627523	7.36667	0.682125	0.401096	6.80333	0.642019	0.266488	5.41	0.514842	0.0564734	4.41	0.432539	0.00461943
Dicsqu464_1_PID_839346	;IPR013096-Cupin 2, conserved barrel-HMMPfam-PF07883-Cupin domain;IPR011051-RmlC-like cupin domain-SUPERFAMILY-SSF51182-\N	#N/A	Poorly characterized	General function prediction only			18.8333	4.76	0.257826	4.58e-05	7.66	0.417559	0.024234	7.35667	0.412812	0.0200925	3.62333	0.212131	1.33e-06	14.24	0.798325	0.62211	7.66	0.420093	0.057015	10.8267	0.586683	0.268809	7.46667	0.411551	0.0182177	11.5333	0.639172	0.312863	2.88667	0.16457	1.84e-08
Dicsqu464_1_PID_921554	;IPR015339-Immunomodulatory protein FIP-Fve, fungal-HMMPfam-PF09259-Fungal immunomodulatory protein Fve;IPR015339-Immunomodulatory protein FIP-Fve, fungal-SUPERFAMILY-SSF101542-\N	#N/A	Poorly characterized	General function prediction only			738	263.503	0.368409	1.14e-07	948.987	1.33334	0.284294	933.387	1.35154	0.252903	194.193	0.292183	5.1e-12	426.17	0.613625	0.0229252	742.135	1.04282	0.915327	730.14	1.01373	0.979686	341.357	0.482442	0.000289843	422.74	0.605807	0.0278519	463.09	0.681284	0.071914
Dicsqu464_1_PID_947426	;IPR021100-N-glycosylation protein EOS1-HMMPfam-PF12326-N-glycosylation protein	#N/A	Poorly characterized	General function prediction only			162.71	56.9933	0.360262	1.01e-18	155.113	0.990487	0.971327	160.42	1.0472	0.854063	62.7467	0.428118	1.29e-13	79.8667	0.519232	6.16e-08	113.615	0.725796	0.0625243	124.627	0.786512	0.163181	119.217	0.765586	0.0839717	59.2633	0.384023	6.32e-16	77.5867	0.518599	2.44e-08
Dicsqu464_1_PID_824630	;IPR021851-Protein of unknown function DUF3455-HMMPfam-PF11937-Protein of unknown function (DUF3455)	#N/A	Poorly characterized	General function prediction only			8.61333	2.62	0.313134	5e-05	5.08	0.608093	0.167692	4.30667	0.531576	0.0611312	5.2	0.671035	0.179808	6.83667	0.840712	0.655918	8.145	0.98259	0.976313	3.16333	0.376067	0.00192526	10.06	1.21991	0.675897	7.65333	0.935261	0.895039	3.34333	0.420995	0.00249095
Dicsqu464_1_PID_968089	;IPR005123-Oxoglutarate/iron-dependent dioxygenase-HMMPfam-PF03171-2OG-Fe(II) oxygenase superfamily;IPR026992-Non-haem dioxygenase N-terminal domain-HMMPfam-PF14226-non-haem dioxygenase in morphine synthesis N-terminal;\N-\N-SUPERFAMILY-SSF51197-\N	General function prediction only	Poorly characterized	General function prediction only			59.47	52.7733	0.914508	0.840096	16.11	0.280862	5.13e-05	14.7	0.262242	1.52e-05	23	0.428649	0.00454901	20.25	0.359851	0.00124165	70.54	1.2327	0.701201	86.6033	1.47842	0.42011	132.677	2.33157	0.0129333	57.3833	1.01227	0.985243	44.1167	0.803986	0.586158
Dicsqu464_1_PID_818152	;IPR001138-Zn(2)-C6 fungal-type DNA-binding domain-HMMPfam-PF00172-Fungal Zn(2)-Cys(6) binuclear cluster domain;IPR001138-Zn(2)-C6 fungal-type DNA-binding domain-ProSitePatterns-PS00463-Zn(2)-C6 fungal-type DNA-binding domain signature.;IPR001138-Zn(2)-C6 fungal-type DNA-binding domain-ProSiteProfiles-PS50048-Zn(2)-C6 fungal-type DNA-binding domain profile.;IPR001138-Zn(2)-C6 fungal-type DNA-bind…	#N/A	Poorly characterized	General function prediction only			74.1633	50.1467	0.694035	0.17516	28.2633	0.396168	0.00025009	31.2333	0.446408	0.00192745	23.2133	0.347592	3.22e-06	30.08	0.429745	0.000658496	48.31	0.676829	0.279044	38.86	0.535106	0.0324414	40.1767	0.562206	0.0421797	39.85	0.565743	0.0462652	36.1533	0.530514	0.0107172
Dicsqu464_1_PID_923073	;IPR029063-S-adenosyl-L-methionine-dependent methyltransferase-SUPERFAMILY-SSF53335-\N	#N/A	Poorly characterized	General function prediction only			8.64667	4.60667	0.548882	0.006307	4.04	0.486806	0.00204585	4.04	0.496973	0.0027999	3.4	0.437259	7.2e-05	3.19333	0.391777	1.49e-05	6.77	0.810677	0.549298	5.22	0.617851	0.0788867	19.4167	2.33716	4.16e-05	8.15333	0.992872	0.987917	19.5933	2.46543	4.91e-06
Dicsqu464_1_PID_833854	;\N-\N-SUPERFAMILY-SSF48452-\N	#N/A	Poorly characterized	General function prediction only			12.47	8.63	0.711492	0.0771291	6.29333	0.525005	0.0007543	5.91667	0.504829	0.000274612	3.62667	0.322913	1.06e-11	4.54333	0.38679	4.19e-08	8.825	0.734215	0.244191	13.0167	1.06591	0.866756	6.05667	0.50636	0.000214439	4.96	0.419382	2.06e-06	3.52	0.306613	9.82e-13
Dicsqu464_1_PID_1021138	;IPR007269-Isoprenylcysteine carboxyl methyltransferase-HMMPfam-PF04140-Isoprenylcysteine carboxyl methyltransferase (ICMT) family	#N/A	Poorly characterized	General function prediction only			20.4	15.3767	0.776364	0.331557	9.96333	0.510854	0.0072155	8.8	0.458686	0.00119487	7.93	0.433168	0.000103641	8.68	0.452087	0.000573177	21.035	1.07497	0.869193	15.42	0.775006	0.483751	21.4367	1.10057	0.827961	22.2367	1.15175	0.683082	8.51333	0.455909	0.000383091
Dicsqu464_1_PID_981541	;IPR011333-BTB/POZ fold-SUPERFAMILY-SSF54695-\N	#N/A	Poorly characterized	General function prediction only			54.9067	45.4333	0.849022	0.572061	49.29	0.931929	0.869796	47.2	0.916775	0.844573	15.8933	0.321976	8.43e-08	27.14	0.524971	0.00768197	55.415	1.04846	0.915896	51.8433	0.965746	0.952651	23.0067	0.436813	0.000385443	25.7833	0.495377	0.0055962	20.78	0.411456	5.26e-05
Dicsqu464_1_PID_940235	;IPR013069-BTB/POZ-HMMPfam-PF00651-BTB/POZ domain;IPR000210-BTB/POZ-like-ProSiteProfiles-PS50097-BTB domain profile.;IPR000210-BTB/POZ-like-SMART-SM00225-Broad-Complex, Tramtrack and Bric a brac;IPR011333-BTB/POZ fold-SUPERFAMILY-SSF54695-\N	#N/A	Poorly characterized	General function prediction only			12.73	7.78333	0.628953	0.0204563	8.70667	0.710856	0.167056	6.17667	0.513558	0.00133979	3.37333	0.291938	2.03e-11	4	0.333249	4.89e-09	8.36	0.679859	0.163074	12.97	1.03741	0.93804	5.73	0.470281	0.000125367	4.99	0.412578	1.23e-05	5.99	0.510412	0.000423776
Dicsqu464_1_PID_829605	;IPR019317-Brain protein I3-HMMPfam-PF10164-Uncharacterized conserved protein (DUF2367)	#N/A	Poorly characterized	General function prediction only			14.2233	7.58667	0.546081	0.00401386	7.46333	0.548831	0.00893994	7.76333	0.577811	0.0186488	5.5	0.432	5.05e-05	5.68333	0.420825	5.32e-05	7.515	0.545449	0.0319397	6.44333	0.463816	0.000694875	5.01667	0.367291	2.06e-06	10.4567	0.76735	0.332199	8.07	0.61463	0.0211632
Dicsqu464_1_PID_1041847	;IPR010730-Heterokaryon incompatibility-HMMPfam-PF06985-Heterokaryon incompatibility protein (HET)	#N/A	Poorly characterized	General function prediction only			30.1933	12.81	0.436611	5.4e-07	19.6867	0.678587	0.0616258	16.2233	0.572851	0.00259066	10.9233	0.401895	8.63e-09	13.7267	0.483673	1.83e-05	22.68	0.779102	0.339094	26.83	0.910304	0.783372	19.75	0.684139	0.0648863	25.3233	0.885854	0.643899	8.84667	0.319005	2.52e-13
Dicsqu464_1_PID_925625	;IPR018997-PUB domain-HMMPfam-PF09409-PUB domain;IPR006567-PUG domain-SMART-SM00580-domain in protein kinases, N-glycanases and other nuclear proteins;\N-\N-SUPERFAMILY-SSF143503-\N	#N/A	Poorly characterized	General function prediction only			28.3867	15.9433	0.577254	0.00323775	15.2567	0.559424	0.00429551	10.88	0.407508	1.03e-06	6.19667	0.242205	1.46e-16	7.46	0.278225	2.53e-13	19.05	0.696445	0.172937	30.04	1.07954	0.844677	14.8533	0.544739	0.00189218	10.4033	0.386952	3.34e-07	9.52333	0.364712	5.49e-09
Dicsqu464_1_PID_956297	;\N-\N-SUPERFAMILY-SSF54768-\N	#N/A	Poorly characterized	General function prediction only			51.43	22.6833	0.455183	0.00102637	43.3167	0.874641	0.741835	26.4967	0.548586	0.0307627	6.77	0.145407	3.49e-17	8.05667	0.165733	6.74e-15	28.045	0.566721	0.0867134	55.4067	1.09821	0.851641	33.31	0.675244	0.216204	8.71667	0.178999	5.44e-13	17.14	0.362664	1.18e-05
Dicsqu464_1_PID_833098	;IPR002048-EF-hand domain-ProSiteProfiles-PS50222-EF-hand calcium-binding domain profile.;\N-\N-SUPERFAMILY-SSF57850-\N	#N/A	Poorly characterized	General function prediction only			24.6067	9.81	0.410889	1.13e-07	16.78	0.708758	0.114182	16.1067	0.69665	0.0881865	6.72667	0.303922	5.7e-14	9.43333	0.407724	8.38e-08	26.285	1.1097	0.74106	18.88	0.786521	0.368105	16.51	0.701156	0.0998105	10.51	0.450536	7.45e-06	10.7533	0.475713	8.58e-06
Dicsqu464_1_PID_824915	;IPR010856-Protein of unknown function DUF1479-HMMPfam-PF07350-Protein of unknown function (DUF1479);\N-\N-SUPERFAMILY-SSF51197-\N	#N/A	Poorly characterized	General function prediction only			24.6733	11.13	0.464587	0.000263997	12.6367	0.533527	0.00824309	10.4067	0.448459	0.000296568	17.59	0.792118	0.314732	25.9767	1.11983	0.708549	43.59	1.83381	0.030623	10.9267	0.453694	0.000523928	11.5133	0.48898	0.00133949	27.68	1.18639	0.589961	10.8133	0.476028	0.000382404
Dicsqu464_1_PID_820032	;\N-\N-SUPERFAMILY-SSF52047-\N	#N/A	Poorly characterized	General function prediction only			16.03	8.06667	0.523814	0.0015903	5.92	0.386227	3.5e-06	5.34667	0.356188	3.69e-07	4.90333	0.340384	2.1e-08	4.99667	0.332075	2.44e-08	26.065	1.6907	0.0530064	5.86667	0.377191	2.3e-06	8.37667	0.546424	0.00643407	13.4167	0.884966	0.704299	4.55333	0.310509	9.94e-10
Dicsqu464_1_PID_925095	;\N-\N-HMMPfam-PF13668-Ferritin-like domain;IPR009078-Ferritin-like superfamily-SUPERFAMILY-SSF47240-\N	#N/A	Poorly characterized	General function prediction only			15.3133	6.25	0.416796	0.00656314	4.30333	0.292821	0.000208666	5.3	0.368424	0.00374271	5.83	0.422672	0.00539644	21.7167	1.51	0.283525	8.13	0.554738	0.197842	4.40333	0.295576	0.000304814	18.6533	1.27891	0.639788	46.4433	3.19277	0.000469511	5.40333	0.384005	0.0026129
Dicsqu464_1_PID_804483	;IPR001138-Zn(2)-C6 fungal-type DNA-binding domain-HMMPfam-PF00172-Fungal Zn(2)-Cys(6) binuclear cluster domain;IPR001138-Zn(2)-C6 fungal-type DNA-binding domain-ProSitePatterns-PS00463-Zn(2)-C6 fungal-type DNA-binding domain signature.;IPR001138-Zn(2)-C6 fungal-type DNA-binding domain-ProSiteProfiles-PS50048-Zn(2)-C6 fungal-type DNA-binding domain profile.;IPR001138-Zn(2)-C6 fungal-type DNA-bind…	#N/A	Poorly characterized	General function prediction only			148.013	101.837	0.713114	0.0559815	44.1933	0.310082	4.26e-14	40.99	0.294093	3.73e-15	33.3333	0.249624	2.39e-20	42.5433	0.304875	1.55e-14	81.5	0.570667	0.0095098	51.4967	0.356036	1.13e-10	56.3833	0.397733	5.56e-09	63.8133	0.452881	2.68e-06	91.47	0.671795	0.0223264
Dicsqu464_1_PID_805678	;IPR008972-Cupredoxin-SUPERFAMILY-SSF49503-\N	#N/A	Poorly characterized	General function prediction only			495.863	440.023	0.919359	0.79342	178.21	0.373729	1.38e-05	128.567	0.276233	2.27e-09	95.3567	0.213663	2.28e-14	112.823	0.241666	1.17e-11	350.04	0.731234	0.366643	220.54	0.45463	0.00122507	101.33	0.21447	7.6e-14	328.503	0.697944	0.211944	75.55	0.165783	3.07e-19
Dicsqu464_1_PID_926873	;IPR003333-Mycolic acid cyclopropane synthase-HMMPfam-PF02353-Mycolic acid cyclopropane synthetase;IPR003333-Mycolic acid cyclopropane synthase-PIRSF-PIRSF003085-\N;IPR029063-S-adenosyl-L-methionine-dependent methyltransferase-SUPERFAMILY-SSF53335-\N	#N/A	Poorly characterized	General function prediction only			34.3133	11.2367	0.335531	6.69e-06	11.06	0.334804	1.38e-05	10.0167	0.311702	2.54e-06	8.76	0.283551	4.97e-08	7.18	0.221912	1.59e-10	28.135	0.847179	0.709844	14.11	0.421502	0.00149121	21.7767	0.661939	0.212008	30.6733	0.941209	0.893151	6.88333	0.21821	2.93e-11
Dicsqu464_1_PID_927617	;IPR000772-Ricin B lectin domain-HMMPfam-PF00652-Ricin-type beta-trefoil lectin domain;IPR000772-Ricin B lectin domain-ProSiteProfiles-PS50231-Lectin domain of ricin B chain profile.;IPR000772-Ricin B lectin domain-SUPERFAMILY-SSF50370-\N	#N/A	Poorly characterized	General function prediction only			110.463	20.35	0.190013	3.8e-13	8.77333	0.0830135	9.66e-29	14.4333	0.139438	5.23e-18	21.48	0.21604	8.16e-12	32.29	0.310704	8.86e-07	69.27	0.649226	0.229581	6.91	0.0642789	1.04e-33	24.8233	0.234245	2.96e-10	143.1	1.36283	0.351229	20.6867	0.204012	1.34e-12
Dicsqu464_1_PID_1045	;IPR001452-SH3 domain-HMMPfam-PF14604-Variant SH3 domain;IPR001452-SH3 domain-ProSiteProfiles-PS50002-Src homology 3 (SH3) domain profile.;IPR001452-SH3 domain-SMART-SM00326-Src homology 3 domains;IPR001452-SH3 domain-SUPERFAMILY-SSF50044-\N	#N/A	Poorly characterized	General function prediction only			28.6667	11.6933	0.421549	6.27e-10	11.8167	0.428215	1.85e-09	11.7367	0.436082	5.34e-09	8.72	0.336606	9.08e-16	11.8133	0.436999	3.43e-09	28.36	1.02411	0.935091	11.9767	0.427656	2.69e-09	11.6433	0.42361	5.45e-10	24.01	0.881356	0.559145	10.03	0.379738	7.22e-13
Dicsqu464_1_PID_827608	;IPR005135-Endonuclease/exonuclease/phosphatase-HMMPfam-PF03372-Endonuclease/Exonuclease/phosphatase family;IPR005135-Endonuclease/exonuclease/phosphatase-SUPERFAMILY-SSF56219-\N	#N/A	Poorly characterized	General function prediction only			19.64	7.55	0.394846	7.3e-09	8.48667	0.448701	1.55e-06	8.16667	0.442661	9.07e-07	6.04333	0.341103	3.51e-12	8.7	0.469369	4.29e-06	13.855	0.728067	0.189555	9.43333	0.492067	4.13e-05	6.70667	0.356286	5.75e-11	19.05	1.02092	0.949048	5.57	0.308377	1.92e-14
Dicsqu464_1_PID_936373	;IPR018620-Ubiquitin 3 binding protein But2, C-terminal-HMMPfam-PF09792-Ubiquitin 3 binding protein But2 C-terminal domain	#N/A	Poorly characterized	General function prediction only			18.3967	7.30667	0.410416	7.89e-15	7.93333	0.450364	2.74e-12	6.77333	0.392181	3.76e-16	5.68333	0.343891	6.26e-21	6.29667	0.363775	8.51e-19	12.74	0.717594	0.0393265	8.80667	0.491474	1.48e-09	7.2	0.409195	1.55e-15	13.8867	0.796487	0.1226	5.73333	0.339649	3.63e-22
Dicsqu464_1_PID_912753	;IPR001138-Zn(2)-C6 fungal-type DNA-binding domain-ProSitePatterns-PS00463-Zn(2)-C6 fungal-type DNA-binding domain signature.;IPR001138-Zn(2)-C6 fungal-type DNA-binding domain-ProSiteProfiles-PS50048-Zn(2)-C6 fungal-type DNA-binding domain profile.;IPR001138-Zn(2)-C6 fungal-type DNA-binding domain-SUPERFAMILY-SSF57701-\N	#N/A	Poorly characterized	General function prediction only			22.4467	4.87667	0.225586	2.28e-13	4.13667	0.192072	2.68e-16	4.07	0.192717	9.95e-16	1.55333	0.0776089	5.55e-29	2.14	0.100983	3.01e-26	11.48	0.529317	0.0210512	6.26667	0.285545	1.28e-09	6.12	0.284803	3.04e-10	5.51333	0.257195	8.79e-11	2.48667	0.120205	1.18e-24
