# Supplementary material for: The White-Rot Basidiomycete Dichomitus squalens Shows Highly Specific Transcriptional Response to Lignocellulose-Related Aromatic Compounds
Source: Front Bioeng Biotechnol. 2019 Sep 20;7:229. doi: 10.3389/fbioe.2019.00229 (PMC6763618; doi:10.3389/fbioe.2019.00229)
Supplement: Supplementary file 3 [file Table_3.XLSX]

## Sheet: Supplementary table 3
Supplementary table 3. Gene Ontology (GO) analysis of genes that were identified as (A) upregulated and (B) downregulated in D. squalens grown in the presence of aromatic compounds. No enriched GO terms were found among genes downregulated on protocatechuic acid, p-coumaric acid and p-hydroxybenzoic acid.
A) Upregulated genes
	GO ID	GO description	coniferyl alcohol_enrichment score	coniferyl alcohol_corr p-val	coniferyl alcohol_cluster freq	coniferyl alcohol_geneIDs	ferulic acid_enrichment score	ferulic acid_corr p-val	ferulic acid_cluster freq	ferulic acid_geneIDs	vanillyl alcohol_enrichment score	vanillyl alcohol_corr p-val	vanillyl alcohol_cluster freq	vanillyl alcohol_geneIDs	vanillin_enrichment score	vanillin_corr p-val	vanillin_cluster freq	vanillin_geneIDs	vanillic acid_enrichment score	vanillic acid_corr p-val	vanillic acid_cluster freq	vanillic acid_geneIDs	veratryl alcohol_enrichment score	veratryl alcohol_corr p-val	veratryl alcohol_cluster freq	veratryl alcohol_geneIDs	protocatechuic acid_enrichment score	protocatechuic acid_corr p-val	protocatechuic acid_cluster freq	protocatechuic acid_geneIDs	p-coumaric acid_enrichment score	p-coumaric acid_orr p-val	p-coumaric acid_cluster freq	p-coumaric acid_geneIDs	p-hydroxy benzoic acid_enrichment score	p-hydroxy benzoic acid_corr p-val	p-hydroxy benzoic acid_cluster freq	p-hydroxy benzoic acid_geneIDs	cinnamic acid_enrichment score	cinnamic acid_corr p-val	cinnamic acid_cluster freq	cinnamic acid_geneIDs
	GO:0016798	hydrolase activity, acting on glycosyl bonds	5.64369	2.2715e-06	17/83 20.4%	DICSQU464_1_PID_826105 DICSQU464_1_PID_62930 DICSQU464_1_PID_849572 DICSQU464_1_PID_914697 DICSQU464_1_PID_932722 DICSQU464_1_PID_922291 DICSQU464_1_PID_928670 DICSQU464_1_PID_918783 DICSQU464_1_PID_841467 DICSQU464_1_PID_946842 DICSQU464_1_PID_924874 DICSQU464_1_PID_921510 DICSQU464_1_PID_417119 DICSQU464_1_PID_1040936 DICSQU464_1_PID_993764 DICSQU464_1_PID_972003 DICSQU464_1_PID_1017331	14.8408	1.4428e-15	25/78 32.0%	DICSQU464_1_PID_63104 DICSQU464_1_PID_62930 DICSQU464_1_PID_931204 DICSQU464_1_PID_913356 DICSQU464_1_PID_928670 DICSQU464_1_PID_830363 DICSQU464_1_PID_816464 DICSQU464_1_PID_417119 DICSQU464_1_PID_805675 DICSQU464_1_PID_804102 DICSQU464_1_PID_993764 DICSQU464_1_PID_972003 DICSQU464_1_PID_465156 DICSQU464_1_PID_803735 DICSQU464_1_PID_914697 DICSQU464_1_PID_948592 DICSQU464_1_PID_725679 DICSQU464_…	12.3837	4.1338e-13	19/50 38.0%	DICSQU464_1_PID_63104 DICSQU464_1_PID_465156 DICSQU464_1_PID_62930 DICSQU464_1_PID_803735 DICSQU464_1_PID_914697 DICSQU464_1_PID_913356 DICSQU464_1_PID_928670 DICSQU464_1_PID_816464 DICSQU464_1_PID_512221 DICSQU464_1_PID_918783 DICSQU464_1_PID_946842 DICSQU464_1_PID_841467 DICSQU464_1_PID_948804 DICSQU464_1_PID_906447 DICSQU464_1_PID_399056 DICSQU464_1_PID_805675 DICSQU464_1_PID_993764 DICSQU464_…	3.85868	0.00013846	22/206 10.6%	DICSQU464_1_PID_62930 DICSQU464_1_PID_849572 DICSQU464_1_PID_914697 DICSQU464_1_PID_932722 DICSQU464_1_PID_913356 DICSQU464_1_PID_923064 DICSQU464_1_PID_922291 DICSQU464_1_PID_313068 DICSQU464_1_PID_928670 DICSQU464_1_PID_512221 DICSQU464_1_PID_946842 DICSQU464_1_PID_944872 DICSQU464_1_PID_918783 DICSQU464_1_PID_841467 DICSQU464_1_PID_948804 DICSQU464_1_PID_921510 DICSQU464_1_PID_417119 DICSQU464…	13.947	1.1297e-14	26/91 28.5%	DICSQU464_1_PID_62930 DICSQU464_1_PID_1043122 DICSQU464_1_PID_922291 DICSQU464_1_PID_928670 DICSQU464_1_PID_816464 DICSQU464_1_PID_944872 DICSQU464_1_PID_417119 DICSQU464_1_PID_937177 DICSQU464_1_PID_805675 DICSQU464_1_PID_1040936 DICSQU464_1_PID_993764 DICSQU464_1_PID_972003 DICSQU464_1_PID_938021 DICSQU464_1_PID_849572 DICSQU464_1_PID_803735 DICSQU464_1_PID_914697 DICSQU464_1_PID_932722 DICSQU4…	-	-	-	-	5.66961	2.1399e-06	16/77 20.7%	DICSQU464_1_PID_856119 DICSQU464_1_PID_62930 DICSQU464_1_PID_849572 DICSQU464_1_PID_914697 DICSQU464_1_PID_932722 DICSQU464_1_PID_1043122 DICSQU464_1_PID_928670 DICSQU464_1_PID_841467 DICSQU464_1_PID_946842 DICSQU464_1_PID_948804 DICSQU464_1_PID_937177 DICSQU464_1_PID_906447 DICSQU464_1_PID_912782 DICSQU464_1_PID_1040936 DICSQU464_1_PID_993764 DICSQU464_1_PID_972003	-	-	-	-	-	-	-	-	-	-	-	-
	GO:0004553	hydrolase activity, hydrolyzing O-glycosyl compounds	5.32405	4.7419e-06	16/83 19.2%	DICSQU464_1_PID_62930 DICSQU464_1_PID_849572 DICSQU464_1_PID_914697 DICSQU464_1_PID_932722 DICSQU464_1_PID_922291 DICSQU464_1_PID_928670 DICSQU464_1_PID_918783 DICSQU464_1_PID_841467 DICSQU464_1_PID_946842 DICSQU464_1_PID_924874 DICSQU464_1_PID_921510 DICSQU464_1_PID_417119 DICSQU464_1_PID_1040936 DICSQU464_1_PID_993764 DICSQU464_1_PID_972003 DICSQU464_1_PID_1017331	14.9497	1.1228e-15	25/78 32.0%	DICSQU464_1_PID_63104 DICSQU464_1_PID_62930 DICSQU464_1_PID_931204 DICSQU464_1_PID_913356 DICSQU464_1_PID_928670 DICSQU464_1_PID_830363 DICSQU464_1_PID_816464 DICSQU464_1_PID_417119 DICSQU464_1_PID_805675 DICSQU464_1_PID_804102 DICSQU464_1_PID_993764 DICSQU464_1_PID_972003 DICSQU464_1_PID_465156 DICSQU464_1_PID_803735 DICSQU464_1_PID_914697 DICSQU464_1_PID_948592 DICSQU464_1_PID_725679 DICSQU464_…	12.3947	4.0295e-13	19/50 38.0%	DICSQU464_1_PID_63104 DICSQU464_1_PID_465156 DICSQU464_1_PID_62930 DICSQU464_1_PID_803735 DICSQU464_1_PID_914697 DICSQU464_1_PID_913356 DICSQU464_1_PID_928670 DICSQU464_1_PID_816464 DICSQU464_1_PID_512221 DICSQU464_1_PID_918783 DICSQU464_1_PID_946842 DICSQU464_1_PID_841467 DICSQU464_1_PID_948804 DICSQU464_1_PID_906447 DICSQU464_1_PID_399056 DICSQU464_1_PID_805675 DICSQU464_1_PID_993764 DICSQU464_…	4.1174	7.6314e-05	22/206 10.6%	DICSQU464_1_PID_62930 DICSQU464_1_PID_849572 DICSQU464_1_PID_914697 DICSQU464_1_PID_932722 DICSQU464_1_PID_913356 DICSQU464_1_PID_923064 DICSQU464_1_PID_922291 DICSQU464_1_PID_313068 DICSQU464_1_PID_928670 DICSQU464_1_PID_512221 DICSQU464_1_PID_946842 DICSQU464_1_PID_944872 DICSQU464_1_PID_918783 DICSQU464_1_PID_841467 DICSQU464_1_PID_948804 DICSQU464_1_PID_921510 DICSQU464_1_PID_417119 DICSQU464…	14.0676	8.5591e-15	26/91 28.5%	DICSQU464_1_PID_62930 DICSQU464_1_PID_1043122 DICSQU464_1_PID_922291 DICSQU464_1_PID_928670 DICSQU464_1_PID_816464 DICSQU464_1_PID_944872 DICSQU464_1_PID_417119 DICSQU464_1_PID_937177 DICSQU464_1_PID_805675 DICSQU464_1_PID_1040936 DICSQU464_1_PID_993764 DICSQU464_1_PID_972003 DICSQU464_1_PID_938021 DICSQU464_1_PID_849572 DICSQU464_1_PID_803735 DICSQU464_1_PID_914697 DICSQU464_1_PID_932722 DICSQU4…	-	-	-	-	5.66961	2.1399e-06	16/77 20.7%	DICSQU464_1_PID_856119 DICSQU464_1_PID_62930 DICSQU464_1_PID_849572 DICSQU464_1_PID_914697 DICSQU464_1_PID_932722 DICSQU464_1_PID_1043122 DICSQU464_1_PID_928670 DICSQU464_1_PID_841467 DICSQU464_1_PID_946842 DICSQU464_1_PID_948804 DICSQU464_1_PID_937177 DICSQU464_1_PID_906447 DICSQU464_1_PID_912782 DICSQU464_1_PID_1040936 DICSQU464_1_PID_993764 DICSQU464_1_PID_972003	-	-	-	-	-	-	-	-	-	-	-	-
	GO:0003824	catalytic activity	2.88652	0.0012986	76/83 91.5%	DICSQU464_1_PID_640318 DICSQU464_1_PID_941309 DICSQU464_1_PID_826105 DICSQU464_1_PID_62930 DICSQU464_1_PID_825018 DICSQU464_1_PID_911453 DICSQU464_1_PID_910760 DICSQU464_1_PID_934414 DICSQU464_1_PID_810755 DICSQU464_1_PID_933407 DICSQU464_1_PID_351556 DICSQU464_1_PID_815488 DICSQU464_1_PID_969286 DICSQU464_1_PID_818957 DICSQU464_1_PID_417119 DICSQU464_1_PID_907349 DICSQU464_1_PID_809536 DICSQU464…	5.22564	5.9479e-06	74/78 94.8%	DICSQU464_1_PID_941309 DICSQU464_1_PID_63104 DICSQU464_1_PID_62930 DICSQU464_1_PID_934413 DICSQU464_1_PID_934414 DICSQU464_1_PID_913356 DICSQU464_1_PID_485773 DICSQU464_1_PID_830363 DICSQU464_1_PID_816464 DICSQU464_1_PID_1041364 DICSQU464_1_PID_923116 DICSQU464_1_PID_924920 DICSQU464_1_PID_821802 DICSQU464_1_PID_417119 DICSQU464_1_PID_807039 DICSQU464_1_PID_1042937 DICSQU464_1_PID_972003 DICSQU46…	1.69854	0.02002	45/50 90.0%	DICSQU464_1_PID_941309 DICSQU464_1_PID_63104 DICSQU464_1_PID_963638 DICSQU464_1_PID_62930 DICSQU464_1_PID_915757 DICSQU464_1_PID_720216 DICSQU464_1_PID_802954 DICSQU464_1_PID_913356 DICSQU464_1_PID_485773 DICSQU464_1_PID_941288 DICSQU464_1_PID_819116 DICSQU464_1_PID_928670 DICSQU464_1_PID_816464 DICSQU464_1_PID_945124 DICSQU464_1_PID_499275 DICSQU464_1_PID_812913 DICSQU464_1_PID_805675 DICSQU464_…	8.35393	4.4266e-09	186/206 90.2%	DICSQU464_1_PID_964903 DICSQU464_1_PID_821171 DICSQU464_1_PID_802772 DICSQU464_1_PID_854816 DICSQU464_1_PID_934414 DICSQU464_1_PID_831772 DICSQU464_1_PID_485773 DICSQU464_1_PID_811363 DICSQU464_1_PID_923116 DICSQU464_1_PID_869905 DICSQU464_1_PID_852080 DICSQU464_1_PID_919389 DICSQU464_1_PID_953845 DICSQU464_1_PID_1042937 DICSQU464_1_PID_807039 DICSQU464_1_PID_972003 DICSQU464_1_PID_841694 DICSQU4…	5.48604	3.2656e-06	86/91 94.5%	DICSQU464_1_PID_964903 DICSQU464_1_PID_941309 DICSQU464_1_PID_802772 DICSQU464_1_PID_821171 DICSQU464_1_PID_62930 DICSQU464_1_PID_910760 DICSQU464_1_PID_934414 DICSQU464_1_PID_810755 DICSQU464_1_PID_933407 DICSQU464_1_PID_816464 DICSQU464_1_PID_944781 DICSQU464_1_PID_924920 DICSQU464_1_PID_919389 DICSQU464_1_PID_821802 DICSQU464_1_PID_417119 DICSQU464_1_PID_937177 DICSQU464_1_PID_907349 DICSQU464…	2.10695	0.0078172	53/57 92.9%	DICSQU464_1_PID_941309 DICSQU464_1_PID_910760 DICSQU464_1_PID_929700 DICSQU464_1_PID_485773 DICSQU464_1_PID_816585 DICSQU464_1_PID_869905 DICSQU464_1_PID_821802 DICSQU464_1_PID_924446 DICSQU464_1_PID_807039 DICSQU464_1_PID_923716 DICSQU464_1_PID_939431 DICSQU464_1_PID_928381 DICSQU464_1_PID_806666 DICSQU464_1_PID_907786 DICSQU464_1_PID_831686 DICSQU464_1_PID_966453 DICSQU464_1_PID_817201 DICSQU46…	2.45887	0.0034764	70/77 90.9%	DICSQU464_1_PID_941309 DICSQU464_1_PID_856119 DICSQU464_1_PID_62930 DICSQU464_1_PID_821290 DICSQU464_1_PID_910760 DICSQU464_1_PID_962448 DICSQU464_1_PID_916829 DICSQU464_1_PID_944781 DICSQU464_1_PID_821802 DICSQU464_1_PID_950378 DICSQU464_1_PID_818957 DICSQU464_1_PID_937177 DICSQU464_1_PID_807039 DICSQU464_1_PID_972003 DICSQU464_1_PID_830729 DICSQU464_1_PID_193015 DICSQU464_1_PID_863600 DICSQU464…	6.00641	9.8536e-07	106/114 92.9%	DICSQU464_1_PID_854816 DICSQU464_1_PID_934413 DICSQU464_1_PID_934414 DICSQU464_1_PID_485773 DICSQU464_1_PID_921581 DICSQU464_1_PID_916829 DICSQU464_1_PID_923116 DICSQU464_1_PID_924446 DICSQU464_1_PID_807039 DICSQU464_1_PID_979834 DICSQU464_1_PID_972003 DICSQU464_1_PID_939431 DICSQU464_1_PID_923090 DICSQU464_1_PID_928381 DICSQU464_1_PID_934925 DICSQU464_1_PID_814004 DICSQU464_1_PID_49524 DICSQU464…	3.28454	0.00051935	50/52 96.1%	DICSQU464_1_PID_941309 DICSQU464_1_PID_153959 DICSQU464_1_PID_875434 DICSQU464_1_PID_62930 DICSQU464_1_PID_911453 DICSQU464_1_PID_933407 DICSQU464_1_PID_929743 DICSQU464_1_PID_919857 DICSQU464_1_PID_921065 DICSQU464_1_PID_821802 DICSQU464_1_PID_881393 DICSQU464_1_PID_937177 DICSQU464_1_PID_907349 DICSQU464_1_PID_807039 DICSQU464_1_PID_939431 DICSQU464_1_PID_638767 DICSQU464_1_PID_937997 DICSQU464…	8.63427	2.3213e-09	140/151 92.7%	DICSQU464_1_PID_845383 DICSQU464_1_PID_934414 DICSQU464_1_PID_485773 DICSQU464_1_PID_923116 DICSQU464_1_PID_951940 DICSQU464_1_PID_1042937 DICSQU464_1_PID_979834 DICSQU464_1_PID_950057 DICSQU464_1_PID_807039 DICSQU464_1_PID_972003 DICSQU464_1_PID_841694 DICSQU464_1_PID_939431 DICSQU464_1_PID_918054 DICSQU464_1_PID_923090 DICSQU464_1_PID_978088 DICSQU464_1_PID_826612 DICSQU464_1_PID_827428 DICSQU4…
	GO:0005975	carbohydrate metabolic process	2.87057	0.0013472	14/83 16.8%	DICSQU464_1_PID_62930 DICSQU464_1_PID_849572 DICSQU464_1_PID_914697 DICSQU464_1_PID_932722 DICSQU464_1_PID_922291 DICSQU464_1_PID_429851 DICSQU464_1_PID_918783 DICSQU464_1_PID_841467 DICSQU464_1_PID_946842 DICSQU464_1_PID_924874 DICSQU464_1_PID_921510 DICSQU464_1_PID_417119 DICSQU464_1_PID_1040936 DICSQU464_1_PID_972003	6.66681	2.1537e-07	18/78 23.0%	DICSQU464_1_PID_63104 DICSQU464_1_PID_62930 DICSQU464_1_PID_803735 DICSQU464_1_PID_931204 DICSQU464_1_PID_914697 DICSQU464_1_PID_913356 DICSQU464_1_PID_948592 DICSQU464_1_PID_725679 DICSQU464_1_PID_830363 DICSQU464_1_PID_816464 DICSQU464_1_PID_918783 DICSQU464_1_PID_946842 DICSQU464_1_PID_841467 DICSQU464_1_PID_948804 DICSQU464_1_PID_417119 DICSQU464_1_PID_906447 DICSQU464_1_PID_805675 DICSQU464_…	4.90781	1.2365e-05	13/50 26.0%	DICSQU464_1_PID_63104 DICSQU464_1_PID_62930 DICSQU464_1_PID_803735 DICSQU464_1_PID_914697 DICSQU464_1_PID_913356 DICSQU464_1_PID_816464 DICSQU464_1_PID_918783 DICSQU464_1_PID_946842 DICSQU464_1_PID_841467 DICSQU464_1_PID_948804 DICSQU464_1_PID_906447 DICSQU464_1_PID_805675 DICSQU464_1_PID_191860	2.9361	0.0011585	23/206 11.1%	DICSQU464_1_PID_62930 DICSQU464_1_PID_849572 DICSQU464_1_PID_914697 DICSQU464_1_PID_932722 DICSQU464_1_PID_913356 DICSQU464_1_PID_631056 DICSQU464_1_PID_922291 DICSQU464_1_PID_298344 DICSQU464_1_PID_313068 DICSQU464_1_PID_429851 DICSQU464_1_PID_924436 DICSQU464_1_PID_946842 DICSQU464_1_PID_944872 DICSQU464_1_PID_918783 DICSQU464_1_PID_841467 DICSQU464_1_PID_948804 DICSQU464_1_PID_319760 DICSQU464…	8.16087	6.9045e-09	22/91 24.1%	DICSQU464_1_PID_62930 DICSQU464_1_PID_849572 DICSQU464_1_PID_803735 DICSQU464_1_PID_914697 DICSQU464_1_PID_932722 DICSQU464_1_PID_1043122 DICSQU464_1_PID_929325 DICSQU464_1_PID_928226 DICSQU464_1_PID_922291 DICSQU464_1_PID_948592 DICSQU464_1_PID_313068 DICSQU464_1_PID_816464 DICSQU464_1_PID_944872 DICSQU464_1_PID_918783 DICSQU464_1_PID_946842 DICSQU464_1_PID_841467 DICSQU464_1_PID_825072 DICSQU46…	-	-	-	-	3.79073	0.00016191	15/77 19.4%	DICSQU464_1_PID_856119 DICSQU464_1_PID_62930 DICSQU464_1_PID_849572 DICSQU464_1_PID_914697 DICSQU464_1_PID_932722 DICSQU464_1_PID_1043122 DICSQU464_1_PID_825827 DICSQU464_1_PID_924436 DICSQU464_1_PID_841467 DICSQU464_1_PID_946842 DICSQU464_1_PID_948804 DICSQU464_1_PID_906447 DICSQU464_1_PID_912782 DICSQU464_1_PID_1040936 DICSQU464_1_PID_972003	-	-	-	-	-	-	-	-	-	-	-	-
	GO:0008471	laccase activity	2.87057	0.0013472	4/83 4.8%	DICSQU464_1_PID_49524 DICSQU464_1_PID_928381 DICSQU464_1_PID_59186 DICSQU464_1_PID_832512	-	-	-	-	-	-	-	-	-	-	-	-	-	-	-	-	2.10695	0.0078172	3/57 5.2%	DICSQU464_1_PID_49524 DICSQU464_1_PID_928381 DICSQU464_1_PID_59186	-	-	-	-	1.86627	0.013606	3/114 2.6%	DICSQU464_1_PID_49524 DICSQU464_1_PID_928381 DICSQU464_1_PID_59186	-	-	-	-	-	-	-	-
	GO:0016682	oxidoreductase activity, acting on diphenols and related substances as donors, oxygen as receptors	2.87057	0.0013472	4/83 4.8%	DICSQU464_1_PID_49524 DICSQU464_1_PID_928381 DICSQU464_1_PID_59186 DICSQU464_1_PID_832512	-	-	-	-	-	-	-	-	-	-	-	-	-	-	-	-	2.10695	0.0078172	3/57 5.2%	DICSQU464_1_PID_49524 DICSQU464_1_PID_928381 DICSQU464_1_PID_59186	-	-	-	-	1.86627	0.013606	3/114 2.6%	DICSQU464_1_PID_49524 DICSQU464_1_PID_928381 DICSQU464_1_PID_59186	-	-	-	-	-	-	-	-
	GO:0016491	oxidoreductase activity	2.62873	0.0023511	34/83 40.9%	DICSQU464_1_PID_963638 DICSQU464_1_PID_941309 DICSQU464_1_PID_825018 DICSQU464_1_PID_59186 DICSQU464_1_PID_934414 DICSQU464_1_PID_810755 DICSQU464_1_PID_933407 DICSQU464_1_PID_819116 DICSQU464_1_PID_337822 DICSQU464_1_PID_351556 DICSQU464_1_PID_257270 DICSQU464_1_PID_499275 DICSQU464_1_PID_818957 DICSQU464_1_PID_922247 DICSQU464_1_PID_822678 DICSQU464_1_PID_809536 DICSQU464_1_PID_1042937 DICSQU46…	3.14491	0.00071629	32/78 41.0%	DICSQU464_1_PID_963638 DICSQU464_1_PID_941309 DICSQU464_1_PID_720216 DICSQU464_1_PID_802954 DICSQU464_1_PID_929160 DICSQU464_1_PID_934413 DICSQU464_1_PID_934414 DICSQU464_1_PID_819116 DICSQU464_1_PID_1041364 DICSQU464_1_PID_923116 DICSQU464_1_PID_924920 DICSQU464_1_PID_499275 DICSQU464_1_PID_813648 DICSQU464_1_PID_812913 DICSQU464_1_PID_1042937 DICSQU464_1_PID_953386 DICSQU464_1_PID_932020 DICSQU…	-	-	-	-	15.788	1.6292e-16	101/206 49.0%	DICSQU464_1_PID_802772 DICSQU464_1_PID_934414 DICSQU464_1_PID_831772 DICSQU464_1_PID_811363 DICSQU464_1_PID_923116 DICSQU464_1_PID_852080 DICSQU464_1_PID_919389 DICSQU464_1_PID_1042937 DICSQU464_1_PID_923090 DICSQU464_1_PID_843191 DICSQU464_1_PID_826612 DICSQU464_1_PID_833669 DICSQU464_1_PID_827428 DICSQU464_1_PID_931652 DICSQU464_1_PID_945136 DICSQU464_1_PID_944964 DICSQU464_1_PID_972012 DICSQU4…	3.36241	0.0004341	37/91 40.6%	DICSQU464_1_PID_963638 DICSQU464_1_PID_941309 DICSQU464_1_PID_802772 DICSQU464_1_PID_720216 DICSQU464_1_PID_937940 DICSQU464_1_PID_802954 DICSQU464_1_PID_59186 DICSQU464_1_PID_929160 DICSQU464_1_PID_43835 DICSQU464_1_PID_934414 DICSQU464_1_PID_810755 DICSQU464_1_PID_933407 DICSQU464_1_PID_819116 DICSQU464_1_PID_337822 DICSQU464_1_PID_924920 DICSQU464_1_PID_945124 DICSQU464_1_PID_882183 DICSQU464_…	2.10695	0.0078172	26/57 45.6%	DICSQU464_1_PID_941309 DICSQU464_1_PID_939968 DICSQU464_1_PID_963638 DICSQU464_1_PID_802954 DICSQU464_1_PID_59186 DICSQU464_1_PID_929700 DICSQU464_1_PID_857344 DICSQU464_1_PID_816585 DICSQU464_1_PID_973715 DICSQU464_1_PID_922247 DICSQU464_1_PID_953386 DICSQU464_1_PID_938749 DICSQU464_1_PID_928381 DICSQU464_1_PID_907786 DICSQU464_1_PID_966453 DICSQU464_1_PID_960772 DICSQU464_1_PID_817201 DICSQU464…	1.68731	0.020544	29/77 37.6%	DICSQU464_1_PID_963638 DICSQU464_1_PID_941309 DICSQU464_1_PID_720216 DICSQU464_1_PID_821290 DICSQU464_1_PID_832443 DICSQU464_1_PID_872546 DICSQU464_1_PID_819116 DICSQU464_1_PID_916829 DICSQU464_1_PID_867902 DICSQU464_1_PID_818957 DICSQU464_1_PID_922247 DICSQU464_1_PID_953386 DICSQU464_1_PID_830729 DICSQU464_1_PID_927490 DICSQU464_1_PID_874177 DICSQU464_1_PID_808449 DICSQU464_1_PID_937997 DICSQU46…	16.7177	1.9157e-17	69/114 60.5%	DICSQU464_1_PID_941309 DICSQU464_1_PID_934574 DICSQU464_1_PID_934413 DICSQU464_1_PID_934414 DICSQU464_1_PID_810755 DICSQU464_1_PID_934337 DICSQU464_1_PID_919857 DICSQU464_1_PID_916829 DICSQU464_1_PID_351556 DICSQU464_1_PID_923116 DICSQU464_1_PID_924920 DICSQU464_1_PID_979834 DICSQU464_1_PID_934340 DICSQU464_1_PID_927490 DICSQU464_1_PID_940848 DICSQU464_1_PID_923090 DICSQU464_1_PID_928381 DICSQU46…	1.9722	0.010661	22/52 42.3%	DICSQU464_1_PID_941309 DICSQU464_1_PID_59186 DICSQU464_1_PID_937997 DICSQU464_1_PID_933407 DICSQU464_1_PID_918316 DICSQU464_1_PID_919857 DICSQU464_1_PID_919904 DICSQU464_1_PID_960772 DICSQU464_1_PID_819116 DICSQU464_1_PID_925095 DICSQU464_1_PID_969596 DICSQU464_1_PID_49524 DICSQU464_1_PID_924812 DICSQU464_1_PID_918233 DICSQU464_1_PID_944964 DICSQU464_1_PID_822888 DICSQU464_1_PID_922247 DICSQU464_…	26.5307	2.9463e-27	96/151 63.5%	DICSQU464_1_PID_845383 DICSQU464_1_PID_941309 DICSQU464_1_PID_910000 DICSQU464_1_PID_1042170 DICSQU464_1_PID_934414 DICSQU464_1_PID_810755 DICSQU464_1_PID_934337 DICSQU464_1_PID_933407 DICSQU464_1_PID_930656 DICSQU464_1_PID_919857 DICSQU464_1_PID_1041364 DICSQU464_1_PID_924920 DICSQU464_1_PID_923116 DICSQU464_1_PID_951940 DICSQU464_1_PID_884823 DICSQU464_1_PID_1042937 DICSQU464_1_PID_979834 DICSQ…
	GO:0016679	oxidoreductase activity, acting on diphenols and related substances as donors	2.13488	0.0073303	4/83 4.8%	DICSQU464_1_PID_49524 DICSQU464_1_PID_928381 DICSQU464_1_PID_59186 DICSQU464_1_PID_832512	-	-	-	-	-	-	-	-	-	-	-	-	-	-	-	-	1.58115	0.026233	3/57 5.2%	DICSQU464_1_PID_49524 DICSQU464_1_PID_928381 DICSQU464_1_PID_59186	-	-	-	-	1.36496	0.043156	3/114 2.6%	DICSQU464_1_PID_49524 DICSQU464_1_PID_928381 DICSQU464_1_PID_59186	-	-	-	-	-	-	-	-
	GO:0005506	iron ion binding	1.99289	0.010165	13/83 15.6%	DICSQU464_1_PID_963638 DICSQU464_1_PID_825018 DICSQU464_1_PID_808449 DICSQU464_1_PID_810755 DICSQU464_1_PID_808604 DICSQU464_1_PID_819116 DICSQU464_1_PID_921024 DICSQU464_1_PID_811455 DICSQU464_1_PID_499275 DICSQU464_1_PID_816626 DICSQU464_1_PID_950066 DICSQU464_1_PID_1042937 DICSQU464_1_PID_953386	-	-	-	-	-	-	-	-	2.02011	0.0095476	22/206 10.6%	DICSQU464_1_PID_963638 DICSQU464_1_PID_929293 DICSQU464_1_PID_720216 DICSQU464_1_PID_808449 DICSQU464_1_PID_931652 DICSQU464_1_PID_810755 DICSQU464_1_PID_978092 DICSQU464_1_PID_819116 DICSQU464_1_PID_1029772 DICSQU464_1_PID_919991 DICSQU464_1_PID_921024 DICSQU464_1_PID_811455 DICSQU464_1_PID_979418 DICSQU464_1_PID_499275 DICSQU464_1_PID_856680 DICSQU464_1_PID_816626 DICSQU464_1_PID_176785 DICSQU4…	-	-	-	-	-	-	-	-	-	-	-	-	2.77773	0.0016683	16/114 14.0%	DICSQU464_1_PID_940848 DICSQU464_1_PID_963638 DICSQU464_1_PID_720216 DICSQU464_1_PID_808449 DICSQU464_1_PID_810755 DICSQU464_1_PID_978092 DICSQU464_1_PID_373767 DICSQU464_1_PID_819116 DICSQU464_1_PID_814004 DICSQU464_1_PID_919991 DICSQU464_1_PID_816626 DICSQU464_1_PID_915630 DICSQU464_1_PID_821312 DICSQU464_1_PID_953386 DICSQU464_1_PID_916386 DICSQU464_1_PID_972012	-	-	-	-	4.69225	2.0312e-05	23/151 15.2%	DICSQU464_1_PID_963638 DICSQU464_1_PID_978088 DICSQU464_1_PID_720216 DICSQU464_1_PID_808449 DICSQU464_1_PID_931652 DICSQU464_1_PID_810755 DICSQU464_1_PID_978092 DICSQU464_1_PID_819116 DICSQU464_1_PID_1029772 DICSQU464_1_PID_95238 DICSQU464_1_PID_814004 DICSQU464_1_PID_919991 DICSQU464_1_PID_951940 DICSQU464_1_PID_499275 DICSQU464_1_PID_816626 DICSQU464_1_PID_821434 DICSQU464_1_PID_176785 DICSQU46…
	GO:0015925	galactosidase activity	1.97564	0.010577	6/83 7.2%	DICSQU464_1_PID_924874 DICSQU464_1_PID_914697 DICSQU464_1_PID_417119 DICSQU464_1_PID_1040936 DICSQU464_1_PID_928670 DICSQU464_1_PID_1017331	4.65766	2.1996e-05	8/78 10.2%	DICSQU464_1_PID_512221 DICSQU464_1_PID_465156 DICSQU464_1_PID_803735 DICSQU464_1_PID_914697 DICSQU464_1_PID_417119 DICSQU464_1_PID_725679 DICSQU464_1_PID_928670 DICSQU464_1_PID_1017331	3.625	0.00023714	6/50 12.0%	DICSQU464_1_PID_512221 DICSQU464_1_PID_465156 DICSQU464_1_PID_803735 DICSQU464_1_PID_914697 DICSQU464_1_PID_928670 DICSQU464_1_PID_1017331	-	-	-	-	5.49162	3.2239e-06	10/91 10.9%	DICSQU464_1_PID_512221 DICSQU464_1_PID_803735 DICSQU464_1_PID_914697 DICSQU464_1_PID_417119 DICSQU464_1_PID_928226 DICSQU464_1_PID_1040936 DICSQU464_1_PID_313068 DICSQU464_1_PID_938021 DICSQU464_1_PID_928670 DICSQU464_1_PID_1017331	-	-	-	-	-	-	-	-	-	-	-	-	-	-	-	-	-	-	-	-
	GO:0016688	L-ascorbate peroxidase activity	1.74809	0.017861	3/83 3.6%	DICSQU464_1_PID_825018 DICSQU464_1_PID_808604 DICSQU464_1_PID_1042937	-	-	-	-	-	-	-	-	-	-	-	-	-	-	-	-	-	-	-	-	-	-	-	-	-	-	-	-	-	-	-	-	-	-	-	-
	GO:0005507	copper ion binding	1.65214	0.022277	4/83 4.8%	DICSQU464_1_PID_49524 DICSQU464_1_PID_928381 DICSQU464_1_PID_59186 DICSQU464_1_PID_832512	-	-	-	-	-	-	-	-	-	-	-	-	-	-	-	-	2.10695	0.0078172	4/57 7.0%	DICSQU464_1_PID_49524 DICSQU464_1_PID_928381 DICSQU464_1_PID_59186 DICSQU464_1_PID_857344	-	-	-	-	1.75029	0.017771	4/114 3.5%	DICSQU464_1_PID_927490 DICSQU464_1_PID_49524 DICSQU464_1_PID_928381 DICSQU464_1_PID_59186	-	-	-	-	-	-	-	-
	GO:0015928	fucosidase activity	1.65214	0.022277	5/83 6.0%	DICSQU464_1_PID_924874 DICSQU464_1_PID_914697 DICSQU464_1_PID_417119 DICSQU464_1_PID_928670 DICSQU464_1_PID_1017331	5.17727	6.6486e-06	8/78 10.2%	DICSQU464_1_PID_512221 DICSQU464_1_PID_465156 DICSQU464_1_PID_803735 DICSQU464_1_PID_914697 DICSQU464_1_PID_417119 DICSQU464_1_PID_725679 DICSQU464_1_PID_928670 DICSQU464_1_PID_1017331	3.85471	0.00013973	6/50 12.0%	DICSQU464_1_PID_512221 DICSQU464_1_PID_465156 DICSQU464_1_PID_803735 DICSQU464_1_PID_914697 DICSQU464_1_PID_928670 DICSQU464_1_PID_1017331	1.55735	0.027711	7/206 3.3%	DICSQU464_1_PID_512221 DICSQU464_1_PID_914697 DICSQU464_1_PID_417119 DICSQU464_1_PID_313068 DICSQU464_1_PID_938021 DICSQU464_1_PID_928670 DICSQU464_1_PID_1017331	5.43599	3.6645e-06	9/91 9.8%	DICSQU464_1_PID_512221 DICSQU464_1_PID_803735 DICSQU464_1_PID_914697 DICSQU464_1_PID_417119 DICSQU464_1_PID_928226 DICSQU464_1_PID_313068 DICSQU464_1_PID_938021 DICSQU464_1_PID_928670 DICSQU464_1_PID_1017331	-	-	-	-	-	-	-	-	-	-	-	-	-	-	-	-	-	-	-	-
	GO:0008933	lytic transglycosylase activity	1.65214	0.022277	5/83 6.0%	DICSQU464_1_PID_924874 DICSQU464_1_PID_914697 DICSQU464_1_PID_417119 DICSQU464_1_PID_928670 DICSQU464_1_PID_1017331	5.17727	6.6486e-06	8/78 10.2%	DICSQU464_1_PID_512221 DICSQU464_1_PID_465156 DICSQU464_1_PID_803735 DICSQU464_1_PID_914697 DICSQU464_1_PID_417119 DICSQU464_1_PID_725679 DICSQU464_1_PID_928670 DICSQU464_1_PID_1017331	3.85471	0.00013973	6/50 12.0%	DICSQU464_1_PID_512221 DICSQU464_1_PID_465156 DICSQU464_1_PID_803735 DICSQU464_1_PID_914697 DICSQU464_1_PID_928670 DICSQU464_1_PID_1017331	1.55735	0.027711	7/206 3.3%	DICSQU464_1_PID_512221 DICSQU464_1_PID_914697 DICSQU464_1_PID_417119 DICSQU464_1_PID_313068 DICSQU464_1_PID_938021 DICSQU464_1_PID_928670 DICSQU464_1_PID_1017331	5.43599	3.6645e-06	9/91 9.8%	DICSQU464_1_PID_512221 DICSQU464_1_PID_803735 DICSQU464_1_PID_914697 DICSQU464_1_PID_417119 DICSQU464_1_PID_928226 DICSQU464_1_PID_313068 DICSQU464_1_PID_938021 DICSQU464_1_PID_928670 DICSQU464_1_PID_1017331	-	-	-	-	-	-	-	-	-	-	-	-	-	-	-	-	-	-	-	-
	GO:0020037	heme binding	1.65214	0.022277	11/83 13.2%	DICSQU464_1_PID_921024 DICSQU464_1_PID_825018 DICSQU464_1_PID_808449 DICSQU464_1_PID_811455 DICSQU464_1_PID_499275 DICSQU464_1_PID_810755 DICSQU464_1_PID_808604 DICSQU464_1_PID_816626 DICSQU464_1_PID_950066 DICSQU464_1_PID_1042937 DICSQU464_1_PID_953386	-	-	-	-	-	-	-	-	1.69235	0.020307	19/206 9.2%	DICSQU464_1_PID_929293 DICSQU464_1_PID_720216 DICSQU464_1_PID_808449 DICSQU464_1_PID_931652 DICSQU464_1_PID_810755 DICSQU464_1_PID_978092 DICSQU464_1_PID_1029772 DICSQU464_1_PID_919991 DICSQU464_1_PID_921024 DICSQU464_1_PID_811455 DICSQU464_1_PID_979418 DICSQU464_1_PID_499275 DICSQU464_1_PID_856680 DICSQU464_1_PID_816626 DICSQU464_1_PID_176785 DICSQU464_1_PID_1042937 DICSQU464_1_PID_953386 DICSQU…	-	-	-	-	-	-	-	-	-	-	-	-	-	-	-	-	-	-	-	-	3.67936	0.00020924	19/151 12.5%	DICSQU464_1_PID_978088 DICSQU464_1_PID_720216 DICSQU464_1_PID_808449 DICSQU464_1_PID_931652 DICSQU464_1_PID_810755 DICSQU464_1_PID_978092 DICSQU464_1_PID_1029772 DICSQU464_1_PID_814004 DICSQU464_1_PID_919991 DICSQU464_1_PID_951940 DICSQU464_1_PID_499275 DICSQU464_1_PID_816626 DICSQU464_1_PID_821434 DICSQU464_1_PID_176785 DICSQU464_1_PID_1042937 DICSQU464_1_PID_953386 DICSQU464_1_PID_823993 DICSQU…
	GO:0046906	tetrapyrrole binding	1.65214	0.022277	11/83 13.2%	DICSQU464_1_PID_921024 DICSQU464_1_PID_825018 DICSQU464_1_PID_808449 DICSQU464_1_PID_811455 DICSQU464_1_PID_499275 DICSQU464_1_PID_810755 DICSQU464_1_PID_808604 DICSQU464_1_PID_816626 DICSQU464_1_PID_950066 DICSQU464_1_PID_1042937 DICSQU464_1_PID_953386	-	-	-	-	-	-	-	-	1.69235	0.020307	19/206 9.2%	DICSQU464_1_PID_929293 DICSQU464_1_PID_720216 DICSQU464_1_PID_808449 DICSQU464_1_PID_931652 DICSQU464_1_PID_810755 DICSQU464_1_PID_978092 DICSQU464_1_PID_1029772 DICSQU464_1_PID_919991 DICSQU464_1_PID_921024 DICSQU464_1_PID_811455 DICSQU464_1_PID_979418 DICSQU464_1_PID_499275 DICSQU464_1_PID_856680 DICSQU464_1_PID_816626 DICSQU464_1_PID_176785 DICSQU464_1_PID_1042937 DICSQU464_1_PID_953386 DICSQU…	-	-	-	-	-	-	-	-	-	-	-	-	-	-	-	-	-	-	-	-	3.67936	0.00020924	19/151 12.5%	DICSQU464_1_PID_978088 DICSQU464_1_PID_720216 DICSQU464_1_PID_808449 DICSQU464_1_PID_931652 DICSQU464_1_PID_810755 DICSQU464_1_PID_978092 DICSQU464_1_PID_1029772 DICSQU464_1_PID_814004 DICSQU464_1_PID_919991 DICSQU464_1_PID_951940 DICSQU464_1_PID_499275 DICSQU464_1_PID_816626 DICSQU464_1_PID_821434 DICSQU464_1_PID_176785 DICSQU464_1_PID_1042937 DICSQU464_1_PID_953386 DICSQU464_1_PID_823993 DICSQU…
	GO:0015927	trehalase activity	1.58423	0.026048	5/83 6.0%	DICSQU464_1_PID_924874 DICSQU464_1_PID_914697 DICSQU464_1_PID_417119 DICSQU464_1_PID_928670 DICSQU464_1_PID_1017331	5.01026	9.7665e-06	8/78 10.2%	DICSQU464_1_PID_512221 DICSQU464_1_PID_465156 DICSQU464_1_PID_803735 DICSQU464_1_PID_914697 DICSQU464_1_PID_417119 DICSQU464_1_PID_725679 DICSQU464_1_PID_928670 DICSQU464_1_PID_1017331	3.7726	0.00016881	6/50 12.0%	DICSQU464_1_PID_512221 DICSQU464_1_PID_465156 DICSQU464_1_PID_803735 DICSQU464_1_PID_914697 DICSQU464_1_PID_928670 DICSQU464_1_PID_1017331	1.46325	0.034415	7/206 3.3%	DICSQU464_1_PID_512221 DICSQU464_1_PID_914697 DICSQU464_1_PID_417119 DICSQU464_1_PID_313068 DICSQU464_1_PID_938021 DICSQU464_1_PID_928670 DICSQU464_1_PID_1017331	5.2613	5.479e-06	9/91 9.8%	DICSQU464_1_PID_512221 DICSQU464_1_PID_803735 DICSQU464_1_PID_914697 DICSQU464_1_PID_417119 DICSQU464_1_PID_928226 DICSQU464_1_PID_313068 DICSQU464_1_PID_938021 DICSQU464_1_PID_928670 DICSQU464_1_PID_1017331	-	-	-	-	-	-	-	-	-	-	-	-	-	-	-	-	-	-	-	-
	GO:0004497	monooxygenase activity	1.58248	0.026153	11/83 13.2%	DICSQU464_1_PID_257270 DICSQU464_1_PID_808449 DICSQU464_1_PID_811455 DICSQU464_1_PID_499275 DICSQU464_1_PID_822888 DICSQU464_1_PID_810755 DICSQU464_1_PID_816626 DICSQU464_1_PID_950066 DICSQU464_1_PID_919904 DICSQU464_1_PID_953386 DICSQU464_1_PID_351556	-	-	-	-	-	-	-	-	2.57336	0.0026708	22/206 10.6%	DICSQU464_1_PID_923090 DICSQU464_1_PID_929293 DICSQU464_1_PID_720216 DICSQU464_1_PID_808449 DICSQU464_1_PID_937941 DICSQU464_1_PID_931652 DICSQU464_1_PID_810755 DICSQU464_1_PID_978092 DICSQU464_1_PID_919904 DICSQU464_1_PID_1029772 DICSQU464_1_PID_351556 DICSQU464_1_PID_923116 DICSQU464_1_PID_919991 DICSQU464_1_PID_257270 DICSQU464_1_PID_811455 DICSQU464_1_PID_979418 DICSQU464_1_PID_499275 DICSQU4…	-	-	-	-	-	-	-	-	-	-	-	-	4.72031	1.9041e-05	19/114 16.6%	DICSQU464_1_PID_923090 DICSQU464_1_PID_720216 DICSQU464_1_PID_808449 DICSQU464_1_PID_937941 DICSQU464_1_PID_810755 DICSQU464_1_PID_919857 DICSQU464_1_PID_978092 DICSQU464_1_PID_919904 DICSQU464_1_PID_373767 DICSQU464_1_PID_351556 DICSQU464_1_PID_923116 DICSQU464_1_PID_814004 DICSQU464_1_PID_919991 DICSQU464_1_PID_822888 DICSQU464_1_PID_816626 DICSQU464_1_PID_915630 DICSQU464_1_PID_939126 DICSQU46…	-	-	-	-	5.41794	3.82e-06	23/151 15.2%	DICSQU464_1_PID_923090 DICSQU464_1_PID_978088 DICSQU464_1_PID_720216 DICSQU464_1_PID_808449 DICSQU464_1_PID_937941 DICSQU464_1_PID_931652 DICSQU464_1_PID_810755 DICSQU464_1_PID_919857 DICSQU464_1_PID_978092 DICSQU464_1_PID_919904 DICSQU464_1_PID_1029772 DICSQU464_1_PID_923116 DICSQU464_1_PID_814004 DICSQU464_1_PID_919991 DICSQU464_1_PID_951940 DICSQU464_1_PID_499275 DICSQU464_1_PID_822888 DICSQU4…
	GO:0015924	mannosyl-oligosaccharide mannosidase activity	1.58248	0.026153	5/83 6.0%	DICSQU464_1_PID_924874 DICSQU464_1_PID_914697 DICSQU464_1_PID_417119 DICSQU464_1_PID_928670 DICSQU464_1_PID_1017331	4.94241	1.1418e-05	8/78 10.2%	DICSQU464_1_PID_512221 DICSQU464_1_PID_465156 DICSQU464_1_PID_803735 DICSQU464_1_PID_914697 DICSQU464_1_PID_417119 DICSQU464_1_PID_725679 DICSQU464_1_PID_928670 DICSQU464_1_PID_1017331	3.7726	0.00016881	6/50 12.0%	DICSQU464_1_PID_512221 DICSQU464_1_PID_465156 DICSQU464_1_PID_803735 DICSQU464_1_PID_914697 DICSQU464_1_PID_928670 DICSQU464_1_PID_1017331	1.39556	0.04022	7/206 3.3%	DICSQU464_1_PID_512221 DICSQU464_1_PID_914697 DICSQU464_1_PID_417119 DICSQU464_1_PID_313068 DICSQU464_1_PID_938021 DICSQU464_1_PID_928670 DICSQU464_1_PID_1017331	5.23749	5.7878e-06	9/91 9.8%	DICSQU464_1_PID_512221 DICSQU464_1_PID_803735 DICSQU464_1_PID_914697 DICSQU464_1_PID_417119 DICSQU464_1_PID_928226 DICSQU464_1_PID_313068 DICSQU464_1_PID_938021 DICSQU464_1_PID_928670 DICSQU464_1_PID_1017331	-	-	-	-	-	-	-	-	-	-	-	-	-	-	-	-	-	-	-	-
	GO:0016160	amylase activity	1.58248	0.026153	5/83 6.0%	DICSQU464_1_PID_924874 DICSQU464_1_PID_914697 DICSQU464_1_PID_417119 DICSQU464_1_PID_928670 DICSQU464_1_PID_1017331	4.94241	1.1418e-05	8/78 10.2%	DICSQU464_1_PID_512221 DICSQU464_1_PID_465156 DICSQU464_1_PID_803735 DICSQU464_1_PID_914697 DICSQU464_1_PID_417119 DICSQU464_1_PID_725679 DICSQU464_1_PID_928670 DICSQU464_1_PID_1017331	3.7726	0.00016881	6/50 12.0%	DICSQU464_1_PID_512221 DICSQU464_1_PID_465156 DICSQU464_1_PID_803735 DICSQU464_1_PID_914697 DICSQU464_1_PID_928670 DICSQU464_1_PID_1017331	1.39556	0.04022	7/206 3.3%	DICSQU464_1_PID_512221 DICSQU464_1_PID_914697 DICSQU464_1_PID_417119 DICSQU464_1_PID_313068 DICSQU464_1_PID_938021 DICSQU464_1_PID_928670 DICSQU464_1_PID_1017331	5.23749	5.7878e-06	9/91 9.8%	DICSQU464_1_PID_512221 DICSQU464_1_PID_803735 DICSQU464_1_PID_914697 DICSQU464_1_PID_417119 DICSQU464_1_PID_928226 DICSQU464_1_PID_313068 DICSQU464_1_PID_938021 DICSQU464_1_PID_928670 DICSQU464_1_PID_1017331	-	-	-	-	-	-	-	-	-	-	-	-	-	-	-	-	-	-	-	-
	GO:0015929	hexosaminidase activity	1.57932	0.026344	5/83 6.0%	DICSQU464_1_PID_924874 DICSQU464_1_PID_914697 DICSQU464_1_PID_417119 DICSQU464_1_PID_928670 DICSQU464_1_PID_1017331	4.90774	1.2367e-05	8/78 10.2%	DICSQU464_1_PID_512221 DICSQU464_1_PID_465156 DICSQU464_1_PID_803735 DICSQU464_1_PID_914697 DICSQU464_1_PID_417119 DICSQU464_1_PID_725679 DICSQU464_1_PID_928670 DICSQU464_1_PID_1017331	3.75933	0.00017405	6/50 12.0%	DICSQU464_1_PID_512221 DICSQU464_1_PID_465156 DICSQU464_1_PID_803735 DICSQU464_1_PID_914697 DICSQU464_1_PID_928670 DICSQU464_1_PID_1017331	1.37745	0.041932	7/206 3.3%	DICSQU464_1_PID_512221 DICSQU464_1_PID_914697 DICSQU464_1_PID_417119 DICSQU464_1_PID_313068 DICSQU464_1_PID_938021 DICSQU464_1_PID_928670 DICSQU464_1_PID_1017331	5.23749	5.7878e-06	9/91 9.8%	DICSQU464_1_PID_512221 DICSQU464_1_PID_803735 DICSQU464_1_PID_914697 DICSQU464_1_PID_417119 DICSQU464_1_PID_928226 DICSQU464_1_PID_313068 DICSQU464_1_PID_938021 DICSQU464_1_PID_928670 DICSQU464_1_PID_1017331	-	-	-	-	-	-	-	-	-	-	-	-	-	-	-	-	-	-	-	-
	GO:0015926	glucosidase activity	1.57932	0.026344	6/83 7.2%	DICSQU464_1_PID_924874 DICSQU464_1_PID_914697 DICSQU464_1_PID_417119 DICSQU464_1_PID_993764 DICSQU464_1_PID_928670 DICSQU464_1_PID_1017331	5.36345	4.3306e-06	10/78 12.8%	DICSQU464_1_PID_512221 DICSQU464_1_PID_465156 DICSQU464_1_PID_803735 DICSQU464_1_PID_914697 DICSQU464_1_PID_417119 DICSQU464_1_PID_804102 DICSQU464_1_PID_993764 DICSQU464_1_PID_725679 DICSQU464_1_PID_928670 DICSQU464_1_PID_1017331	3.7726	0.00016881	7/50 14.0%	DICSQU464_1_PID_512221 DICSQU464_1_PID_465156 DICSQU464_1_PID_803735 DICSQU464_1_PID_914697 DICSQU464_1_PID_993764 DICSQU464_1_PID_928670 DICSQU464_1_PID_1017331	-	-	-	-	4.78405	1.6442e-05	10/91 10.9%	DICSQU464_1_PID_512221 DICSQU464_1_PID_803735 DICSQU464_1_PID_914697 DICSQU464_1_PID_417119 DICSQU464_1_PID_928226 DICSQU464_1_PID_993764 DICSQU464_1_PID_313068 DICSQU464_1_PID_938021 DICSQU464_1_PID_928670 DICSQU464_1_PID_1017331	-	-	-	-	-	-	-	-	-	-	-	-	-	-	-	-	-	-	-	-
	GO:0004175	endopeptidase activity	1.57212	0.026784	6/83 7.2%	DICSQU464_1_PID_542799 DICSQU464_1_PID_910760 DICSQU464_1_PID_542032 DICSQU464_1_PID_907349 DICSQU464_1_PID_367116 DICSQU464_1_PID_944074	-	-	-	-	-	-	-	-	-	-	-	-	-	-	-	-	-	-	-	-	-	-	-	-	-	-	-	-	-	-	-	-	-	-	-	-
	GO:0016705	oxidoreductase activity, acting on paired donors, with incorporation or reduction of molecular oxygen	1.54115	0.028764	11/83 13.2%	DICSQU464_1_PID_257270 DICSQU464_1_PID_921024 DICSQU464_1_PID_808449 DICSQU464_1_PID_811455 DICSQU464_1_PID_822888 DICSQU464_1_PID_810755 DICSQU464_1_PID_816626 DICSQU464_1_PID_950066 DICSQU464_1_PID_919904 DICSQU464_1_PID_953386 DICSQU464_1_PID_351556	-	-	-	-	-	-	-	-	3.64741	0.00022521	25/206 12.1%	DICSQU464_1_PID_720216 DICSQU464_1_PID_937941 DICSQU464_1_PID_810755 DICSQU464_1_PID_930656 DICSQU464_1_PID_978092 DICSQU464_1_PID_1029772 DICSQU464_1_PID_351556 DICSQU464_1_PID_923116 DICSQU464_1_PID_257270 DICSQU464_1_PID_938382 DICSQU464_1_PID_979418 DICSQU464_1_PID_953386 DICSQU464_1_PID_923090 DICSQU464_1_PID_929293 DICSQU464_1_PID_808449 DICSQU464_1_PID_931652 DICSQU464_1_PID_919904 DICSQU4…	-	-	-	-	-	-	-	-	-	-	-	-	5.68789	2.0517e-06	21/114 18.4%	DICSQU464_1_PID_923090 DICSQU464_1_PID_720216 DICSQU464_1_PID_808449 DICSQU464_1_PID_937941 DICSQU464_1_PID_810755 DICSQU464_1_PID_919857 DICSQU464_1_PID_978092 DICSQU464_1_PID_919904 DICSQU464_1_PID_373767 DICSQU464_1_PID_351556 DICSQU464_1_PID_923116 DICSQU464_1_PID_814004 DICSQU464_1_PID_919991 DICSQU464_1_PID_822888 DICSQU464_1_PID_816626 DICSQU464_1_PID_915630 DICSQU464_1_PID_939126 DICSQU46…	-	-	-	-	5.13942	7.2541e-06	23/151 15.2%	DICSQU464_1_PID_923090 DICSQU464_1_PID_978088 DICSQU464_1_PID_720216 DICSQU464_1_PID_808449 DICSQU464_1_PID_937941 DICSQU464_1_PID_931652 DICSQU464_1_PID_810755 DICSQU464_1_PID_930656 DICSQU464_1_PID_919857 DICSQU464_1_PID_978092 DICSQU464_1_PID_919904 DICSQU464_1_PID_1029772 DICSQU464_1_PID_923116 DICSQU464_1_PID_814004 DICSQU464_1_PID_919991 DICSQU464_1_PID_951940 DICSQU464_1_PID_822921 DICSQU4…
	GO:0016787	hydrolase activity	1.4427	0.036083	33/83 39.7%	DICSQU464_1_PID_826105 DICSQU464_1_PID_915757 DICSQU464_1_PID_62930 DICSQU464_1_PID_911453 DICSQU464_1_PID_910760 DICSQU464_1_PID_922291 DICSQU464_1_PID_928670 DICSQU464_1_PID_969286 DICSQU464_1_PID_921510 DICSQU464_1_PID_417119 DICSQU464_1_PID_907349 DICSQU464_1_PID_1040936 DICSQU464_1_PID_367116 DICSQU464_1_PID_993764 DICSQU464_1_PID_972003 DICSQU464_1_PID_932165 DICSQU464_1_PID_849572 DICSQU46…	2.2979	0.0050362	33/78 42.3%	DICSQU464_1_PID_63104 DICSQU464_1_PID_915757 DICSQU464_1_PID_62930 DICSQU464_1_PID_931204 DICSQU464_1_PID_913356 DICSQU464_1_PID_485773 DICSQU464_1_PID_928670 DICSQU464_1_PID_830363 DICSQU464_1_PID_816464 DICSQU464_1_PID_821802 DICSQU464_1_PID_417119 DICSQU464_1_PID_805675 DICSQU464_1_PID_804102 DICSQU464_1_PID_993764 DICSQU464_1_PID_972003 DICSQU464_1_PID_923716 DICSQU464_1_PID_915284 DICSQU464_…	2.75955	0.0017396	25/50 50.0%	DICSQU464_1_PID_63104 DICSQU464_1_PID_62930 DICSQU464_1_PID_915757 DICSQU464_1_PID_913356 DICSQU464_1_PID_485773 DICSQU464_1_PID_928670 DICSQU464_1_PID_816464 DICSQU464_1_PID_805675 DICSQU464_1_PID_993764 DICSQU464_1_PID_923716 DICSQU464_1_PID_915284 DICSQU464_1_PID_465156 DICSQU464_1_PID_803735 DICSQU464_1_PID_914697 DICSQU464_1_PID_944074 DICSQU464_1_PID_512221 DICSQU464_1_PID_918783 DICSQU464_…	-	-	-	-	1.7101	0.019494	36/91 39.5%	DICSQU464_1_PID_62930 DICSQU464_1_PID_910760 DICSQU464_1_PID_1043122 DICSQU464_1_PID_922291 DICSQU464_1_PID_928670 DICSQU464_1_PID_816464 DICSQU464_1_PID_944781 DICSQU464_1_PID_944872 DICSQU464_1_PID_821802 DICSQU464_1_PID_417119 DICSQU464_1_PID_937177 DICSQU464_1_PID_907349 DICSQU464_1_PID_805675 DICSQU464_1_PID_1040936 DICSQU464_1_PID_993764 DICSQU464_1_PID_972003 DICSQU464_1_PID_938021 DICSQU4…	-	-	-	-	-	-	-	-	-	-	-	-	-	-	-	-	-	-	-	-
	GO:0015923	mannosidase activity	1.405	0.039355	5/83 6.0%	DICSQU464_1_PID_924874 DICSQU464_1_PID_914697 DICSQU464_1_PID_417119 DICSQU464_1_PID_928670 DICSQU464_1_PID_1017331	4.55205	2.8051e-05	8/78 10.2%	DICSQU464_1_PID_512221 DICSQU464_1_PID_465156 DICSQU464_1_PID_803735 DICSQU464_1_PID_914697 DICSQU464_1_PID_417119 DICSQU464_1_PID_725679 DICSQU464_1_PID_928670 DICSQU464_1_PID_1017331	3.55739	0.00027708	6/50 12.0%	DICSQU464_1_PID_512221 DICSQU464_1_PID_465156 DICSQU464_1_PID_803735 DICSQU464_1_PID_914697 DICSQU464_1_PID_928670 DICSQU464_1_PID_1017331	1.55735	0.027711	8/206 3.8%	DICSQU464_1_PID_512221 DICSQU464_1_PID_914697 DICSQU464_1_PID_923064 DICSQU464_1_PID_417119 DICSQU464_1_PID_313068 DICSQU464_1_PID_938021 DICSQU464_1_PID_928670 DICSQU464_1_PID_1017331	5.46299	3.4436e-06	10/91 10.9%	DICSQU464_1_PID_512221 DICSQU464_1_PID_803735 DICSQU464_1_PID_914697 DICSQU464_1_PID_825072 DICSQU464_1_PID_417119 DICSQU464_1_PID_928226 DICSQU464_1_PID_313068 DICSQU464_1_PID_938021 DICSQU464_1_PID_928670 DICSQU464_1_PID_1017331	-	-	-	-	-	-	-	-	-	-	-	-	-	-	-	-	-	-	-	-
	GO:0008233	peptidase activity	1.31218	0.048733	9/83 10.8%	DICSQU464_1_PID_542799 DICSQU464_1_PID_969286 DICSQU464_1_PID_951434 DICSQU464_1_PID_910760 DICSQU464_1_PID_810469 DICSQU464_1_PID_542032 DICSQU464_1_PID_907349 DICSQU464_1_PID_367116 DICSQU464_1_PID_944074	-	-	-	-	-	-	-	-	-	-	-	-	-	-	-	-	-	-	-	-	-	-	-	-	-	-	-	-	-	-	-	-	-	-	-	-
	GO:0005576	extracellular region	-	-	-	-	7.58751	2.5852e-08	9/78 11.5%	DICSQU464_1_PID_946842 DICSQU464_1_PID_948804 DICSQU464_1_PID_803735 DICSQU464_1_PID_931204 DICSQU464_1_PID_913356 DICSQU464_1_PID_805675 DICSQU464_1_PID_948592 DICSQU464_1_PID_830363 DICSQU464_1_PID_816464	4.83878	1.4495e-05	6/50 12.0%	DICSQU464_1_PID_946842 DICSQU464_1_PID_948804 DICSQU464_1_PID_803735 DICSQU464_1_PID_913356 DICSQU464_1_PID_805675 DICSQU464_1_PID_816464	1.79599	0.015996	6/206 2.9%	DICSQU464_1_PID_913329 DICSQU464_1_PID_946842 DICSQU464_1_PID_948804 DICSQU464_1_PID_913356 DICSQU464_1_PID_922291 DICSQU464_1_PID_805675	4.81591	1.5279e-05	7/91 7.6%	DICSQU464_1_PID_946842 DICSQU464_1_PID_803735 DICSQU464_1_PID_825072 DICSQU464_1_PID_922291 DICSQU464_1_PID_805675 DICSQU464_1_PID_948592 DICSQU464_1_PID_816464	-	-	-	-	-	-	-	-	-	-	-	-	-	-	-	-	-	-	-	-
	GO:0030246	carbohydrate binding	-	-	-	-	7.2858	5.1784e-08	10/78 12.8%	DICSQU464_1_PID_946842 DICSQU464_1_PID_948804 DICSQU464_1_PID_803735 DICSQU464_1_PID_931204 DICSQU464_1_PID_913356 DICSQU464_1_PID_805675 DICSQU464_1_PID_948592 DICSQU464_1_PID_972003 DICSQU464_1_PID_830363 DICSQU464_1_PID_816464	3.85471	0.00013973	6/50 12.0%	DICSQU464_1_PID_946842 DICSQU464_1_PID_948804 DICSQU464_1_PID_803735 DICSQU464_1_PID_913356 DICSQU464_1_PID_805675 DICSQU464_1_PID_816464	1.57109	0.026848	7/206 3.3%	DICSQU464_1_PID_946842 DICSQU464_1_PID_948804 DICSQU464_1_PID_913356 DICSQU464_1_PID_922291 DICSQU464_1_PID_805675 DICSQU464_1_PID_972003 DICSQU464_1_PID_298344	4.69672	2.0104e-05	8/91 8.7%	DICSQU464_1_PID_946842 DICSQU464_1_PID_803735 DICSQU464_1_PID_825072 DICSQU464_1_PID_922291 DICSQU464_1_PID_805675 DICSQU464_1_PID_948592 DICSQU464_1_PID_972003 DICSQU464_1_PID_816464	-	-	-	-	-	-	-	-	-	-	-	-	-	-	-	-	-	-	-	-
	GO:0030247	polysaccharide binding	-	-	-	-	7.14725	7.1244e-08	7/78 8.9%	DICSQU464_1_PID_946842 DICSQU464_1_PID_803735 DICSQU464_1_PID_931204 DICSQU464_1_PID_805675 DICSQU464_1_PID_948592 DICSQU464_1_PID_830363 DICSQU464_1_PID_816464	3.625	0.00023714	4/50 8.0%	DICSQU464_1_PID_946842 DICSQU464_1_PID_803735 DICSQU464_1_PID_805675 DICSQU464_1_PID_816464	-	-	-	-	5.23749	5.7878e-06	6/91 6.5%	DICSQU464_1_PID_946842 DICSQU464_1_PID_803735 DICSQU464_1_PID_825072 DICSQU464_1_PID_805675 DICSQU464_1_PID_948592 DICSQU464_1_PID_816464	-	-	-	-	-	-	-	-	-	-	-	-	-	-	-	-	-	-	-	-
	GO:0030248	cellulose binding	-	-	-	-	7.14725	7.1244e-08	7/78 8.9%	DICSQU464_1_PID_946842 DICSQU464_1_PID_803735 DICSQU464_1_PID_931204 DICSQU464_1_PID_805675 DICSQU464_1_PID_948592 DICSQU464_1_PID_830363 DICSQU464_1_PID_816464	3.625	0.00023714	4/50 8.0%	DICSQU464_1_PID_946842 DICSQU464_1_PID_803735 DICSQU464_1_PID_805675 DICSQU464_1_PID_816464	-	-	-	-	5.23749	5.7878e-06	6/91 6.5%	DICSQU464_1_PID_946842 DICSQU464_1_PID_803735 DICSQU464_1_PID_825072 DICSQU464_1_PID_805675 DICSQU464_1_PID_948592 DICSQU464_1_PID_816464	-	-	-	-	-	-	-	-	-	-	-	-	-	-	-	-	-	-	-	-
	GO:0001871	pattern binding	-	-	-	-	7.14725	7.1244e-08	7/78 8.9%	DICSQU464_1_PID_946842 DICSQU464_1_PID_803735 DICSQU464_1_PID_931204 DICSQU464_1_PID_805675 DICSQU464_1_PID_948592 DICSQU464_1_PID_830363 DICSQU464_1_PID_816464	3.625	0.00023714	4/50 8.0%	DICSQU464_1_PID_946842 DICSQU464_1_PID_803735 DICSQU464_1_PID_805675 DICSQU464_1_PID_816464	-	-	-	-	5.23749	5.7878e-06	6/91 6.5%	DICSQU464_1_PID_946842 DICSQU464_1_PID_803735 DICSQU464_1_PID_825072 DICSQU464_1_PID_805675 DICSQU464_1_PID_948592 DICSQU464_1_PID_816464	-	-	-	-	-	-	-	-	-	-	-	-	-	-	-	-	-	-	-	-
	GO:0008810	cellulase activity	-	-	-	-	7.10876	7.7847e-08	6/78 7.6%	DICSQU464_1_PID_946842 DICSQU464_1_PID_417119 DICSQU464_1_PID_399056 DICSQU464_1_PID_948592 DICSQU464_1_PID_725679 DICSQU464_1_PID_830363	1.40049	0.039766	2/50 4.0%	DICSQU464_1_PID_946842 DICSQU464_1_PID_399056	-	-	-	-	2.07568	0.0084008	3/91 3.2%	DICSQU464_1_PID_946842 DICSQU464_1_PID_417119 DICSQU464_1_PID_948592	-	-	-	-	-	-	-	-	-	-	-	-	-	-	-	-	-	-	-	-
	GO:0008843	endochitinase activity	-	-	-	-	4.65766	2.1996e-05	5/78 6.4%	DICSQU464_1_PID_63104 DICSQU464_1_PID_62930 DICSQU464_1_PID_948804 DICSQU464_1_PID_913356 DICSQU464_1_PID_906447	4.91066	1.2284e-05	5/50 10.0%	DICSQU464_1_PID_63104 DICSQU464_1_PID_62930 DICSQU464_1_PID_948804 DICSQU464_1_PID_913356 DICSQU464_1_PID_906447	1.55735	0.027711	4/206 1.9%	DICSQU464_1_PID_62930 DICSQU464_1_PID_948804 DICSQU464_1_PID_913356 DICSQU464_1_PID_922291	-	-	-	-	-	-	-	-	1.6382	0.023004	3/77 3.8%	DICSQU464_1_PID_62930 DICSQU464_1_PID_948804 DICSQU464_1_PID_906447	-	-	-	-	-	-	-	-	-	-	-	-
	GO:0004568	chitinase activity	-	-	-	-	4.65766	2.1996e-05	5/78 6.4%	DICSQU464_1_PID_63104 DICSQU464_1_PID_62930 DICSQU464_1_PID_948804 DICSQU464_1_PID_913356 DICSQU464_1_PID_906447	4.91066	1.2284e-05	5/50 10.0%	DICSQU464_1_PID_63104 DICSQU464_1_PID_62930 DICSQU464_1_PID_948804 DICSQU464_1_PID_913356 DICSQU464_1_PID_906447	1.55735	0.027711	4/206 1.9%	DICSQU464_1_PID_62930 DICSQU464_1_PID_948804 DICSQU464_1_PID_913356 DICSQU464_1_PID_922291	-	-	-	-	-	-	-	-	1.6382	0.023004	3/77 3.8%	DICSQU464_1_PID_62930 DICSQU464_1_PID_948804 DICSQU464_1_PID_906447	-	-	-	-	-	-	-	-	-	-	-	-
	GO:0004364	glutathione transferase activity	-	-	-	-	4.35289	4.4372e-05	6/78 7.6%	DICSQU464_1_PID_905905 DICSQU464_1_PID_156257 DICSQU464_1_PID_845669 DICSQU464_1_PID_807039 DICSQU464_1_PID_920948 DICSQU464_1_PID_1037940	-	-	-	-	3.55718	0.00027722	8/206 3.8%	DICSQU464_1_PID_905905 DICSQU464_1_PID_156257 DICSQU464_1_PID_920951 DICSQU464_1_PID_885283 DICSQU464_1_PID_845669 DICSQU464_1_PID_815759 DICSQU464_1_PID_807039 DICSQU464_1_PID_1037940	1.70584	0.019686	4/91 4.3%	DICSQU464_1_PID_905905 DICSQU464_1_PID_920951 DICSQU464_1_PID_845669 DICSQU464_1_PID_1037940	-	-	-	-	1.68455	0.020675	4/77 5.1%	DICSQU464_1_PID_905905 DICSQU464_1_PID_920951 DICSQU464_1_PID_845669 DICSQU464_1_PID_807039	1.56182	0.027427	4/114 3.5%	DICSQU464_1_PID_920951 DICSQU464_1_PID_845669 DICSQU464_1_PID_807039 DICSQU464_1_PID_921581	4.08891	8.1488e-05	6/52 11.5%	DICSQU464_1_PID_905905 DICSQU464_1_PID_156257 DICSQU464_1_PID_845669 DICSQU464_1_PID_929743 DICSQU464_1_PID_807039 DICSQU464_1_PID_1037940	-	-	-	-
	GO:0000272	polysaccharide catabolic process	-	-	-	-	3.32746	0.00047048	4/78 5.1%	DICSQU464_1_PID_948804 DICSQU464_1_PID_417119 DICSQU464_1_PID_906447 DICSQU464_1_PID_725679	-	-	-	-	-	-	-	-	-	-	-	-	-	-	-	-	-	-	-	-	-	-	-	-	-	-	-	-	-	-	-	-
	GO:0045552	dihydrokaempferol 4-reductase activity	-	-	-	-	3.1311	0.00073944	4/78 5.1%	DICSQU464_1_PID_826612 DICSQU464_1_PID_929160 DICSQU464_1_PID_934413 DICSQU464_1_PID_934414	-	-	-	-	1.47874	0.033209	4/206 1.9%	DICSQU464_1_PID_826612 DICSQU464_1_PID_929160 DICSQU464_1_PID_934414 DICSQU464_1_PID_969423	1.54636	0.028421	3/91 3.2%	DICSQU464_1_PID_826612 DICSQU464_1_PID_929160 DICSQU464_1_PID_934414	-	-	-	-	-	-	-	-	4.72031	1.9041e-05	6/114 5.2%	DICSQU464_1_PID_929160 DICSQU464_1_PID_934413 DICSQU464_1_PID_934414 DICSQU464_1_PID_981711 DICSQU464_1_PID_921805 DICSQU464_1_PID_969423	-	-	-	-	3.35594	0.00044062	5/151 3.3%	DICSQU464_1_PID_826612 DICSQU464_1_PID_929160 DICSQU464_1_PID_934414 DICSQU464_1_PID_981711 DICSQU464_1_PID_969423
	GO:0016616	oxidoreductase activity, acting on the CH-OH group of donors, NAD or NADP as acceptor	-	-	-	-	3.05302	0.00088508	12/78 15.3%	DICSQU464_1_PID_924920 DICSQU464_1_PID_969596 DICSQU464_1_PID_938749 DICSQU464_1_PID_826612 DICSQU464_1_PID_974184 DICSQU464_1_PID_929160 DICSQU464_1_PID_934413 DICSQU464_1_PID_934414 DICSQU464_1_PID_914731 DICSQU464_1_PID_918316 DICSQU464_1_PID_932020 DICSQU464_1_PID_1041364	-	-	-	-	9.88466	1.3042e-10	35/206 16.9%	DICSQU464_1_PID_831736 DICSQU464_1_PID_910000 DICSQU464_1_PID_929160 DICSQU464_1_PID_1042170 DICSQU464_1_PID_1000831 DICSQU464_1_PID_934414 DICSQU464_1_PID_933407 DICSQU464_1_PID_981822 DICSQU464_1_PID_337822 DICSQU464_1_PID_1041364 DICSQU464_1_PID_811363 DICSQU464_1_PID_924920 DICSQU464_1_PID_918233 DICSQU464_1_PID_919389 DICSQU464_1_PID_947108 DICSQU464_1_PID_941829 DICSQU464_1_PID_932020 DICSQ…	2.26415	0.0054432	12/91 13.1%	DICSQU464_1_PID_924920 DICSQU464_1_PID_969596 DICSQU464_1_PID_919389 DICSQU464_1_PID_826612 DICSQU464_1_PID_945136 DICSQU464_1_PID_929160 DICSQU464_1_PID_944964 DICSQU464_1_PID_934414 DICSQU464_1_PID_933407 DICSQU464_1_PID_918316 DICSQU464_1_PID_830729 DICSQU464_1_PID_337822	-	-	-	-	-	-	-	-	3.32127	0.00047723	16/114 14.0%	DICSQU464_1_PID_938749 DICSQU464_1_PID_929160 DICSQU464_1_PID_934413 DICSQU464_1_PID_934414 DICSQU464_1_PID_914731 DICSQU464_1_PID_934925 DICSQU464_1_PID_981711 DICSQU464_1_PID_916829 DICSQU464_1_PID_969423 DICSQU464_1_PID_924920 DICSQU464_1_PID_969596 DICSQU464_1_PID_918233 DICSQU464_1_PID_945136 DICSQU464_1_PID_916104 DICSQU464_1_PID_921805 DICSQU464_1_PID_823551	-	-	-	-	10.945	1.1351e-11	31/151 20.5%	DICSQU464_1_PID_845383 DICSQU464_1_PID_939968 DICSQU464_1_PID_910000 DICSQU464_1_PID_929160 DICSQU464_1_PID_1042170 DICSQU464_1_PID_934414 DICSQU464_1_PID_933407 DICSQU464_1_PID_981822 DICSQU464_1_PID_961058 DICSQU464_1_PID_1041364 DICSQU464_1_PID_924920 DICSQU464_1_PID_969582 DICSQU464_1_PID_1036189 DICSQU464_1_PID_932020 DICSQU464_1_PID_935131 DICSQU464_1_PID_907982 DICSQU464_1_PID_938749 DICSQ…
	GO:0006808	regulation of nitrogen utilization	-	-	-	-	2.79757	0.0015938	4/78 5.1%	DICSQU464_1_PID_950941 DICSQU464_1_PID_918316 DICSQU464_1_PID_917421 DICSQU464_1_PID_159321	-	-	-	-	-	-	-	-	1.31246	0.048701	3/91 3.2%	DICSQU464_1_PID_950941 DICSQU464_1_PID_918316 DICSQU464_1_PID_159321	-	-	-	-	-	-	-	-	2.17155	0.0067367	4/114 3.5%	DICSQU464_1_PID_809827 DICSQU464_1_PID_950941 DICSQU464_1_PID_917421 DICSQU464_1_PID_159321	-	-	-	-	-	-	-	-
	GO:0016564	transcription repressor activity	-	-	-	-	2.79757	0.0015938	4/78 5.1%	DICSQU464_1_PID_950941 DICSQU464_1_PID_918316 DICSQU464_1_PID_917421 DICSQU464_1_PID_159321	-	-	-	-	-	-	-	-	1.31246	0.048701	3/91 3.2%	DICSQU464_1_PID_950941 DICSQU464_1_PID_918316 DICSQU464_1_PID_159321	-	-	-	-	-	-	-	-	2.17155	0.0067367	4/114 3.5%	DICSQU464_1_PID_809827 DICSQU464_1_PID_950941 DICSQU464_1_PID_917421 DICSQU464_1_PID_159321	-	-	-	-	-	-	-	-
	GO:0016614	oxidoreductase activity, acting on CH-OH group of donors	-	-	-	-	2.71253	0.0019385	13/78 16.6%	DICSQU464_1_PID_938749 DICSQU464_1_PID_826612 DICSQU464_1_PID_974184 DICSQU464_1_PID_929160 DICSQU464_1_PID_934413 DICSQU464_1_PID_934414 DICSQU464_1_PID_914731 DICSQU464_1_PID_918316 DICSQU464_1_PID_1041364 DICSQU464_1_PID_924920 DICSQU464_1_PID_969596 DICSQU464_1_PID_1015695 DICSQU464_1_PID_932020	-	-	-	-	9.62661	2.3626e-10	39/206 18.9%	DICSQU464_1_PID_831736 DICSQU464_1_PID_910000 DICSQU464_1_PID_929160 DICSQU464_1_PID_1042170 DICSQU464_1_PID_1000831 DICSQU464_1_PID_934414 DICSQU464_1_PID_933407 DICSQU464_1_PID_981822 DICSQU464_1_PID_337822 DICSQU464_1_PID_1041364 DICSQU464_1_PID_811363 DICSQU464_1_PID_924920 DICSQU464_1_PID_852080 DICSQU464_1_PID_918233 DICSQU464_1_PID_919389 DICSQU464_1_PID_947108 DICSQU464_1_PID_1031893 DICS…	1.88844	0.012929	13/91 14.2%	DICSQU464_1_PID_826612 DICSQU464_1_PID_929160 DICSQU464_1_PID_934414 DICSQU464_1_PID_933407 DICSQU464_1_PID_918316 DICSQU464_1_PID_337822 DICSQU464_1_PID_924920 DICSQU464_1_PID_969596 DICSQU464_1_PID_919389 DICSQU464_1_PID_945136 DICSQU464_1_PID_944964 DICSQU464_1_PID_830729 DICSQU464_1_PID_1015695	-	-	-	-	-	-	-	-	2.88602	0.0013001	17/114 14.9%	DICSQU464_1_PID_938749 DICSQU464_1_PID_929160 DICSQU464_1_PID_934413 DICSQU464_1_PID_934414 DICSQU464_1_PID_914731 DICSQU464_1_PID_934925 DICSQU464_1_PID_819102 DICSQU464_1_PID_981711 DICSQU464_1_PID_916829 DICSQU464_1_PID_969423 DICSQU464_1_PID_924920 DICSQU464_1_PID_969596 DICSQU464_1_PID_918233 DICSQU464_1_PID_945136 DICSQU464_1_PID_916104 DICSQU464_1_PID_921805 DICSQU464_1_PID_823551	-	-	-	-	9.12301	7.5333e-10	31/151 20.5%	DICSQU464_1_PID_845383 DICSQU464_1_PID_939968 DICSQU464_1_PID_910000 DICSQU464_1_PID_929160 DICSQU464_1_PID_1042170 DICSQU464_1_PID_934414 DICSQU464_1_PID_933407 DICSQU464_1_PID_981822 DICSQU464_1_PID_961058 DICSQU464_1_PID_1041364 DICSQU464_1_PID_924920 DICSQU464_1_PID_969582 DICSQU464_1_PID_1036189 DICSQU464_1_PID_932020 DICSQU464_1_PID_935131 DICSQU464_1_PID_907982 DICSQU464_1_PID_938749 DICSQ…
	GO:0016757	transferase activity, transferring glycosyl groups	-	-	-	-	2.4011	0.003971	9/78 11.5%	DICSQU464_1_PID_512221 DICSQU464_1_PID_465156 DICSQU464_1_PID_803735 DICSQU464_1_PID_914697 DICSQU464_1_PID_417119 DICSQU464_1_PID_914361 DICSQU464_1_PID_725679 DICSQU464_1_PID_928670 DICSQU464_1_PID_1017331	2.13464	0.0073344	7/50 14.0%	DICSQU464_1_PID_512221 DICSQU464_1_PID_465156 DICSQU464_1_PID_803735 DICSQU464_1_PID_914697 DICSQU464_1_PID_914361 DICSQU464_1_PID_928670 DICSQU464_1_PID_1017331	-	-	-	-	2.32639	0.0047164	10/91 10.9%	DICSQU464_1_PID_512221 DICSQU464_1_PID_803735 DICSQU464_1_PID_914697 DICSQU464_1_PID_417119 DICSQU464_1_PID_928226 DICSQU464_1_PID_914361 DICSQU464_1_PID_313068 DICSQU464_1_PID_938021 DICSQU464_1_PID_928670 DICSQU464_1_PID_1017331	-	-	-	-	-	-	-	-	-	-	-	-	-	-	-	-	-	-	-	-
	GO:0005976	polysaccharide metabolic process	-	-	-	-	2.4011	0.003971	4/78 5.1%	DICSQU464_1_PID_948804 DICSQU464_1_PID_417119 DICSQU464_1_PID_906447 DICSQU464_1_PID_725679	-	-	-	-	-	-	-	-	-	-	-	-	-	-	-	-	-	-	-	-	-	-	-	-	-	-	-	-	-	-	-	-
	GO:0016702	oxidoreductase activity, acting on single donors with incorporation of molecular oxygen, incorporation of two atoms of oxygen	-	-	-	-	2.26741	0.0054025	3/78 3.8%	DICSQU464_1_PID_963638 DICSQU464_1_PID_960772 DICSQU464_1_PID_819116	2.61723	0.0024142	3/50 6.0%	DICSQU464_1_PID_963638 DICSQU464_1_PID_960772 DICSQU464_1_PID_819116	2.89381	0.001277	5/206 2.4%	DICSQU464_1_PID_963638 DICSQU464_1_PID_802772 DICSQU464_1_PID_960772 DICSQU464_1_PID_819116 DICSQU464_1_PID_972012	3.12559	0.00074887	4/91 4.3%	DICSQU464_1_PID_963638 DICSQU464_1_PID_802772 DICSQU464_1_PID_960772 DICSQU464_1_PID_819116	-	-	-	-	1.70371	0.019783	3/77 3.8%	DICSQU464_1_PID_963638 DICSQU464_1_PID_960772 DICSQU464_1_PID_819116	6.74417	1.8023e-07	7/114 6.1%	DICSQU464_1_PID_940848 DICSQU464_1_PID_963638 DICSQU464_1_PID_961666 DICSQU464_1_PID_924812 DICSQU464_1_PID_960772 DICSQU464_1_PID_819116 DICSQU464_1_PID_972012	3.28454	0.00051935	4/52 7.6%	DICSQU464_1_PID_924812 DICSQU464_1_PID_960772 DICSQU464_1_PID_819116 DICSQU464_1_PID_972012	5.11962	7.5925e-06	6/151 3.9%	DICSQU464_1_PID_963638 DICSQU464_1_PID_961666 DICSQU464_1_PID_924812 DICSQU464_1_PID_960772 DICSQU464_1_PID_819116 DICSQU464_1_PID_972012
	GO:0016765	transferase activity, transferring alkyl or aryl (other than methyl) groups	-	-	-	-	2.21436	0.0061043	6/78 7.6%	DICSQU464_1_PID_905905 DICSQU464_1_PID_156257 DICSQU464_1_PID_845669 DICSQU464_1_PID_807039 DICSQU464_1_PID_920948 DICSQU464_1_PID_1037940	-	-	-	-	1.54142	0.028746	9/206 4.3%	DICSQU464_1_PID_905905 DICSQU464_1_PID_156257 DICSQU464_1_PID_920951 DICSQU464_1_PID_885283 DICSQU464_1_PID_845669 DICSQU464_1_PID_815759 DICSQU464_1_PID_940754 DICSQU464_1_PID_807039 DICSQU464_1_PID_1037940	-	-	-	-	-	-	-	-	-	-	-	-	-	-	-	-	2.55909	0.00276	6/52 11.5%	DICSQU464_1_PID_905905 DICSQU464_1_PID_156257 DICSQU464_1_PID_845669 DICSQU464_1_PID_929743 DICSQU464_1_PID_807039 DICSQU464_1_PID_1037940	-	-	-	-
	GO:0016701	oxidoreductase activity, acting on single donors with incorporation of molecular oxygen	-	-	-	-	2.01375	0.0096884	3/78 3.8%	DICSQU464_1_PID_963638 DICSQU464_1_PID_960772 DICSQU464_1_PID_819116	2.35352	0.0044308	3/50 6.0%	DICSQU464_1_PID_963638 DICSQU464_1_PID_960772 DICSQU464_1_PID_819116	2.4655	0.0034237	5/206 2.4%	DICSQU464_1_PID_963638 DICSQU464_1_PID_802772 DICSQU464_1_PID_960772 DICSQU464_1_PID_819116 DICSQU464_1_PID_972012	2.75567	0.0017552	4/91 4.3%	DICSQU464_1_PID_963638 DICSQU464_1_PID_802772 DICSQU464_1_PID_960772 DICSQU464_1_PID_819116	-	-	-	-	1.6382	0.023004	3/77 3.8%	DICSQU464_1_PID_963638 DICSQU464_1_PID_960772 DICSQU464_1_PID_819116	6.06637	8.5829e-07	7/114 6.1%	DICSQU464_1_PID_940848 DICSQU464_1_PID_963638 DICSQU464_1_PID_961666 DICSQU464_1_PID_924812 DICSQU464_1_PID_960772 DICSQU464_1_PID_819116 DICSQU464_1_PID_972012	3.26827	0.00053918	4/52 7.6%	DICSQU464_1_PID_924812 DICSQU464_1_PID_960772 DICSQU464_1_PID_819116 DICSQU464_1_PID_972012	4.52616	2.9774e-05	6/151 3.9%	DICSQU464_1_PID_963638 DICSQU464_1_PID_961666 DICSQU464_1_PID_924812 DICSQU464_1_PID_960772 DICSQU464_1_PID_819116 DICSQU464_1_PID_972012
	GO:0051213	dioxygenase activity	-	-	-	-	1.94585	0.011328	3/78 3.8%	DICSQU464_1_PID_963638 DICSQU464_1_PID_960772 DICSQU464_1_PID_819116	2.29114	0.0051152	3/50 6.0%	DICSQU464_1_PID_963638 DICSQU464_1_PID_960772 DICSQU464_1_PID_819116	2.34402	0.0045288	5/206 2.4%	DICSQU464_1_PID_963638 DICSQU464_1_PID_802772 DICSQU464_1_PID_960772 DICSQU464_1_PID_819116 DICSQU464_1_PID_972012	2.6637	0.0021692	4/91 4.3%	DICSQU464_1_PID_963638 DICSQU464_1_PID_802772 DICSQU464_1_PID_960772 DICSQU464_1_PID_819116	-	-	-	-	1.5815	0.026212	3/77 3.8%	DICSQU464_1_PID_963638 DICSQU464_1_PID_960772 DICSQU464_1_PID_819116	7.17268	6.7192e-08	8/114 7.0%	DICSQU464_1_PID_940848 DICSQU464_1_PID_963638 DICSQU464_1_PID_961666 DICSQU464_1_PID_924812 DICSQU464_1_PID_960772 DICSQU464_1_PID_819116 DICSQU464_1_PID_972012 DICSQU464_1_PID_921947	3.23382	0.00058369	4/52 7.6%	DICSQU464_1_PID_924812 DICSQU464_1_PID_960772 DICSQU464_1_PID_819116 DICSQU464_1_PID_972012	4.3612	4.3531e-05	6/151 3.9%	DICSQU464_1_PID_963638 DICSQU464_1_PID_961666 DICSQU464_1_PID_924812 DICSQU464_1_PID_960772 DICSQU464_1_PID_819116 DICSQU464_1_PID_972012
	GO:0016052	carbohydrate catabolic process	-	-	-	-	1.86003	0.013803	4/78 5.1%	DICSQU464_1_PID_948804 DICSQU464_1_PID_417119 DICSQU464_1_PID_906447 DICSQU464_1_PID_725679	-	-	-	-	-	-	-	-	-	-	-	-	-	-	-	-	-	-	-	-	-	-	-	-	-	-	-	-	-	-	-	-
	GO:0004650	polygalacturonase activity	-	-	-	-	1.5677	0.027058	2/78 2.5%	DICSQU464_1_PID_841467 DICSQU464_1_PID_914697	1.74693	0.017909	2/50 4.0%	DICSQU464_1_PID_841467 DICSQU464_1_PID_914697	-	-	-	-	-	-	-	-	-	-	-	-	-	-	-	-	-	-	-	-	-	-	-	-	-	-	-	-
	GO:0006032	chitin catabolic process	-	-	-	-	1.5677	0.027058	2/78 2.5%	DICSQU464_1_PID_948804 DICSQU464_1_PID_906447	1.74693	0.017909	2/50 4.0%	DICSQU464_1_PID_948804 DICSQU464_1_PID_906447	-	-	-	-	-	-	-	-	-	-	-	-	-	-	-	-	-	-	-	-	-	-	-	-	-	-	-	-
	GO:0016651	oxidoreductase activity, acting on NADH or NADPH	-	-	-	-	1.48547	0.032699	5/78 6.4%	DICSQU464_1_PID_813648 DICSQU464_1_PID_812913 DICSQU464_1_PID_131091 DICSQU464_1_PID_966453 DICSQU464_1_PID_934340	-	-	-	-	7.69357	2.025e-08	18/206 8.7%	DICSQU464_1_PID_935798 DICSQU464_1_PID_937940 DICSQU464_1_PID_833669 DICSQU464_1_PID_911222 DICSQU464_1_PID_833648 DICSQU464_1_PID_934337 DICSQU464_1_PID_831772 DICSQU464_1_PID_825759 DICSQU464_1_PID_930248 DICSQU464_1_PID_935849 DICSQU464_1_PID_966453 DICSQU464_1_PID_982354 DICSQU464_1_PID_882183 DICSQU464_1_PID_813648 DICSQU464_1_PID_812913 DICSQU464_1_PID_131091 DICSQU464_1_PID_823158 DICSQU46…	2.38099	0.0041592	7/91 7.6%	DICSQU464_1_PID_882183 DICSQU464_1_PID_937940 DICSQU464_1_PID_911222 DICSQU464_1_PID_812913 DICSQU464_1_PID_131091 DICSQU464_1_PID_966453 DICSQU464_1_PID_934340	-	-	-	-	-	-	-	-	5.68789	2.0517e-06	12/114 10.5%	DICSQU464_1_PID_882183 DICSQU464_1_PID_933697 DICSQU464_1_PID_934574 DICSQU464_1_PID_816083 DICSQU464_1_PID_911222 DICSQU464_1_PID_934337 DICSQU464_1_PID_935849 DICSQU464_1_PID_979834 DICSQU464_1_PID_131091 DICSQU464_1_PID_966453 DICSQU464_1_PID_823158 DICSQU464_1_PID_934340	-	-	-	-	6.5267	2.9737e-07	14/151 9.2%	DICSQU464_1_PID_933697 DICSQU464_1_PID_911222 DICSQU464_1_PID_833648 DICSQU464_1_PID_934337 DICSQU464_1_PID_966453 DICSQU464_1_PID_95238 DICSQU464_1_PID_982354 DICSQU464_1_PID_882183 DICSQU464_1_PID_812913 DICSQU464_1_PID_131091 DICSQU464_1_PID_979834 DICSQU464_1_PID_823158 DICSQU464_1_PID_918054 DICSQU464_1_PID_934340
	GO:0006725	aromatic compound metabolic process	-	-	-	-	1.47873	0.03321	5/78 6.4%	DICSQU464_1_PID_923116 DICSQU464_1_PID_923090 DICSQU464_1_PID_963638 DICSQU464_1_PID_960772 DICSQU464_1_PID_819116	-	-	-	-	2.55599	0.0027798	11/206 5.3%	DICSQU464_1_PID_923116 DICSQU464_1_PID_923090 DICSQU464_1_PID_963638 DICSQU464_1_PID_257270 DICSQU464_1_PID_937941 DICSQU464_1_PID_939126 DICSQU464_1_PID_919904 DICSQU464_1_PID_960772 DICSQU464_1_PID_819116 DICSQU464_1_PID_972012 DICSQU464_1_PID_351556	-	-	-	-	-	-	-	-	-	-	-	-	4.73528	1.8396e-05	11/114 9.6%	DICSQU464_1_PID_923116 DICSQU464_1_PID_923090 DICSQU464_1_PID_963638 DICSQU464_1_PID_937941 DICSQU464_1_PID_919857 DICSQU464_1_PID_939126 DICSQU464_1_PID_960772 DICSQU464_1_PID_919904 DICSQU464_1_PID_819116 DICSQU464_1_PID_972012 DICSQU464_1_PID_351556	3.28454	0.00051935	7/52 13.4%	DICSQU464_1_PID_919857 DICSQU464_1_PID_939126 DICSQU464_1_PID_924662 DICSQU464_1_PID_919904 DICSQU464_1_PID_960772 DICSQU464_1_PID_819116 DICSQU464_1_PID_972012	3.94962	0.0001123	11/151 7.2%	DICSQU464_1_PID_923116 DICSQU464_1_PID_923090 DICSQU464_1_PID_963638 DICSQU464_1_PID_937941 DICSQU464_1_PID_919857 DICSQU464_1_PID_808722 DICSQU464_1_PID_939126 DICSQU464_1_PID_919904 DICSQU464_1_PID_960772 DICSQU464_1_PID_819116 DICSQU464_1_PID_972012
	GO:0003959	NADPH dehydrogenase activity	-	-	-	-	1.47873	0.03321	2/78 2.5%	DICSQU464_1_PID_813648 DICSQU464_1_PID_812913	-	-	-	-	1.54142	0.028746	3/206 1.4%	DICSQU464_1_PID_934337 DICSQU464_1_PID_813648 DICSQU464_1_PID_812913	-	-	-	-	-	-	-	-	-	-	-	-	2.37599	0.0042074	3/114 2.6%	DICSQU464_1_PID_816083 DICSQU464_1_PID_934337 DICSQU464_1_PID_979834	-	-	-	-	2.16973	0.0067651	3/151 1.9%	DICSQU464_1_PID_934337 DICSQU464_1_PID_812913 DICSQU464_1_PID_979834
	GO:0004033	aldo-keto reductase activity	-	-	-	-	1.44944	0.035527	5/78 6.4%	DICSQU464_1_PID_938749 DICSQU464_1_PID_914731 DICSQU464_1_PID_918316 DICSQU464_1_PID_932020 DICSQU464_1_PID_1041364	-	-	-	-	7.46707	3.4114e-08	18/206 8.7%	DICSQU464_1_PID_803732 DICSQU464_1_PID_843191 DICSQU464_1_PID_938749 DICSQU464_1_PID_910000 DICSQU464_1_PID_987939 DICSQU464_1_PID_1042170 DICSQU464_1_PID_1000831 DICSQU464_1_PID_914731 DICSQU464_1_PID_918316 DICSQU464_1_PID_981822 DICSQU464_1_PID_337822 DICSQU464_1_PID_1041364 DICSQU464_1_PID_811363 DICSQU464_1_PID_945136 DICSQU464_1_PID_951158 DICSQU464_1_PID_978811 DICSQU464_1_PID_932020 DICSQ…	-	-	-	-	-	-	-	-	-	-	-	-	-	-	-	-	-	-	-	-	9.15668	6.9714e-10	17/151 11.2%	DICSQU464_1_PID_939968 DICSQU464_1_PID_907982 DICSQU464_1_PID_938749 DICSQU464_1_PID_910000 DICSQU464_1_PID_1042170 DICSQU464_1_PID_914731 DICSQU464_1_PID_981822 DICSQU464_1_PID_925036 DICSQU464_1_PID_961058 DICSQU464_1_PID_1041364 DICSQU464_1_PID_945136 DICSQU464_1_PID_969582 DICSQU464_1_PID_864022 DICSQU464_1_PID_951158 DICSQU464_1_PID_932020 DICSQU464_1_PID_823551 DICSQU464_1_PID_935131
	GO:0003960	NADPH:quinone reductase activity	-	-	-	-	1.44124	0.036204	3/78 3.8%	DICSQU464_1_PID_131091 DICSQU464_1_PID_966453 DICSQU464_1_PID_934340	-	-	-	-	8.40448	3.9402e-09	12/206 5.8%	DICSQU464_1_PID_882183 DICSQU464_1_PID_937940 DICSQU464_1_PID_833669 DICSQU464_1_PID_911222 DICSQU464_1_PID_833648 DICSQU464_1_PID_831772 DICSQU464_1_PID_825759 DICSQU464_1_PID_131091 DICSQU464_1_PID_966453 DICSQU464_1_PID_823158 DICSQU464_1_PID_982354 DICSQU464_1_PID_934340	4.18679	6.5044e-05	6/91 6.5%	DICSQU464_1_PID_882183 DICSQU464_1_PID_937940 DICSQU464_1_PID_911222 DICSQU464_1_PID_131091 DICSQU464_1_PID_966453 DICSQU464_1_PID_934340	-	-	-	-	-	-	-	-	5.76028	1.7367e-06	8/114 7.0%	DICSQU464_1_PID_882183 DICSQU464_1_PID_933697 DICSQU464_1_PID_934574 DICSQU464_1_PID_911222 DICSQU464_1_PID_131091 DICSQU464_1_PID_966453 DICSQU464_1_PID_823158 DICSQU464_1_PID_934340	-	-	-	-	7.88174	1.313e-08	10/151 6.6%	DICSQU464_1_PID_933697 DICSQU464_1_PID_882183 DICSQU464_1_PID_911222 DICSQU464_1_PID_833648 DICSQU464_1_PID_131091 DICSQU464_1_PID_966453 DICSQU464_1_PID_823158 DICSQU464_1_PID_918054 DICSQU464_1_PID_982354 DICSQU464_1_PID_934340
	GO:0006026	aminoglycan catabolic process	-	-	-	-	1.40334	0.039506	2/78 2.5%	DICSQU464_1_PID_948804 DICSQU464_1_PID_906447	1.5498	0.028197	2/50 4.0%	DICSQU464_1_PID_948804 DICSQU464_1_PID_906447	-	-	-	-	-	-	-	-	-	-	-	-	-	-	-	-	-	-	-	-	-	-	-	-	-	-	-	-
	GO:0033764	steroid dehydrogenase activity, acting on the CH-OH group of donors, NAD or NADP as acceptor	-	-	-	-	1.3727	0.042394	5/78 6.4%	DICSQU464_1_PID_938749 DICSQU464_1_PID_974184 DICSQU464_1_PID_914731 DICSQU464_1_PID_918316 DICSQU464_1_PID_932020	-	-	-	-	8.51104	3.0829e-09	20/206 9.7%	DICSQU464_1_PID_843191 DICSQU464_1_PID_938749 DICSQU464_1_PID_974184 DICSQU464_1_PID_910000 DICSQU464_1_PID_987939 DICSQU464_1_PID_1042170 DICSQU464_1_PID_1000831 DICSQU464_1_PID_914731 DICSQU464_1_PID_918316 DICSQU464_1_PID_981822 DICSQU464_1_PID_337822 DICSQU464_1_PID_961220 DICSQU464_1_PID_811363 DICSQU464_1_PID_918233 DICSQU464_1_PID_945136 DICSQU464_1_PID_951158 DICSQU464_1_PID_978811 DICSQU…	-	-	-	-	-	-	-	-	-	-	-	-	-	-	-	-	-	-	-	-	9.3544	4.4218e-10	18/151 11.9%	DICSQU464_1_PID_939968 DICSQU464_1_PID_907982 DICSQU464_1_PID_938749 DICSQU464_1_PID_910000 DICSQU464_1_PID_1042170 DICSQU464_1_PID_914731 DICSQU464_1_PID_981822 DICSQU464_1_PID_925036 DICSQU464_1_PID_961058 DICSQU464_1_PID_961220 DICSQU464_1_PID_945136 DICSQU464_1_PID_969582 DICSQU464_1_PID_416914 DICSQU464_1_PID_864022 DICSQU464_1_PID_951158 DICSQU464_1_PID_932020 DICSQU464_1_PID_823551 DICSQU4…
	GO:0004338	glucan 1,3-beta-glucosidase activity	-	-	-	-	1.33104	0.046662	2/78 2.5%	DICSQU464_1_PID_804102 DICSQU464_1_PID_993764	-	-	-	-	-	-	-	-	-	-	-	-	-	-	-	-	-	-	-	-	-	-	-	-	-	-	-	-	-	-	-	-
	GO:0016229	steroid dehydrogenase activity	-	-	-	-	1.33104	0.046662	5/78 6.4%	DICSQU464_1_PID_938749 DICSQU464_1_PID_974184 DICSQU464_1_PID_914731 DICSQU464_1_PID_918316 DICSQU464_1_PID_932020	-	-	-	-	8.40448	3.9402e-09	20/206 9.7%	DICSQU464_1_PID_843191 DICSQU464_1_PID_938749 DICSQU464_1_PID_974184 DICSQU464_1_PID_910000 DICSQU464_1_PID_987939 DICSQU464_1_PID_1042170 DICSQU464_1_PID_1000831 DICSQU464_1_PID_914731 DICSQU464_1_PID_918316 DICSQU464_1_PID_981822 DICSQU464_1_PID_337822 DICSQU464_1_PID_961220 DICSQU464_1_PID_811363 DICSQU464_1_PID_918233 DICSQU464_1_PID_945136 DICSQU464_1_PID_951158 DICSQU464_1_PID_978811 DICSQU…	-	-	-	-	-	-	-	-	-	-	-	-	-	-	-	-	-	-	-	-	9.3544	4.4218e-10	18/151 11.9%	DICSQU464_1_PID_939968 DICSQU464_1_PID_907982 DICSQU464_1_PID_938749 DICSQU464_1_PID_910000 DICSQU464_1_PID_1042170 DICSQU464_1_PID_914731 DICSQU464_1_PID_981822 DICSQU464_1_PID_925036 DICSQU464_1_PID_961058 DICSQU464_1_PID_961220 DICSQU464_1_PID_945136 DICSQU464_1_PID_969582 DICSQU464_1_PID_416914 DICSQU464_1_PID_864022 DICSQU464_1_PID_951158 DICSQU464_1_PID_932020 DICSQU464_1_PID_823551 DICSQU4…
	GO:0006030	chitin metabolic process	-	-	-	-	-	-	-	-	1.40049	0.039766	2/50 4.0%	DICSQU464_1_PID_948804 DICSQU464_1_PID_906447	-	-	-	-	-	-	-	-	-	-	-	-	-	-	-	-	-	-	-	-	-	-	-	-	-	-	-	-
	GO:0018451	epoxide dehydrogenase activity	-	-	-	-	-	-	-	-	-	-	-	-	7.29418	5.0795e-08	16/206 7.7%	DICSQU464_1_PID_843191 DICSQU464_1_PID_938749 DICSQU464_1_PID_910000 DICSQU464_1_PID_987939 DICSQU464_1_PID_1042170 DICSQU464_1_PID_1000831 DICSQU464_1_PID_914731 DICSQU464_1_PID_918316 DICSQU464_1_PID_981822 DICSQU464_1_PID_337822 DICSQU464_1_PID_811363 DICSQU464_1_PID_945136 DICSQU464_1_PID_951158 DICSQU464_1_PID_978811 DICSQU464_1_PID_932020 DICSQU464_1_PID_823551	-	-	-	-	-	-	-	-	-	-	-	-	-	-	-	-	-	-	-	-	9.3544	4.4218e-10	16/151 10.5%	DICSQU464_1_PID_939968 DICSQU464_1_PID_907982 DICSQU464_1_PID_938749 DICSQU464_1_PID_910000 DICSQU464_1_PID_1042170 DICSQU464_1_PID_914731 DICSQU464_1_PID_981822 DICSQU464_1_PID_925036 DICSQU464_1_PID_961058 DICSQU464_1_PID_945136 DICSQU464_1_PID_969582 DICSQU464_1_PID_864022 DICSQU464_1_PID_951158 DICSQU464_1_PID_932020 DICSQU464_1_PID_823551 DICSQU464_1_PID_935131
	GO:0018452	5-exo-hydroxycamphor dehydrogenase activity	-	-	-	-	-	-	-	-	-	-	-	-	7.29418	5.0795e-08	16/206 7.7%	DICSQU464_1_PID_843191 DICSQU464_1_PID_938749 DICSQU464_1_PID_910000 DICSQU464_1_PID_987939 DICSQU464_1_PID_1042170 DICSQU464_1_PID_1000831 DICSQU464_1_PID_914731 DICSQU464_1_PID_918316 DICSQU464_1_PID_981822 DICSQU464_1_PID_337822 DICSQU464_1_PID_811363 DICSQU464_1_PID_945136 DICSQU464_1_PID_951158 DICSQU464_1_PID_978811 DICSQU464_1_PID_932020 DICSQU464_1_PID_823551	-	-	-	-	-	-	-	-	-	-	-	-	-	-	-	-	-	-	-	-	9.3544	4.4218e-10	16/151 10.5%	DICSQU464_1_PID_939968 DICSQU464_1_PID_907982 DICSQU464_1_PID_938749 DICSQU464_1_PID_910000 DICSQU464_1_PID_1042170 DICSQU464_1_PID_914731 DICSQU464_1_PID_981822 DICSQU464_1_PID_925036 DICSQU464_1_PID_961058 DICSQU464_1_PID_945136 DICSQU464_1_PID_969582 DICSQU464_1_PID_864022 DICSQU464_1_PID_951158 DICSQU464_1_PID_932020 DICSQU464_1_PID_823551 DICSQU464_1_PID_935131
	GO:0018453	2-hydroxytetrahydrofuran dehydrogenase activity	-	-	-	-	-	-	-	-	-	-	-	-	7.29418	5.0795e-08	16/206 7.7%	DICSQU464_1_PID_843191 DICSQU464_1_PID_938749 DICSQU464_1_PID_910000 DICSQU464_1_PID_987939 DICSQU464_1_PID_1042170 DICSQU464_1_PID_1000831 DICSQU464_1_PID_914731 DICSQU464_1_PID_918316 DICSQU464_1_PID_981822 DICSQU464_1_PID_337822 DICSQU464_1_PID_811363 DICSQU464_1_PID_945136 DICSQU464_1_PID_951158 DICSQU464_1_PID_978811 DICSQU464_1_PID_932020 DICSQU464_1_PID_823551	-	-	-	-	-	-	-	-	-	-	-	-	-	-	-	-	-	-	-	-	9.3544	4.4218e-10	16/151 10.5%	DICSQU464_1_PID_939968 DICSQU464_1_PID_907982 DICSQU464_1_PID_938749 DICSQU464_1_PID_910000 DICSQU464_1_PID_1042170 DICSQU464_1_PID_914731 DICSQU464_1_PID_981822 DICSQU464_1_PID_925036 DICSQU464_1_PID_961058 DICSQU464_1_PID_945136 DICSQU464_1_PID_969582 DICSQU464_1_PID_864022 DICSQU464_1_PID_951158 DICSQU464_1_PID_932020 DICSQU464_1_PID_823551 DICSQU464_1_PID_935131
	GO:0048258	3-ketoglucose-reductase activity	-	-	-	-	-	-	-	-	-	-	-	-	7.29418	5.0795e-08	16/206 7.7%	DICSQU464_1_PID_843191 DICSQU464_1_PID_938749 DICSQU464_1_PID_910000 DICSQU464_1_PID_987939 DICSQU464_1_PID_1042170 DICSQU464_1_PID_1000831 DICSQU464_1_PID_914731 DICSQU464_1_PID_918316 DICSQU464_1_PID_981822 DICSQU464_1_PID_337822 DICSQU464_1_PID_811363 DICSQU464_1_PID_945136 DICSQU464_1_PID_951158 DICSQU464_1_PID_978811 DICSQU464_1_PID_932020 DICSQU464_1_PID_823551	-	-	-	-	-	-	-	-	-	-	-	-	-	-	-	-	-	-	-	-	9.3544	4.4218e-10	16/151 10.5%	DICSQU464_1_PID_939968 DICSQU464_1_PID_907982 DICSQU464_1_PID_938749 DICSQU464_1_PID_910000 DICSQU464_1_PID_1042170 DICSQU464_1_PID_914731 DICSQU464_1_PID_981822 DICSQU464_1_PID_925036 DICSQU464_1_PID_961058 DICSQU464_1_PID_945136 DICSQU464_1_PID_969582 DICSQU464_1_PID_864022 DICSQU464_1_PID_951158 DICSQU464_1_PID_932020 DICSQU464_1_PID_823551 DICSQU464_1_PID_935131
	GO:0000252	C-3 sterol dehydrogenase (C-4 sterol decarboxylase) activity	-	-	-	-	-	-	-	-	-	-	-	-	7.29418	5.0795e-08	16/206 7.7%	DICSQU464_1_PID_843191 DICSQU464_1_PID_938749 DICSQU464_1_PID_910000 DICSQU464_1_PID_987939 DICSQU464_1_PID_1042170 DICSQU464_1_PID_1000831 DICSQU464_1_PID_914731 DICSQU464_1_PID_918316 DICSQU464_1_PID_981822 DICSQU464_1_PID_337822 DICSQU464_1_PID_811363 DICSQU464_1_PID_945136 DICSQU464_1_PID_951158 DICSQU464_1_PID_978811 DICSQU464_1_PID_932020 DICSQU464_1_PID_823551	-	-	-	-	-	-	-	-	-	-	-	-	-	-	-	-	-	-	-	-	9.3544	4.4218e-10	16/151 10.5%	DICSQU464_1_PID_939968 DICSQU464_1_PID_907982 DICSQU464_1_PID_938749 DICSQU464_1_PID_910000 DICSQU464_1_PID_1042170 DICSQU464_1_PID_914731 DICSQU464_1_PID_981822 DICSQU464_1_PID_925036 DICSQU464_1_PID_961058 DICSQU464_1_PID_945136 DICSQU464_1_PID_969582 DICSQU464_1_PID_864022 DICSQU464_1_PID_951158 DICSQU464_1_PID_932020 DICSQU464_1_PID_823551 DICSQU464_1_PID_935131
	GO:0004495	mevaldate reductase activity	-	-	-	-	-	-	-	-	-	-	-	-	7.29418	5.0795e-08	16/206 7.7%	DICSQU464_1_PID_843191 DICSQU464_1_PID_938749 DICSQU464_1_PID_910000 DICSQU464_1_PID_987939 DICSQU464_1_PID_1042170 DICSQU464_1_PID_1000831 DICSQU464_1_PID_914731 DICSQU464_1_PID_918316 DICSQU464_1_PID_981822 DICSQU464_1_PID_337822 DICSQU464_1_PID_811363 DICSQU464_1_PID_945136 DICSQU464_1_PID_951158 DICSQU464_1_PID_978811 DICSQU464_1_PID_932020 DICSQU464_1_PID_823551	-	-	-	-	-	-	-	-	-	-	-	-	-	-	-	-	-	-	-	-	9.3544	4.4218e-10	16/151 10.5%	DICSQU464_1_PID_939968 DICSQU464_1_PID_907982 DICSQU464_1_PID_938749 DICSQU464_1_PID_910000 DICSQU464_1_PID_1042170 DICSQU464_1_PID_914731 DICSQU464_1_PID_981822 DICSQU464_1_PID_925036 DICSQU464_1_PID_961058 DICSQU464_1_PID_945136 DICSQU464_1_PID_969582 DICSQU464_1_PID_864022 DICSQU464_1_PID_951158 DICSQU464_1_PID_932020 DICSQU464_1_PID_823551 DICSQU464_1_PID_935131
	GO:0032442	phenylcoumaran benzylic ether reductase activity	-	-	-	-	-	-	-	-	-	-	-	-	7.29418	5.0795e-08	16/206 7.7%	DICSQU464_1_PID_843191 DICSQU464_1_PID_938749 DICSQU464_1_PID_910000 DICSQU464_1_PID_987939 DICSQU464_1_PID_1042170 DICSQU464_1_PID_1000831 DICSQU464_1_PID_914731 DICSQU464_1_PID_918316 DICSQU464_1_PID_981822 DICSQU464_1_PID_337822 DICSQU464_1_PID_811363 DICSQU464_1_PID_945136 DICSQU464_1_PID_951158 DICSQU464_1_PID_978811 DICSQU464_1_PID_932020 DICSQU464_1_PID_823551	-	-	-	-	-	-	-	-	-	-	-	-	-	-	-	-	-	-	-	-	9.3544	4.4218e-10	16/151 10.5%	DICSQU464_1_PID_939968 DICSQU464_1_PID_907982 DICSQU464_1_PID_938749 DICSQU464_1_PID_910000 DICSQU464_1_PID_1042170 DICSQU464_1_PID_914731 DICSQU464_1_PID_981822 DICSQU464_1_PID_925036 DICSQU464_1_PID_961058 DICSQU464_1_PID_945136 DICSQU464_1_PID_969582 DICSQU464_1_PID_864022 DICSQU464_1_PID_951158 DICSQU464_1_PID_932020 DICSQU464_1_PID_823551 DICSQU464_1_PID_935131
	GO:0043713	(R)-2-hydroxyisocaproate dehydrogenase activity	-	-	-	-	-	-	-	-	-	-	-	-	7.29418	5.0795e-08	16/206 7.7%	DICSQU464_1_PID_843191 DICSQU464_1_PID_938749 DICSQU464_1_PID_910000 DICSQU464_1_PID_987939 DICSQU464_1_PID_1042170 DICSQU464_1_PID_1000831 DICSQU464_1_PID_914731 DICSQU464_1_PID_918316 DICSQU464_1_PID_981822 DICSQU464_1_PID_337822 DICSQU464_1_PID_811363 DICSQU464_1_PID_945136 DICSQU464_1_PID_951158 DICSQU464_1_PID_978811 DICSQU464_1_PID_932020 DICSQU464_1_PID_823551	-	-	-	-	-	-	-	-	-	-	-	-	-	-	-	-	-	-	-	-	9.3544	4.4218e-10	16/151 10.5%	DICSQU464_1_PID_939968 DICSQU464_1_PID_907982 DICSQU464_1_PID_938749 DICSQU464_1_PID_910000 DICSQU464_1_PID_1042170 DICSQU464_1_PID_914731 DICSQU464_1_PID_981822 DICSQU464_1_PID_925036 DICSQU464_1_PID_961058 DICSQU464_1_PID_945136 DICSQU464_1_PID_969582 DICSQU464_1_PID_864022 DICSQU464_1_PID_951158 DICSQU464_1_PID_932020 DICSQU464_1_PID_823551 DICSQU464_1_PID_935131
	GO:0051990	(R)-2-hydroxyglutarate dehydrogenase activity	-	-	-	-	-	-	-	-	-	-	-	-	7.21994	6.0264e-08	16/206 7.7%	DICSQU464_1_PID_843191 DICSQU464_1_PID_938749 DICSQU464_1_PID_910000 DICSQU464_1_PID_987939 DICSQU464_1_PID_1042170 DICSQU464_1_PID_1000831 DICSQU464_1_PID_914731 DICSQU464_1_PID_918316 DICSQU464_1_PID_981822 DICSQU464_1_PID_337822 DICSQU464_1_PID_811363 DICSQU464_1_PID_945136 DICSQU464_1_PID_951158 DICSQU464_1_PID_978811 DICSQU464_1_PID_932020 DICSQU464_1_PID_823551	-	-	-	-	-	-	-	-	-	-	-	-	-	-	-	-	-	-	-	-	9.30426	4.9629e-10	16/151 10.5%	DICSQU464_1_PID_939968 DICSQU464_1_PID_907982 DICSQU464_1_PID_938749 DICSQU464_1_PID_910000 DICSQU464_1_PID_1042170 DICSQU464_1_PID_914731 DICSQU464_1_PID_981822 DICSQU464_1_PID_925036 DICSQU464_1_PID_961058 DICSQU464_1_PID_945136 DICSQU464_1_PID_969582 DICSQU464_1_PID_864022 DICSQU464_1_PID_951158 DICSQU464_1_PID_932020 DICSQU464_1_PID_823551 DICSQU464_1_PID_935131
	GO:0000253	3-keto sterol reductase activity	-	-	-	-	-	-	-	-	-	-	-	-	7.14617	7.1421e-08	16/206 7.7%	DICSQU464_1_PID_843191 DICSQU464_1_PID_938749 DICSQU464_1_PID_910000 DICSQU464_1_PID_987939 DICSQU464_1_PID_1042170 DICSQU464_1_PID_1000831 DICSQU464_1_PID_914731 DICSQU464_1_PID_918316 DICSQU464_1_PID_981822 DICSQU464_1_PID_337822 DICSQU464_1_PID_811363 DICSQU464_1_PID_945136 DICSQU464_1_PID_951158 DICSQU464_1_PID_978811 DICSQU464_1_PID_932020 DICSQU464_1_PID_823551	-	-	-	-	-	-	-	-	-	-	-	-	-	-	-	-	-	-	-	-	9.23301	5.8478e-10	16/151 10.5%	DICSQU464_1_PID_939968 DICSQU464_1_PID_907982 DICSQU464_1_PID_938749 DICSQU464_1_PID_910000 DICSQU464_1_PID_1042170 DICSQU464_1_PID_914731 DICSQU464_1_PID_981822 DICSQU464_1_PID_925036 DICSQU464_1_PID_961058 DICSQU464_1_PID_945136 DICSQU464_1_PID_969582 DICSQU464_1_PID_864022 DICSQU464_1_PID_951158 DICSQU464_1_PID_932020 DICSQU464_1_PID_823551 DICSQU464_1_PID_935131
	GO:0004448	isocitrate dehydrogenase activity	-	-	-	-	-	-	-	-	-	-	-	-	7.09414	8.0512e-08	16/206 7.7%	DICSQU464_1_PID_843191 DICSQU464_1_PID_938749 DICSQU464_1_PID_910000 DICSQU464_1_PID_987939 DICSQU464_1_PID_1042170 DICSQU464_1_PID_1000831 DICSQU464_1_PID_914731 DICSQU464_1_PID_918316 DICSQU464_1_PID_981822 DICSQU464_1_PID_337822 DICSQU464_1_PID_811363 DICSQU464_1_PID_945136 DICSQU464_1_PID_951158 DICSQU464_1_PID_978811 DICSQU464_1_PID_932020 DICSQU464_1_PID_823551	-	-	-	-	-	-	-	-	-	-	-	-	-	-	-	-	-	-	-	-	9.18789	6.488e-10	16/151 10.5%	DICSQU464_1_PID_939968 DICSQU464_1_PID_907982 DICSQU464_1_PID_938749 DICSQU464_1_PID_910000 DICSQU464_1_PID_1042170 DICSQU464_1_PID_914731 DICSQU464_1_PID_981822 DICSQU464_1_PID_925036 DICSQU464_1_PID_961058 DICSQU464_1_PID_945136 DICSQU464_1_PID_969582 DICSQU464_1_PID_864022 DICSQU464_1_PID_951158 DICSQU464_1_PID_932020 DICSQU464_1_PID_823551 DICSQU464_1_PID_935131
	GO:0033765	steroid dehydrogenase activity, acting on the CH-CH group of donors	-	-	-	-	-	-	-	-	-	-	-	-	7.09414	8.0512e-08	16/206 7.7%	DICSQU464_1_PID_843191 DICSQU464_1_PID_938749 DICSQU464_1_PID_910000 DICSQU464_1_PID_987939 DICSQU464_1_PID_1042170 DICSQU464_1_PID_1000831 DICSQU464_1_PID_914731 DICSQU464_1_PID_918316 DICSQU464_1_PID_981822 DICSQU464_1_PID_337822 DICSQU464_1_PID_811363 DICSQU464_1_PID_945136 DICSQU464_1_PID_951158 DICSQU464_1_PID_978811 DICSQU464_1_PID_932020 DICSQU464_1_PID_823551	-	-	-	-	-	-	-	-	-	-	-	-	-	-	-	-	-	-	-	-	9.18789	6.488e-10	16/151 10.5%	DICSQU464_1_PID_939968 DICSQU464_1_PID_907982 DICSQU464_1_PID_938749 DICSQU464_1_PID_910000 DICSQU464_1_PID_1042170 DICSQU464_1_PID_914731 DICSQU464_1_PID_981822 DICSQU464_1_PID_925036 DICSQU464_1_PID_961058 DICSQU464_1_PID_945136 DICSQU464_1_PID_969582 DICSQU464_1_PID_864022 DICSQU464_1_PID_951158 DICSQU464_1_PID_932020 DICSQU464_1_PID_823551 DICSQU464_1_PID_935131
	GO:0008875	gluconate dehydrogenase activity	-	-	-	-	-	-	-	-	-	-	-	-	6.4906	3.2315e-07	16/206 7.7%	DICSQU464_1_PID_843191 DICSQU464_1_PID_938749 DICSQU464_1_PID_910000 DICSQU464_1_PID_987939 DICSQU464_1_PID_1042170 DICSQU464_1_PID_1000831 DICSQU464_1_PID_914731 DICSQU464_1_PID_918316 DICSQU464_1_PID_981822 DICSQU464_1_PID_337822 DICSQU464_1_PID_811363 DICSQU464_1_PID_945136 DICSQU464_1_PID_951158 DICSQU464_1_PID_978811 DICSQU464_1_PID_932020 DICSQU464_1_PID_823551	-	-	-	-	-	-	-	-	-	-	-	-	-	-	-	-	-	-	-	-	9.3544	4.4218e-10	17/151 11.2%	DICSQU464_1_PID_939968 DICSQU464_1_PID_907982 DICSQU464_1_PID_938749 DICSQU464_1_PID_910000 DICSQU464_1_PID_1042170 DICSQU464_1_PID_914731 DICSQU464_1_PID_981822 DICSQU464_1_PID_923494 DICSQU464_1_PID_925036 DICSQU464_1_PID_961058 DICSQU464_1_PID_945136 DICSQU464_1_PID_969582 DICSQU464_1_PID_864022 DICSQU464_1_PID_951158 DICSQU464_1_PID_932020 DICSQU464_1_PID_823551 DICSQU464_1_PID_935131
	GO:0016655	oxidoreductase activity, acting on NAD or NADP, quinone or similar as acceptoras acceptor	-	-	-	-	-	-	-	-	-	-	-	-	5.40003	3.9808e-06	12/206 5.8%	DICSQU464_1_PID_882183 DICSQU464_1_PID_937940 DICSQU464_1_PID_833669 DICSQU464_1_PID_911222 DICSQU464_1_PID_833648 DICSQU464_1_PID_831772 DICSQU464_1_PID_825759 DICSQU464_1_PID_131091 DICSQU464_1_PID_966453 DICSQU464_1_PID_823158 DICSQU464_1_PID_982354 DICSQU464_1_PID_934340	2.63517	0.0023165	6/91 6.5%	DICSQU464_1_PID_882183 DICSQU464_1_PID_937940 DICSQU464_1_PID_911222 DICSQU464_1_PID_131091 DICSQU464_1_PID_966453 DICSQU464_1_PID_934340	-	-	-	-	-	-	-	-	3.77402	0.00016826	8/114 7.0%	DICSQU464_1_PID_882183 DICSQU464_1_PID_933697 DICSQU464_1_PID_934574 DICSQU464_1_PID_911222 DICSQU464_1_PID_131091 DICSQU464_1_PID_966453 DICSQU464_1_PID_823158 DICSQU464_1_PID_934340	-	-	-	-	5.02304	9.4833e-06	10/151 6.6%	DICSQU464_1_PID_933697 DICSQU464_1_PID_882183 DICSQU464_1_PID_911222 DICSQU464_1_PID_833648 DICSQU464_1_PID_131091 DICSQU464_1_PID_966453 DICSQU464_1_PID_823158 DICSQU464_1_PID_918054 DICSQU464_1_PID_982354 DICSQU464_1_PID_934340
	GO:0016627	oxidoreductase activity, acting on the CH-CH group of donors	-	-	-	-	-	-	-	-	-	-	-	-	2.81279	0.0015389	23/206 11.1%	DICSQU464_1_PID_843191 DICSQU464_1_PID_938749 DICSQU464_1_PID_802954 DICSQU464_1_PID_827428 DICSQU464_1_PID_910000 DICSQU464_1_PID_961935 DICSQU464_1_PID_987939 DICSQU464_1_PID_1042170 DICSQU464_1_PID_1000831 DICSQU464_1_PID_914731 DICSQU464_1_PID_918316 DICSQU464_1_PID_981822 DICSQU464_1_PID_337822 DICSQU464_1_PID_811363 DICSQU464_1_PID_945136 DICSQU464_1_PID_886323 DICSQU464_1_PID_499275 DICSQU…	-	-	-	-	-	-	-	-	-	-	-	-	-	-	-	-	-	-	-	-	8.45175	3.5339e-09	28/151 18.5%	DICSQU464_1_PID_939968 DICSQU464_1_PID_910000 DICSQU464_1_PID_1042170 DICSQU464_1_PID_932614 DICSQU464_1_PID_981822 DICSQU464_1_PID_834942 DICSQU464_1_PID_961058 DICSQU464_1_PID_969582 DICSQU464_1_PID_499275 DICSQU464_1_PID_822678 DICSQU464_1_PID_884823 DICSQU464_1_PID_932020 DICSQU464_1_PID_935131 DICSQU464_1_PID_850685 DICSQU464_1_PID_907982 DICSQU464_1_PID_938749 DICSQU464_1_PID_980282 DICSQU4…
	GO:0008709	7-alpha-hydroxysteroid dehydrogenase activity	-	-	-	-	-	-	-	-	-	-	-	-	2.4655	0.0034237	3/206 1.4%	DICSQU464_1_PID_918233 DICSQU464_1_PID_974184 DICSQU464_1_PID_941829	-	-	-	-	-	-	-	-	-	-	-	-	-	-	-	-	-	-	-	-	-	-	-	-
	GO:0019751	polyol metabolic process	-	-	-	-	-	-	-	-	-	-	-	-	2.1039	0.0078722	3/206 1.4%	DICSQU464_1_PID_319760 DICSQU464_1_PID_435516 DICSQU464_1_PID_631056	-	-	-	-	-	-	-	-	-	-	-	-	-	-	-	-	-	-	-	-	-	-	-	-
	GO:0003674	molecular_function	-	-	-	-	-	-	-	-	-	-	-	-	1.96666	0.010798	204/206 99.0%	DICSQU464_1_PID_821171 DICSQU464_1_PID_802772 DICSQU464_1_PID_934414 DICSQU464_1_PID_831772 DICSQU464_1_PID_943370 DICSQU464_1_PID_837876 DICSQU464_1_PID_811363 DICSQU464_1_PID_869905 DICSQU464_1_PID_919389 DICSQU464_1_PID_953845 DICSQU464_1_PID_1042937 DICSQU464_1_PID_972003 DICSQU464_1_PID_841694 DICSQU464_1_PID_923090 DICSQU464_1_PID_843191 DICSQU464_1_PID_826612 DICSQU464_1_PID_948804 DICSQU4…	-	-	-	-	-	-	-	-	-	-	-	-	-	-	-	-	-	-	-	-	-	-	-	-
	GO:0048037	cofactor binding	-	-	-	-	-	-	-	-	-	-	-	-	1.69235	0.020307	19/206 9.2%	DICSQU464_1_PID_846086 DICSQU464_1_PID_935798 DICSQU464_1_PID_826612 DICSQU464_1_PID_911453 DICSQU464_1_PID_929160 DICSQU464_1_PID_940754 DICSQU464_1_PID_934414 DICSQU464_1_PID_934337 DICSQU464_1_PID_930248 DICSQU464_1_PID_935849 DICSQU464_1_PID_969423 DICSQU464_1_PID_919842 DICSQU464_1_PID_870848 DICSQU464_1_PID_813648 DICSQU464_1_PID_1031893 DICSQU464_1_PID_812913 DICSQU464_1_PID_1015695 DICSQU…	-	-	-	-	-	-	-	-	-	-	-	-	-	-	-	-	-	-	-	-	2.273	0.0053334	16/151 10.5%	DICSQU464_1_PID_850685 DICSQU464_1_PID_826612 DICSQU464_1_PID_929160 DICSQU464_1_PID_940754 DICSQU464_1_PID_934414 DICSQU464_1_PID_934337 DICSQU464_1_PID_932614 DICSQU464_1_PID_981711 DICSQU464_1_PID_834942 DICSQU464_1_PID_969423 DICSQU464_1_PID_95238 DICSQU464_1_PID_572934 DICSQU464_1_PID_870848 DICSQU464_1_PID_812913 DICSQU464_1_PID_979834 DICSQU464_1_PID_1038994
	GO:0016162	cellulose 1,4-beta-cellobiosidase activity	-	-	-	-	-	-	-	-	-	-	-	-	1.69235	0.020307	2/206 0.9%	DICSQU464_1_PID_944872 DICSQU464_1_PID_918783	2.38099	0.0041592	2/91 2.1%	DICSQU464_1_PID_944872 DICSQU464_1_PID_918783	-	-	-	-	-	-	-	-	-	-	-	-	-	-	-	-	-	-	-	-
	GO:0042221	response to chemical stimulus	-	-	-	-	-	-	-	-	-	-	-	-	1.46325	0.034415	7/206 3.3%	DICSQU464_1_PID_809581 DICSQU464_1_PID_935798 DICSQU464_1_PID_917825 DICSQU464_1_PID_176785 DICSQU464_1_PID_1042937 DICSQU464_1_PID_943370 DICSQU464_1_PID_920517	-	-	-	-	-	-	-	-	-	-	-	-	-	-	-	-	-	-	-	-	-	-	-	-
	GO:0018658	salicylate 1-monooxygenase activity	-	-	-	-	-	-	-	-	-	-	-	-	1.40605	0.03926	4/206 1.9%	DICSQU464_1_PID_923116 DICSQU464_1_PID_923090 DICSQU464_1_PID_937941 DICSQU464_1_PID_939126	-	-	-	-	-	-	-	-	-	-	-	-	2.40536	0.0039322	4/114 3.5%	DICSQU464_1_PID_923116 DICSQU464_1_PID_923090 DICSQU464_1_PID_937941 DICSQU464_1_PID_939126	-	-	-	-	2.11484	0.0076765	4/151 2.6%	DICSQU464_1_PID_923116 DICSQU464_1_PID_923090 DICSQU464_1_PID_937941 DICSQU464_1_PID_939126
	GO:0008199	ferric iron binding	-	-	-	-	-	-	-	-	-	-	-	-	1.37745	0.041932	2/206 0.9%	DICSQU464_1_PID_819116 DICSQU464_1_PID_972012	-	-	-	-	-	-	-	-	-	-	-	-	1.94329	0.011395	2/114 1.7%	DICSQU464_1_PID_819116 DICSQU464_1_PID_972012	2.26055	0.0054884	2/52 3.8%	DICSQU464_1_PID_819116 DICSQU464_1_PID_972012	1.84279	0.014362	2/151 1.3%	DICSQU464_1_PID_819116 DICSQU464_1_PID_972012
	GO:0006072	glycerol-3-phosphate metabolic process	-	-	-	-	-	-	-	-	-	-	-	-	1.37745	0.041932	2/206 0.9%	DICSQU464_1_PID_319760 DICSQU464_1_PID_435516	-	-	-	-	-	-	-	-	-	-	-	-	-	-	-	-	-	-	-	-	-	-	-	-
	GO:0016209	antioxidant activity	-	-	-	-	-	-	-	-	-	-	-	-	1.37745	0.041932	6/206 2.9%	DICSQU464_1_PID_935798 DICSQU464_1_PID_938382 DICSQU464_1_PID_930248 DICSQU464_1_PID_176785 DICSQU464_1_PID_1042937 DICSQU464_1_PID_920517	-	-	-	-	-	-	-	-	-	-	-	-	-	-	-	-	-	-	-	-	-	-	-	-
	GO:0050662	coenzyme binding	-	-	-	-	-	-	-	-	-	-	-	-	1.31002	0.048976	15/206 7.2%	DICSQU464_1_PID_846086 DICSQU464_1_PID_935798 DICSQU464_1_PID_826612 DICSQU464_1_PID_929160 DICSQU464_1_PID_934414 DICSQU464_1_PID_934337 DICSQU464_1_PID_930248 DICSQU464_1_PID_935849 DICSQU464_1_PID_969423 DICSQU464_1_PID_813648 DICSQU464_1_PID_1031893 DICSQU464_1_PID_812913 DICSQU464_1_PID_1015695 DICSQU464_1_PID_959333 DICSQU464_1_PID_1038994	-	-	-	-	-	-	-	-	-	-	-	-	1.81211	0.015413	11/114 9.6%	DICSQU464_1_PID_816083 DICSQU464_1_PID_929160 DICSQU464_1_PID_934413 DICSQU464_1_PID_934414 DICSQU464_1_PID_934337 DICSQU464_1_PID_935849 DICSQU464_1_PID_981711 DICSQU464_1_PID_979834 DICSQU464_1_PID_921805 DICSQU464_1_PID_969423 DICSQU464_1_PID_1038994	-	-	-	-	2.31225	0.0048725	14/151 9.2%	DICSQU464_1_PID_850685 DICSQU464_1_PID_826612 DICSQU464_1_PID_929160 DICSQU464_1_PID_934414 DICSQU464_1_PID_934337 DICSQU464_1_PID_932614 DICSQU464_1_PID_981711 DICSQU464_1_PID_834942 DICSQU464_1_PID_969423 DICSQU464_1_PID_95238 DICSQU464_1_PID_572934 DICSQU464_1_PID_812913 DICSQU464_1_PID_979834 DICSQU464_1_PID_1038994
	GO:0004316	3-oxoacyl-[acyl-carrier-protein] reductase activity	-	-	-	-	-	-	-	-	-	-	-	-	-	-	-	-	1.31246	0.048701	3/91 3.2%	DICSQU464_1_PID_924920 DICSQU464_1_PID_969596 DICSQU464_1_PID_919389	-	-	-	-	-	-	-	-	-	-	-	-	-	-	-	-	-	-	-	-
	GO:0004806	triacylglycerol lipase activity	-	-	-	-	-	-	-	-	-	-	-	-	-	-	-	-	-	-	-	-	2.10695	0.0078172	5/57 8.7%	DICSQU464_1_PID_501043 DICSQU464_1_PID_826556 DICSQU464_1_PID_567162 DICSQU464_1_PID_924446 DICSQU464_1_PID_485773	-	-	-	-	1.70483	0.019732	5/114 4.3%	DICSQU464_1_PID_501043 DICSQU464_1_PID_995055 DICSQU464_1_PID_567162 DICSQU464_1_PID_924446 DICSQU464_1_PID_485773	-	-	-	-	-	-	-	-
	GO:0004091	carboxylesterase activity	-	-	-	-	-	-	-	-	-	-	-	-	-	-	-	-	-	-	-	-	2.10695	0.0078172	7/57 12.2%	DICSQU464_1_PID_501043 DICSQU464_1_PID_826556 DICSQU464_1_PID_821802 DICSQU464_1_PID_567162 DICSQU464_1_PID_924446 DICSQU464_1_PID_485773 DICSQU464_1_PID_923716	1.6945	0.020207	7/77 9.0%	DICSQU464_1_PID_840931 DICSQU464_1_PID_978188 DICSQU464_1_PID_919477 DICSQU464_1_PID_929528 DICSQU464_1_PID_821802 DICSQU464_1_PID_923716 DICSQU464_1_PID_944781	1.85493	0.013966	8/114 7.0%	DICSQU464_1_PID_501043 DICSQU464_1_PID_919477 DICSQU464_1_PID_995055 DICSQU464_1_PID_821802 DICSQU464_1_PID_567162 DICSQU464_1_PID_924446 DICSQU464_1_PID_485773 DICSQU464_1_PID_923716	-	-	-	-	-	-	-	-
	GO:0016298	lipase activity	-	-	-	-	-	-	-	-	-	-	-	-	-	-	-	-	-	-	-	-	2.10695	0.0078172	7/57 12.2%	DICSQU464_1_PID_501043 DICSQU464_1_PID_826556 DICSQU464_1_PID_821802 DICSQU464_1_PID_567162 DICSQU464_1_PID_924446 DICSQU464_1_PID_485773 DICSQU464_1_PID_923716	-	-	-	-	-	-	-	-	-	-	-	-	-	-	-	-
	GO:0004462	lactoylglutathione lyase activity	-	-	-	-	-	-	-	-	-	-	-	-	-	-	-	-	-	-	-	-	1.67689	0.021043	2/57 3.5%	DICSQU464_1_PID_822204 DICSQU464_1_PID_939431	1.6382	0.023004	2/77 2.5%	DICSQU464_1_PID_822204 DICSQU464_1_PID_939431	1.71314	0.019358	2/114 1.7%	DICSQU464_1_PID_822204 DICSQU464_1_PID_939431	-	-	-	-	1.5622	0.027403	2/151 1.3%	DICSQU464_1_PID_822204 DICSQU464_1_PID_939431
	GO:0018731	1-oxa-2-oxocycloheptane lactonase activity	-	-	-	-	-	-	-	-	-	-	-	-	-	-	-	-	-	-	-	-	-	-	-	-	1.73126	0.018567	4/77 5.1%	DICSQU464_1_PID_978188 DICSQU464_1_PID_929528 DICSQU464_1_PID_821802 DICSQU464_1_PID_923716	-	-	-	-	-	-	-	-	-	-	-	-
	GO:0018732	sulfolactone hydrolase activity	-	-	-	-	-	-	-	-	-	-	-	-	-	-	-	-	-	-	-	-	-	-	-	-	1.73126	0.018567	4/77 5.1%	DICSQU464_1_PID_978188 DICSQU464_1_PID_929528 DICSQU464_1_PID_821802 DICSQU464_1_PID_923716	-	-	-	-	-	-	-	-	-	-	-	-
	GO:0018733	3,4-dihydrocoumarin hydrolase activity	-	-	-	-	-	-	-	-	-	-	-	-	-	-	-	-	-	-	-	-	-	-	-	-	1.73126	0.018567	4/77 5.1%	DICSQU464_1_PID_978188 DICSQU464_1_PID_929528 DICSQU464_1_PID_821802 DICSQU464_1_PID_923716	-	-	-	-	-	-	-	-	-	-	-	-
	GO:0018734	butyrolactone hydrolase activity	-	-	-	-	-	-	-	-	-	-	-	-	-	-	-	-	-	-	-	-	-	-	-	-	1.73126	0.018567	4/77 5.1%	DICSQU464_1_PID_978188 DICSQU464_1_PID_929528 DICSQU464_1_PID_821802 DICSQU464_1_PID_923716	-	-	-	-	-	-	-	-	-	-	-	-
	GO:0009341	beta-galactosidase complex	-	-	-	-	-	-	-	-	-	-	-	-	-	-	-	-	-	-	-	-	-	-	-	-	1.71474	0.019287	2/77 2.5%	DICSQU464_1_PID_856119 DICSQU464_1_PID_1040936	-	-	-	-	-	-	-	-	-	-	-	-
	GO:0004565	beta-galactosidase activity	-	-	-	-	-	-	-	-	-	-	-	-	-	-	-	-	-	-	-	-	-	-	-	-	1.71474	0.019287	2/77 2.5%	DICSQU464_1_PID_856119 DICSQU464_1_PID_1040936	-	-	-	-	-	-	-	-	-	-	-	-
	GO:0016709	oxidoreductase activity, acting on paired donors, with incorporation or reduction of molecular oxygen, NADH or NADPH as one donor, and incorporation of one atom of oxygen	-	-	-	-	-	-	-	-	-	-	-	-	-	-	-	-	-	-	-	-	-	-	-	-	-	-	-	-	3.19385	0.00063996	8/114 7.0%	DICSQU464_1_PID_923116 DICSQU464_1_PID_814004 DICSQU464_1_PID_923090 DICSQU464_1_PID_937941 DICSQU464_1_PID_919857 DICSQU464_1_PID_939126 DICSQU464_1_PID_919904 DICSQU464_1_PID_351556	-	-	-	-	2.11124	0.0077404	7/151 4.6%	DICSQU464_1_PID_923116 DICSQU464_1_PID_814004 DICSQU464_1_PID_923090 DICSQU464_1_PID_937941 DICSQU464_1_PID_919857 DICSQU464_1_PID_939126 DICSQU464_1_PID_919904
	GO:0018585	fluorene oxygenase activity	-	-	-	-	-	-	-	-	-	-	-	-	-	-	-	-	-	-	-	-	-	-	-	-	-	-	-	-	2.88602	0.0013001	10/114 8.7%	DICSQU464_1_PID_919991 DICSQU464_1_PID_720216 DICSQU464_1_PID_808449 DICSQU464_1_PID_810755 DICSQU464_1_PID_816626 DICSQU464_1_PID_915630 DICSQU464_1_PID_978092 DICSQU464_1_PID_953386 DICSQU464_1_PID_373767 DICSQU464_1_PID_916386	-	-	-	-	3.92231	0.00011959	13/151 8.6%	DICSQU464_1_PID_978088 DICSQU464_1_PID_720216 DICSQU464_1_PID_808449 DICSQU464_1_PID_931652 DICSQU464_1_PID_810755 DICSQU464_1_PID_978092 DICSQU464_1_PID_1029772 DICSQU464_1_PID_919991 DICSQU464_1_PID_951940 DICSQU464_1_PID_816626 DICSQU464_1_PID_953386 DICSQU464_1_PID_823993 DICSQU464_1_PID_471653
	GO:0018586	mono-butyltin dioxygenase activity	-	-	-	-	-	-	-	-	-	-	-	-	-	-	-	-	-	-	-	-	-	-	-	-	-	-	-	-	2.88602	0.0013001	10/114 8.7%	DICSQU464_1_PID_919991 DICSQU464_1_PID_720216 DICSQU464_1_PID_808449 DICSQU464_1_PID_810755 DICSQU464_1_PID_816626 DICSQU464_1_PID_915630 DICSQU464_1_PID_978092 DICSQU464_1_PID_953386 DICSQU464_1_PID_373767 DICSQU464_1_PID_916386	-	-	-	-	3.92231	0.00011959	13/151 8.6%	DICSQU464_1_PID_978088 DICSQU464_1_PID_720216 DICSQU464_1_PID_808449 DICSQU464_1_PID_931652 DICSQU464_1_PID_810755 DICSQU464_1_PID_978092 DICSQU464_1_PID_1029772 DICSQU464_1_PID_919991 DICSQU464_1_PID_951940 DICSQU464_1_PID_816626 DICSQU464_1_PID_953386 DICSQU464_1_PID_823993 DICSQU464_1_PID_471653
	GO:0018588	tri-n-butyltin dioxygenase activity	-	-	-	-	-	-	-	-	-	-	-	-	-	-	-	-	-	-	-	-	-	-	-	-	-	-	-	-	2.88602	0.0013001	10/114 8.7%	DICSQU464_1_PID_919991 DICSQU464_1_PID_720216 DICSQU464_1_PID_808449 DICSQU464_1_PID_810755 DICSQU464_1_PID_816626 DICSQU464_1_PID_915630 DICSQU464_1_PID_978092 DICSQU464_1_PID_953386 DICSQU464_1_PID_373767 DICSQU464_1_PID_916386	-	-	-	-	3.92231	0.00011959	13/151 8.6%	DICSQU464_1_PID_978088 DICSQU464_1_PID_720216 DICSQU464_1_PID_808449 DICSQU464_1_PID_931652 DICSQU464_1_PID_810755 DICSQU464_1_PID_978092 DICSQU464_1_PID_1029772 DICSQU464_1_PID_919991 DICSQU464_1_PID_951940 DICSQU464_1_PID_816626 DICSQU464_1_PID_953386 DICSQU464_1_PID_823993 DICSQU464_1_PID_471653
	GO:0018589	di-n-butyltin dioxygenase activity	-	-	-	-	-	-	-	-	-	-	-	-	-	-	-	-	-	-	-	-	-	-	-	-	-	-	-	-	2.88602	0.0013001	10/114 8.7%	DICSQU464_1_PID_919991 DICSQU464_1_PID_720216 DICSQU464_1_PID_808449 DICSQU464_1_PID_810755 DICSQU464_1_PID_816626 DICSQU464_1_PID_915630 DICSQU464_1_PID_978092 DICSQU464_1_PID_953386 DICSQU464_1_PID_373767 DICSQU464_1_PID_916386	-	-	-	-	3.92231	0.00011959	13/151 8.6%	DICSQU464_1_PID_978088 DICSQU464_1_PID_720216 DICSQU464_1_PID_808449 DICSQU464_1_PID_931652 DICSQU464_1_PID_810755 DICSQU464_1_PID_978092 DICSQU464_1_PID_1029772 DICSQU464_1_PID_919991 DICSQU464_1_PID_951940 DICSQU464_1_PID_816626 DICSQU464_1_PID_953386 DICSQU464_1_PID_823993 DICSQU464_1_PID_471653
	GO:0018590	methylsilanetriol hydroxylase activity	-	-	-	-	-	-	-	-	-	-	-	-	-	-	-	-	-	-	-	-	-	-	-	-	-	-	-	-	2.88602	0.0013001	10/114 8.7%	DICSQU464_1_PID_919991 DICSQU464_1_PID_720216 DICSQU464_1_PID_808449 DICSQU464_1_PID_810755 DICSQU464_1_PID_816626 DICSQU464_1_PID_915630 DICSQU464_1_PID_978092 DICSQU464_1_PID_953386 DICSQU464_1_PID_373767 DICSQU464_1_PID_916386	-	-	-	-	3.92231	0.00011959	13/151 8.6%	DICSQU464_1_PID_978088 DICSQU464_1_PID_720216 DICSQU464_1_PID_808449 DICSQU464_1_PID_931652 DICSQU464_1_PID_810755 DICSQU464_1_PID_978092 DICSQU464_1_PID_1029772 DICSQU464_1_PID_919991 DICSQU464_1_PID_951940 DICSQU464_1_PID_816626 DICSQU464_1_PID_953386 DICSQU464_1_PID_823993 DICSQU464_1_PID_471653
	GO:0018591	methyl tertiary butyl ether 3-monooxygenase activity	-	-	-	-	-	-	-	-	-	-	-	-	-	-	-	-	-	-	-	-	-	-	-	-	-	-	-	-	2.88602	0.0013001	10/114 8.7%	DICSQU464_1_PID_919991 DICSQU464_1_PID_720216 DICSQU464_1_PID_808449 DICSQU464_1_PID_810755 DICSQU464_1_PID_816626 DICSQU464_1_PID_915630 DICSQU464_1_PID_978092 DICSQU464_1_PID_953386 DICSQU464_1_PID_373767 DICSQU464_1_PID_916386	-	-	-	-	3.92231	0.00011959	13/151 8.6%	DICSQU464_1_PID_978088 DICSQU464_1_PID_720216 DICSQU464_1_PID_808449 DICSQU464_1_PID_931652 DICSQU464_1_PID_810755 DICSQU464_1_PID_978092 DICSQU464_1_PID_1029772 DICSQU464_1_PID_919991 DICSQU464_1_PID_951940 DICSQU464_1_PID_816626 DICSQU464_1_PID_953386 DICSQU464_1_PID_823993 DICSQU464_1_PID_471653
	GO:0018592	4-nitrocatechol 4-monooxygenase activity	-	-	-	-	-	-	-	-	-	-	-	-	-	-	-	-	-	-	-	-	-	-	-	-	-	-	-	-	2.88602	0.0013001	10/114 8.7%	DICSQU464_1_PID_919991 DICSQU464_1_PID_720216 DICSQU464_1_PID_808449 DICSQU464_1_PID_810755 DICSQU464_1_PID_816626 DICSQU464_1_PID_915630 DICSQU464_1_PID_978092 DICSQU464_1_PID_953386 DICSQU464_1_PID_373767 DICSQU464_1_PID_916386	-	-	-	-	3.92231	0.00011959	13/151 8.6%	DICSQU464_1_PID_978088 DICSQU464_1_PID_720216 DICSQU464_1_PID_808449 DICSQU464_1_PID_931652 DICSQU464_1_PID_810755 DICSQU464_1_PID_978092 DICSQU464_1_PID_1029772 DICSQU464_1_PID_919991 DICSQU464_1_PID_951940 DICSQU464_1_PID_816626 DICSQU464_1_PID_953386 DICSQU464_1_PID_823993 DICSQU464_1_PID_471653
	GO:0018593	4-chlorophenoxyacetate monooxygenase activity	-	-	-	-	-	-	-	-	-	-	-	-	-	-	-	-	-	-	-	-	-	-	-	-	-	-	-	-	2.88602	0.0013001	10/114 8.7%	DICSQU464_1_PID_919991 DICSQU464_1_PID_720216 DICSQU464_1_PID_808449 DICSQU464_1_PID_810755 DICSQU464_1_PID_816626 DICSQU464_1_PID_915630 DICSQU464_1_PID_978092 DICSQU464_1_PID_953386 DICSQU464_1_PID_373767 DICSQU464_1_PID_916386	-	-	-	-	3.92231	0.00011959	13/151 8.6%	DICSQU464_1_PID_978088 DICSQU464_1_PID_720216 DICSQU464_1_PID_808449 DICSQU464_1_PID_931652 DICSQU464_1_PID_810755 DICSQU464_1_PID_978092 DICSQU464_1_PID_1029772 DICSQU464_1_PID_919991 DICSQU464_1_PID_951940 DICSQU464_1_PID_816626 DICSQU464_1_PID_953386 DICSQU464_1_PID_823993 DICSQU464_1_PID_471653
	GO:0018594	tert-butyl alcohol 2-monooxygenase activity	-	-	-	-	-	-	-	-	-	-	-	-	-	-	-	-	-	-	-	-	-	-	-	-	-	-	-	-	2.88602	0.0013001	10/114 8.7%	DICSQU464_1_PID_919991 DICSQU464_1_PID_720216 DICSQU464_1_PID_808449 DICSQU464_1_PID_810755 DICSQU464_1_PID_816626 DICSQU464_1_PID_915630 DICSQU464_1_PID_978092 DICSQU464_1_PID_953386 DICSQU464_1_PID_373767 DICSQU464_1_PID_916386	-	-	-	-	3.92231	0.00011959	13/151 8.6%	DICSQU464_1_PID_978088 DICSQU464_1_PID_720216 DICSQU464_1_PID_808449 DICSQU464_1_PID_931652 DICSQU464_1_PID_810755 DICSQU464_1_PID_978092 DICSQU464_1_PID_1029772 DICSQU464_1_PID_919991 DICSQU464_1_PID_951940 DICSQU464_1_PID_816626 DICSQU464_1_PID_953386 DICSQU464_1_PID_823993 DICSQU464_1_PID_471653
	GO:0018595	alpha-pinene monooxygenase activity	-	-	-	-	-	-	-	-	-	-	-	-	-	-	-	-	-	-	-	-	-	-	-	-	-	-	-	-	2.88602	0.0013001	10/114 8.7%	DICSQU464_1_PID_919991 DICSQU464_1_PID_720216 DICSQU464_1_PID_808449 DICSQU464_1_PID_810755 DICSQU464_1_PID_816626 DICSQU464_1_PID_915630 DICSQU464_1_PID_978092 DICSQU464_1_PID_953386 DICSQU464_1_PID_373767 DICSQU464_1_PID_916386	-	-	-	-	3.92231	0.00011959	13/151 8.6%	DICSQU464_1_PID_978088 DICSQU464_1_PID_720216 DICSQU464_1_PID_808449 DICSQU464_1_PID_931652 DICSQU464_1_PID_810755 DICSQU464_1_PID_978092 DICSQU464_1_PID_1029772 DICSQU464_1_PID_919991 DICSQU464_1_PID_951940 DICSQU464_1_PID_816626 DICSQU464_1_PID_953386 DICSQU464_1_PID_823993 DICSQU464_1_PID_471653
	GO:0018596	dimethylsilanediol hydroxylase activity	-	-	-	-	-	-	-	-	-	-	-	-	-	-	-	-	-	-	-	-	-	-	-	-	-	-	-	-	2.88602	0.0013001	10/114 8.7%	DICSQU464_1_PID_919991 DICSQU464_1_PID_720216 DICSQU464_1_PID_808449 DICSQU464_1_PID_810755 DICSQU464_1_PID_816626 DICSQU464_1_PID_915630 DICSQU464_1_PID_978092 DICSQU464_1_PID_953386 DICSQU464_1_PID_373767 DICSQU464_1_PID_916386	-	-	-	-	3.92231	0.00011959	13/151 8.6%	DICSQU464_1_PID_978088 DICSQU464_1_PID_720216 DICSQU464_1_PID_808449 DICSQU464_1_PID_931652 DICSQU464_1_PID_810755 DICSQU464_1_PID_978092 DICSQU464_1_PID_1029772 DICSQU464_1_PID_919991 DICSQU464_1_PID_951940 DICSQU464_1_PID_816626 DICSQU464_1_PID_953386 DICSQU464_1_PID_823993 DICSQU464_1_PID_471653
	GO:0018597	ammonia monooxygenase activity	-	-	-	-	-	-	-	-	-	-	-	-	-	-	-	-	-	-	-	-	-	-	-	-	-	-	-	-	2.88602	0.0013001	10/114 8.7%	DICSQU464_1_PID_919991 DICSQU464_1_PID_720216 DICSQU464_1_PID_808449 DICSQU464_1_PID_810755 DICSQU464_1_PID_816626 DICSQU464_1_PID_915630 DICSQU464_1_PID_978092 DICSQU464_1_PID_953386 DICSQU464_1_PID_373767 DICSQU464_1_PID_916386	-	-	-	-	3.92231	0.00011959	13/151 8.6%	DICSQU464_1_PID_978088 DICSQU464_1_PID_720216 DICSQU464_1_PID_808449 DICSQU464_1_PID_931652 DICSQU464_1_PID_810755 DICSQU464_1_PID_978092 DICSQU464_1_PID_1029772 DICSQU464_1_PID_919991 DICSQU464_1_PID_951940 DICSQU464_1_PID_816626 DICSQU464_1_PID_953386 DICSQU464_1_PID_823993 DICSQU464_1_PID_471653
	GO:0018598	hydroxymethylsilanetriol oxidase activity	-	-	-	-	-	-	-	-	-	-	-	-	-	-	-	-	-	-	-	-	-	-	-	-	-	-	-	-	2.88602	0.0013001	10/114 8.7%	DICSQU464_1_PID_919991 DICSQU464_1_PID_720216 DICSQU464_1_PID_808449 DICSQU464_1_PID_810755 DICSQU464_1_PID_816626 DICSQU464_1_PID_915630 DICSQU464_1_PID_978092 DICSQU464_1_PID_953386 DICSQU464_1_PID_373767 DICSQU464_1_PID_916386	-	-	-	-	3.92231	0.00011959	13/151 8.6%	DICSQU464_1_PID_978088 DICSQU464_1_PID_720216 DICSQU464_1_PID_808449 DICSQU464_1_PID_931652 DICSQU464_1_PID_810755 DICSQU464_1_PID_978092 DICSQU464_1_PID_1029772 DICSQU464_1_PID_919991 DICSQU464_1_PID_951940 DICSQU464_1_PID_816626 DICSQU464_1_PID_953386 DICSQU464_1_PID_823993 DICSQU464_1_PID_471653
	GO:0018599	2-hydroxyisobutyrate 3-monooxygenase activity	-	-	-	-	-	-	-	-	-	-	-	-	-	-	-	-	-	-	-	-	-	-	-	-	-	-	-	-	2.88602	0.0013001	10/114 8.7%	DICSQU464_1_PID_919991 DICSQU464_1_PID_720216 DICSQU464_1_PID_808449 DICSQU464_1_PID_810755 DICSQU464_1_PID_816626 DICSQU464_1_PID_915630 DICSQU464_1_PID_978092 DICSQU464_1_PID_953386 DICSQU464_1_PID_373767 DICSQU464_1_PID_916386	-	-	-	-	3.92231	0.00011959	13/151 8.6%	DICSQU464_1_PID_978088 DICSQU464_1_PID_720216 DICSQU464_1_PID_808449 DICSQU464_1_PID_931652 DICSQU464_1_PID_810755 DICSQU464_1_PID_978092 DICSQU464_1_PID_1029772 DICSQU464_1_PID_919991 DICSQU464_1_PID_951940 DICSQU464_1_PID_816626 DICSQU464_1_PID_953386 DICSQU464_1_PID_823993 DICSQU464_1_PID_471653
	GO:0018600	alpha-pinene dehydrogenase activity	-	-	-	-	-	-	-	-	-	-	-	-	-	-	-	-	-	-	-	-	-	-	-	-	-	-	-	-	2.88602	0.0013001	10/114 8.7%	DICSQU464_1_PID_919991 DICSQU464_1_PID_720216 DICSQU464_1_PID_808449 DICSQU464_1_PID_810755 DICSQU464_1_PID_816626 DICSQU464_1_PID_915630 DICSQU464_1_PID_978092 DICSQU464_1_PID_953386 DICSQU464_1_PID_373767 DICSQU464_1_PID_916386	-	-	-	-	3.92231	0.00011959	13/151 8.6%	DICSQU464_1_PID_978088 DICSQU464_1_PID_720216 DICSQU464_1_PID_808449 DICSQU464_1_PID_931652 DICSQU464_1_PID_810755 DICSQU464_1_PID_978092 DICSQU464_1_PID_1029772 DICSQU464_1_PID_919991 DICSQU464_1_PID_951940 DICSQU464_1_PID_816626 DICSQU464_1_PID_953386 DICSQU464_1_PID_823993 DICSQU464_1_PID_471653
	GO:0043823	spheroidene monooxygenase activity	-	-	-	-	-	-	-	-	-	-	-	-	-	-	-	-	-	-	-	-	-	-	-	-	-	-	-	-	2.88602	0.0013001	10/114 8.7%	DICSQU464_1_PID_919991 DICSQU464_1_PID_720216 DICSQU464_1_PID_808449 DICSQU464_1_PID_810755 DICSQU464_1_PID_816626 DICSQU464_1_PID_915630 DICSQU464_1_PID_978092 DICSQU464_1_PID_953386 DICSQU464_1_PID_373767 DICSQU464_1_PID_916386	-	-	-	-	3.92231	0.00011959	13/151 8.6%	DICSQU464_1_PID_978088 DICSQU464_1_PID_720216 DICSQU464_1_PID_808449 DICSQU464_1_PID_931652 DICSQU464_1_PID_810755 DICSQU464_1_PID_978092 DICSQU464_1_PID_1029772 DICSQU464_1_PID_919991 DICSQU464_1_PID_951940 DICSQU464_1_PID_816626 DICSQU464_1_PID_953386 DICSQU464_1_PID_823993 DICSQU464_1_PID_471653
	GO:0008756	o-succinylbenzoate-CoA ligase activity	-	-	-	-	-	-	-	-	-	-	-	-	-	-	-	-	-	-	-	-	-	-	-	-	-	-	-	-	1.53551	0.02914	2/114 1.7%	DICSQU464_1_PID_723083 DICSQU464_1_PID_337613	-	-	-	-	-	-	-	-
	GO:0018662	phenol 2-monooxygenase activity	-	-	-	-	-	-	-	-	-	-	-	-	-	-	-	-	-	-	-	-	-	-	-	-	-	-	-	-	1.53551	0.02914	2/114 1.7%	DICSQU464_1_PID_919857 DICSQU464_1_PID_919904	1.80961	0.015502	2/52 3.8%	DICSQU464_1_PID_919857 DICSQU464_1_PID_919904	1.36656	0.042997	2/151 1.3%	DICSQU464_1_PID_919857 DICSQU464_1_PID_919904
	GO:0019114	catechol dioxygenase activity	-	-	-	-	-	-	-	-	-	-	-	-	-	-	-	-	-	-	-	-	-	-	-	-	-	-	-	-	1.37416	0.042251	2/114 1.7%	DICSQU464_1_PID_963638 DICSQU464_1_PID_972012	-	-	-	-	-	-	-	-
	GO:0004190	aspartic-type endopeptidase activity	-	-	-	-	-	-	-	-	-	-	-	-	-	-	-	-	-	-	-	-	-	-	-	-	-	-	-	-	1.34299	0.045395	4/114 3.5%	DICSQU464_1_PID_542799 DICSQU464_1_PID_153959 DICSQU464_1_PID_831686 DICSQU464_1_PID_944074	-	-	-	-	-	-	-	-
	GO:0070001	aspartic-type peptidase activity	-	-	-	-	-	-	-	-	-	-	-	-	-	-	-	-	-	-	-	-	-	-	-	-	-	-	-	-	1.34299	0.045395	4/114 3.5%	DICSQU464_1_PID_542799 DICSQU464_1_PID_153959 DICSQU464_1_PID_831686 DICSQU464_1_PID_944074	-	-	-	-	-	-	-	-
	GO:0006559	L-phenylalanine catabolic process	-	-	-	-	-	-	-	-	-	-	-	-	-	-	-	-	-	-	-	-	-	-	-	-	-	-	-	-	-	-	-	-	2.55909	0.00276	2/52 3.8%	DICSQU464_1_PID_924662 DICSQU464_1_PID_960772	-	-	-	-
	GO:0009074	aromatic amino acid family catabolic process	-	-	-	-	-	-	-	-	-	-	-	-	-	-	-	-	-	-	-	-	-	-	-	-	-	-	-	-	-	-	-	-	2.26055	0.0054884	2/52 3.8%	DICSQU464_1_PID_924662 DICSQU464_1_PID_960772	-	-	-	-
	GO:0006558	L-phenylalanine metabolic process	-	-	-	-	-	-	-	-	-	-	-	-	-	-	-	-	-	-	-	-	-	-	-	-	-	-	-	-	-	-	-	-	2.26055	0.0054884	2/52 3.8%	DICSQU464_1_PID_924662 DICSQU464_1_PID_960772	-	-	-	-
	GO:0019439	aromatic compound catabolic process	-	-	-	-	-	-	-	-	-	-	-	-	-	-	-	-	-	-	-	-	-	-	-	-	-	-	-	-	-	-	-	-	2.26055	0.0054884	2/52 3.8%	DICSQU464_1_PID_924662 DICSQU464_1_PID_960772	-	-	-	-
	GO:0018498	2,3-dihydroxy-2,3-dihydro-phenylpropionate dehydrogenase activity	-	-	-	-	-	-	-	-	-	-	-	-	-	-	-	-	-	-	-	-	-	-	-	-	-	-	-	-	-	-	-	-	-	-	-	-	3.48282	0.00032899	5/151 3.3%	DICSQU464_1_PID_980282 DICSQU464_1_PID_950941 DICSQU464_1_PID_884823 DICSQU464_1_PID_817201 DICSQU464_1_PID_566585
	GO:0018499	cis-2,3-dihydrodiol DDT dehydrogenase activity	-	-	-	-	-	-	-	-	-	-	-	-	-	-	-	-	-	-	-	-	-	-	-	-	-	-	-	-	-	-	-	-	-	-	-	-	3.48282	0.00032899	5/151 3.3%	DICSQU464_1_PID_980282 DICSQU464_1_PID_950941 DICSQU464_1_PID_884823 DICSQU464_1_PID_817201 DICSQU464_1_PID_566585
	GO:0018500	trans-9R,10R-dihydrodiolphenanthrene dehydrogenase activity	-	-	-	-	-	-	-	-	-	-	-	-	-	-	-	-	-	-	-	-	-	-	-	-	-	-	-	-	-	-	-	-	-	-	-	-	3.48282	0.00032899	5/151 3.3%	DICSQU464_1_PID_980282 DICSQU464_1_PID_950941 DICSQU464_1_PID_884823 DICSQU464_1_PID_817201 DICSQU464_1_PID_566585
	GO:0018501	cis-chlorobenzene dihydrodiol dehydrogenase activity	-	-	-	-	-	-	-	-	-	-	-	-	-	-	-	-	-	-	-	-	-	-	-	-	-	-	-	-	-	-	-	-	-	-	-	-	3.48282	0.00032899	5/151 3.3%	DICSQU464_1_PID_980282 DICSQU464_1_PID_950941 DICSQU464_1_PID_884823 DICSQU464_1_PID_817201 DICSQU464_1_PID_566585
	GO:0018502	2,5-dichloro-2,5-cyclohexadiene-1,4-diol dehydrogenase activity	-	-	-	-	-	-	-	-	-	-	-	-	-	-	-	-	-	-	-	-	-	-	-	-	-	-	-	-	-	-	-	-	-	-	-	-	3.48282	0.00032899	5/151 3.3%	DICSQU464_1_PID_980282 DICSQU464_1_PID_950941 DICSQU464_1_PID_884823 DICSQU464_1_PID_817201 DICSQU464_1_PID_566585
	GO:0018503	trans-1,2-dihydrodiolphenanthrene dehydrogenase activity	-	-	-	-	-	-	-	-	-	-	-	-	-	-	-	-	-	-	-	-	-	-	-	-	-	-	-	-	-	-	-	-	-	-	-	-	3.48282	0.00032899	5/151 3.3%	DICSQU464_1_PID_980282 DICSQU464_1_PID_950941 DICSQU464_1_PID_884823 DICSQU464_1_PID_817201 DICSQU464_1_PID_566585
	GO:0043786	cinnamate reductase activity	-	-	-	-	-	-	-	-	-	-	-	-	-	-	-	-	-	-	-	-	-	-	-	-	-	-	-	-	-	-	-	-	-	-	-	-	3.48282	0.00032899	5/151 3.3%	DICSQU464_1_PID_980282 DICSQU464_1_PID_950941 DICSQU464_1_PID_884823 DICSQU464_1_PID_817201 DICSQU464_1_PID_566585
	GO:0016631	enoyl-[acyl-carrier-protein] reductase activity	-	-	-	-	-	-	-	-	-	-	-	-	-	-	-	-	-	-	-	-	-	-	-	-	-	-	-	-	-	-	-	-	-	-	-	-	3.35594	0.00044062	5/151 3.3%	DICSQU464_1_PID_980282 DICSQU464_1_PID_950941 DICSQU464_1_PID_884823 DICSQU464_1_PID_817201 DICSQU464_1_PID_566585
	GO:0010181	FMN binding	-	-	-	-	-	-	-	-	-	-	-	-	-	-	-	-	-	-	-	-	-	-	-	-	-	-	-	-	-	-	-	-	-	-	-	-	2.63539	0.0023153	6/151 3.9%	DICSQU464_1_PID_934337 DICSQU464_1_PID_932614 DICSQU464_1_PID_812913 DICSQU464_1_PID_979834 DICSQU464_1_PID_834942 DICSQU464_1_PID_95238
	GO:0004300	enoyl-CoA hydratase activity	-	-	-	-	-	-	-	-	-	-	-	-	-	-	-	-	-	-	-	-	-	-	-	-	-	-	-	-	-	-	-	-	-	-	-	-	1.84279	0.014362	2/151 1.3%	DICSQU464_1_PID_928899 DICSQU464_1_PID_802803
	GO:0050616	secologanin synthase activity	-	-	-	-	-	-	-	-	-	-	-	-	-	-	-	-	-	-	-	-	-	-	-	-	-	-	-	-	-	-	-	-	-	-	-	-	1.5622	0.027403	2/151 1.3%	DICSQU464_1_PID_499275 DICSQU464_1_PID_821434
	GO:0016634	oxidoreductase activity, acting on the CH-CH groups of donors, oxygen as acceptor	-	-	-	-	-	-	-	-	-	-	-	-	-	-	-	-	-	-	-	-	-	-	-	-	-	-	-	-	-	-	-	-	-	-	-	-	1.54957	0.028212	3/151 1.9%	DICSQU464_1_PID_499275 DICSQU464_1_PID_821434 DICSQU464_1_PID_822678
	GO:0016629	12-oxophytodienoate reductase activity	-	-	-	-	-	-	-	-	-	-	-	-	-	-	-	-	-	-	-	-	-	-	-	-	-	-	-	-	-	-	-	-	-	-	-	-	1.36656	0.042997	2/151 1.3%	DICSQU464_1_PID_932614 DICSQU464_1_PID_834942
B) Downregulated genes
	GO ID_dn	GO description	coniferyl alcohol_enrichment score	coniferyl alcohol_corr p-val	coniferyl alcohol_cluster freq	coniferyl alcohol_geneIDs	ferulic acid_enrichment score	ferulic acid_corr p-val	ferulic acid_cluster freq	ferulic acid_geneIDs	vanillyl alcohol_enrichment score	vanillyl alcohol_corr p-val	vanillyl alcohol_cluster freq	vanillyl alcohol_geneIDs	vanillin_enrichment score	vanillin_corr p-val	vanillin_cluster freq	vanillin_geneIDs	vanillic acid_enrichment score	vanillic acid_corr p-val	vanillic acid_cluster freq	vanillic acid_geneIDs	veratryl alcohol_enrichment score	veratryl alcohol_corr p-val	veratryl alcohol_cluster freq	veratryl alcohol_geneIDs	cinnamic acid_enrichment score	cinnamic acid_corr p-val	cinnamic acid_cluster freq	cinnamic acid_geneIDs
	GO:0005199	structural constituent of cell wall	6.7899	1.6222e-07	7/56 12.5%	DICSQU464_1_PID_936601 DICSQU464_1_PID_917525 DICSQU464_1_PID_976665 DICSQU464_1_PID_917610 DICSQU464_1_PID_930943 DICSQU464_1_PID_812969 DICSQU464_1_PID_849469	6.17007	6.7598e-07	6/39 15.3%	DICSQU464_1_PID_917525 DICSQU464_1_PID_917610 DICSQU464_1_PID_976665 DICSQU464_1_PID_905986 DICSQU464_1_PID_930943 DICSQU464_1_PID_849469	2.93659	0.0011572	4/34 11.7%	DICSQU464_1_PID_976665 DICSQU464_1_PID_905986 DICSQU464_1_PID_917610 DICSQU464_1_PID_849469	2.28068	0.0052399	4/75 5.3%	DICSQU464_1_PID_917525 DICSQU464_1_PID_917610 DICSQU464_1_PID_930943 DICSQU464_1_PID_812969	-	#N/A	#N/A	-	-	#N/A	#N/A	-	-	#N/A	#N/A	-
	GO:0005618	cell wall	6.35767	4.3886e-07	7/56 12.5%	DICSQU464_1_PID_936601 DICSQU464_1_PID_917525 DICSQU464_1_PID_976665 DICSQU464_1_PID_917610 DICSQU464_1_PID_930943 DICSQU464_1_PID_812969 DICSQU464_1_PID_849469	5.88616	1.2997e-06	6/39 15.3%	DICSQU464_1_PID_917525 DICSQU464_1_PID_917610 DICSQU464_1_PID_976665 DICSQU464_1_PID_905986 DICSQU464_1_PID_930943 DICSQU464_1_PID_849469	2.93517	0.001161	4/34 11.7%	DICSQU464_1_PID_976665 DICSQU464_1_PID_905986 DICSQU464_1_PID_917610 DICSQU464_1_PID_849469	1.93629	0.01158	4/75 5.3%	DICSQU464_1_PID_917525 DICSQU464_1_PID_917610 DICSQU464_1_PID_930943 DICSQU464_1_PID_812969	-	#N/A	#N/A	-	-	#N/A	#N/A	-	-	#N/A	#N/A	-
	GO:0030312	external encapsulating structure	6.35767	4.3886e-07	7/56 12.5%	DICSQU464_1_PID_936601 DICSQU464_1_PID_917525 DICSQU464_1_PID_976665 DICSQU464_1_PID_917610 DICSQU464_1_PID_930943 DICSQU464_1_PID_812969 DICSQU464_1_PID_849469	5.88616	1.2997e-06	6/39 15.3%	DICSQU464_1_PID_917525 DICSQU464_1_PID_917610 DICSQU464_1_PID_976665 DICSQU464_1_PID_905986 DICSQU464_1_PID_930943 DICSQU464_1_PID_849469	2.93517	0.001161	4/34 11.7%	DICSQU464_1_PID_976665 DICSQU464_1_PID_905986 DICSQU464_1_PID_917610 DICSQU464_1_PID_849469	1.91371	0.012198	4/75 5.3%	DICSQU464_1_PID_917525 DICSQU464_1_PID_917610 DICSQU464_1_PID_930943 DICSQU464_1_PID_812969	-	#N/A	#N/A	-	-	#N/A	#N/A	-	-	#N/A	#N/A	-
	GO:0020037	heme binding	-	#N/A	#N/A	-	-	#N/A	#N/A	-	-	#N/A	#N/A	-	2.53505	0.0029171	13/75 17.3%	DICSQU464_1_PID_825366 DICSQU464_1_PID_766740 DICSQU464_1_PID_865063 DICSQU464_1_PID_967534 DICSQU464_1_PID_945063 DICSQU464_1_PID_925069 DICSQU464_1_PID_918682 DICSQU464_1_PID_810391 DICSQU464_1_PID_950066 DICSQU464_1_PID_916563 DICSQU464_1_PID_824676 DICSQU464_1_PID_808562 DICSQU464_1_PID_771667	1.40209	0.03962	7/36 19.4%	DICSQU464_1_PID_825366 DICSQU464_1_PID_918682 DICSQU464_1_PID_810391 DICSQU464_1_PID_967534 DICSQU464_1_PID_808562 DICSQU464_1_PID_771667 DICSQU464_1_PID_975696	-	#N/A	#N/A	-	1.93776	0.011541	9/43 20.9%	DICSQU464_1_PID_825366 DICSQU464_1_PID_766740 DICSQU464_1_PID_923325 DICSQU464_1_PID_810391 DICSQU464_1_PID_967534 DICSQU464_1_PID_925069 DICSQU464_1_PID_945063 DICSQU464_1_PID_916563 DICSQU464_1_PID_771667
	GO:0046906	tetrapyrrole binding	-	#N/A	#N/A	-	-	#N/A	#N/A	-	-	#N/A	#N/A	-	2.53505	0.0029171	13/75 17.3%	DICSQU464_1_PID_825366 DICSQU464_1_PID_766740 DICSQU464_1_PID_865063 DICSQU464_1_PID_967534 DICSQU464_1_PID_945063 DICSQU464_1_PID_925069 DICSQU464_1_PID_918682 DICSQU464_1_PID_810391 DICSQU464_1_PID_950066 DICSQU464_1_PID_916563 DICSQU464_1_PID_824676 DICSQU464_1_PID_808562 DICSQU464_1_PID_771667	1.40209	0.03962	7/36 19.4%	DICSQU464_1_PID_825366 DICSQU464_1_PID_918682 DICSQU464_1_PID_810391 DICSQU464_1_PID_967534 DICSQU464_1_PID_808562 DICSQU464_1_PID_771667 DICSQU464_1_PID_975696	-	#N/A	#N/A	-	1.93776	0.011541	9/43 20.9%	DICSQU464_1_PID_825366 DICSQU464_1_PID_766740 DICSQU464_1_PID_923325 DICSQU464_1_PID_810391 DICSQU464_1_PID_967534 DICSQU464_1_PID_925069 DICSQU464_1_PID_945063 DICSQU464_1_PID_916563 DICSQU464_1_PID_771667
	GO:0005506	iron ion binding	-	#N/A	#N/A	-	-	#N/A	#N/A	-	-	#N/A	#N/A	-	2.29511	0.0050686	13/75 17.3%	DICSQU464_1_PID_825366 DICSQU464_1_PID_766740 DICSQU464_1_PID_865063 DICSQU464_1_PID_967534 DICSQU464_1_PID_945063 DICSQU464_1_PID_925069 DICSQU464_1_PID_918682 DICSQU464_1_PID_810391 DICSQU464_1_PID_950066 DICSQU464_1_PID_916563 DICSQU464_1_PID_824676 DICSQU464_1_PID_808562 DICSQU464_1_PID_771667	1.40209	0.03962	8/36 22.2%	DICSQU464_1_PID_825366 DICSQU464_1_PID_918682 DICSQU464_1_PID_810391 DICSQU464_1_PID_821290 DICSQU464_1_PID_967534 DICSQU464_1_PID_808562 DICSQU464_1_PID_771667 DICSQU464_1_PID_975696	-	#N/A	#N/A	-	1.63045	0.023418	9/43 20.9%	DICSQU464_1_PID_825366 DICSQU464_1_PID_766740 DICSQU464_1_PID_923325 DICSQU464_1_PID_810391 DICSQU464_1_PID_967534 DICSQU464_1_PID_925069 DICSQU464_1_PID_945063 DICSQU464_1_PID_916563 DICSQU464_1_PID_771667
	GO:0046914	transition metal ion binding	-	#N/A	#N/A	-	-	#N/A	#N/A	-	-	#N/A	#N/A	-	2.29511	0.0050686	25/75 33.3%	DICSQU464_1_PID_930598 DICSQU464_1_PID_967534 DICSQU464_1_PID_925069 DICSQU464_1_PID_811587 DICSQU464_1_PID_823605 DICSQU464_1_PID_804483 DICSQU464_1_PID_904710 DICSQU464_1_PID_1039199 DICSQU464_1_PID_824676 DICSQU464_1_PID_808562 DICSQU464_1_PID_771667 DICSQU464_1_PID_825366 DICSQU464_1_PID_766740 DICSQU464_1_PID_818152 DICSQU464_1_PID_912753 DICSQU464_1_PID_865063 DICSQU464_1_PID_945063 DICSQU4…	1.40209	0.03962	13/36 36.1%	DICSQU464_1_PID_825366 DICSQU464_1_PID_821290 DICSQU464_1_PID_818152 DICSQU464_1_PID_912753 DICSQU464_1_PID_930598 DICSQU464_1_PID_967534 DICSQU464_1_PID_918682 DICSQU464_1_PID_810391 DICSQU464_1_PID_922254 DICSQU464_1_PID_804483 DICSQU464_1_PID_808562 DICSQU464_1_PID_771667 DICSQU464_1_PID_975696	-	#N/A	#N/A	-	-	#N/A	#N/A	-
	GO:0046872	metal ion binding	-	#N/A	#N/A	-	-	#N/A	#N/A	-	-	#N/A	#N/A	-	2.29511	0.0050686	26/75 34.6%	DICSQU464_1_PID_930598 DICSQU464_1_PID_967534 DICSQU464_1_PID_925069 DICSQU464_1_PID_811587 DICSQU464_1_PID_823605 DICSQU464_1_PID_804483 DICSQU464_1_PID_904710 DICSQU464_1_PID_1039199 DICSQU464_1_PID_824676 DICSQU464_1_PID_808562 DICSQU464_1_PID_771667 DICSQU464_1_PID_825366 DICSQU464_1_PID_766740 DICSQU464_1_PID_818152 DICSQU464_1_PID_912753 DICSQU464_1_PID_865063 DICSQU464_1_PID_945063 DICSQU4…	1.40209	0.03962	14/36 38.8%	DICSQU464_1_PID_825366 DICSQU464_1_PID_821290 DICSQU464_1_PID_818152 DICSQU464_1_PID_912753 DICSQU464_1_PID_930598 DICSQU464_1_PID_967534 DICSQU464_1_PID_918682 DICSQU464_1_PID_833098 DICSQU464_1_PID_810391 DICSQU464_1_PID_922254 DICSQU464_1_PID_804483 DICSQU464_1_PID_808562 DICSQU464_1_PID_771667 DICSQU464_1_PID_975696	-	#N/A	#N/A	-	-	#N/A	#N/A	-
	GO:0043167	ion binding	-	#N/A	#N/A	-	-	#N/A	#N/A	-	-	#N/A	#N/A	-	2.29511	0.0050686	26/75 34.6%	DICSQU464_1_PID_930598 DICSQU464_1_PID_967534 DICSQU464_1_PID_925069 DICSQU464_1_PID_811587 DICSQU464_1_PID_823605 DICSQU464_1_PID_804483 DICSQU464_1_PID_904710 DICSQU464_1_PID_1039199 DICSQU464_1_PID_824676 DICSQU464_1_PID_808562 DICSQU464_1_PID_771667 DICSQU464_1_PID_825366 DICSQU464_1_PID_766740 DICSQU464_1_PID_818152 DICSQU464_1_PID_912753 DICSQU464_1_PID_865063 DICSQU464_1_PID_945063 DICSQU4…	1.40209	0.03962	14/36 38.8%	DICSQU464_1_PID_825366 DICSQU464_1_PID_821290 DICSQU464_1_PID_818152 DICSQU464_1_PID_912753 DICSQU464_1_PID_930598 DICSQU464_1_PID_967534 DICSQU464_1_PID_918682 DICSQU464_1_PID_833098 DICSQU464_1_PID_810391 DICSQU464_1_PID_922254 DICSQU464_1_PID_804483 DICSQU464_1_PID_808562 DICSQU464_1_PID_771667 DICSQU464_1_PID_975696	-	#N/A	#N/A	-	-	#N/A	#N/A	-
	GO:0043169	cation binding	-	#N/A	#N/A	-	-	#N/A	#N/A	-	-	#N/A	#N/A	-	2.29511	0.0050686	26/75 34.6%	DICSQU464_1_PID_930598 DICSQU464_1_PID_967534 DICSQU464_1_PID_925069 DICSQU464_1_PID_811587 DICSQU464_1_PID_823605 DICSQU464_1_PID_804483 DICSQU464_1_PID_904710 DICSQU464_1_PID_1039199 DICSQU464_1_PID_824676 DICSQU464_1_PID_808562 DICSQU464_1_PID_771667 DICSQU464_1_PID_825366 DICSQU464_1_PID_766740 DICSQU464_1_PID_818152 DICSQU464_1_PID_912753 DICSQU464_1_PID_865063 DICSQU464_1_PID_945063 DICSQU4…	1.40209	0.03962	14/36 38.8%	DICSQU464_1_PID_825366 DICSQU464_1_PID_821290 DICSQU464_1_PID_818152 DICSQU464_1_PID_912753 DICSQU464_1_PID_930598 DICSQU464_1_PID_967534 DICSQU464_1_PID_918682 DICSQU464_1_PID_833098 DICSQU464_1_PID_810391 DICSQU464_1_PID_922254 DICSQU464_1_PID_804483 DICSQU464_1_PID_808562 DICSQU464_1_PID_771667 DICSQU464_1_PID_975696	-	#N/A	#N/A	-	-	#N/A	#N/A	-
	GO:0018585	fluorene oxygenase activity	-	#N/A	#N/A	-	-	#N/A	#N/A	-	-	#N/A	#N/A	-	1.91286	0.012222	7/75 9.3%	DICSQU464_1_PID_918682 DICSQU464_1_PID_810391 DICSQU464_1_PID_865063 DICSQU464_1_PID_950066 DICSQU464_1_PID_945063 DICSQU464_1_PID_916563 DICSQU464_1_PID_771667	-	#N/A	#N/A	-	-	#N/A	#N/A	-	1.53253	0.029341	5/43 11.6%	DICSQU464_1_PID_923325 DICSQU464_1_PID_810391 DICSQU464_1_PID_945063 DICSQU464_1_PID_916563 DICSQU464_1_PID_771667
	GO:0018586	mono-butyltin dioxygenase activity	-	#N/A	#N/A	-	-	#N/A	#N/A	-	-	#N/A	#N/A	-	1.91286	0.012222	7/75 9.3%	DICSQU464_1_PID_918682 DICSQU464_1_PID_810391 DICSQU464_1_PID_865063 DICSQU464_1_PID_950066 DICSQU464_1_PID_945063 DICSQU464_1_PID_916563 DICSQU464_1_PID_771667	-	#N/A	#N/A	-	-	#N/A	#N/A	-	1.53253	0.029341	5/43 11.6%	DICSQU464_1_PID_923325 DICSQU464_1_PID_810391 DICSQU464_1_PID_945063 DICSQU464_1_PID_916563 DICSQU464_1_PID_771667
	GO:0018588	tri-n-butyltin dioxygenase activity	-	#N/A	#N/A	-	-	#N/A	#N/A	-	-	#N/A	#N/A	-	1.91286	0.012222	7/75 9.3%	DICSQU464_1_PID_918682 DICSQU464_1_PID_810391 DICSQU464_1_PID_865063 DICSQU464_1_PID_950066 DICSQU464_1_PID_945063 DICSQU464_1_PID_916563 DICSQU464_1_PID_771667	-	#N/A	#N/A	-	-	#N/A	#N/A	-	1.53253	0.029341	5/43 11.6%	DICSQU464_1_PID_923325 DICSQU464_1_PID_810391 DICSQU464_1_PID_945063 DICSQU464_1_PID_916563 DICSQU464_1_PID_771667
	GO:0018589	di-n-butyltin dioxygenase activity	-	#N/A	#N/A	-	-	#N/A	#N/A	-	-	#N/A	#N/A	-	1.91286	0.012222	7/75 9.3%	DICSQU464_1_PID_918682 DICSQU464_1_PID_810391 DICSQU464_1_PID_865063 DICSQU464_1_PID_950066 DICSQU464_1_PID_945063 DICSQU464_1_PID_916563 DICSQU464_1_PID_771667	-	#N/A	#N/A	-	-	#N/A	#N/A	-	1.53253	0.029341	5/43 11.6%	DICSQU464_1_PID_923325 DICSQU464_1_PID_810391 DICSQU464_1_PID_945063 DICSQU464_1_PID_916563 DICSQU464_1_PID_771667
	GO:0018590	methylsilanetriol hydroxylase activity	-	#N/A	#N/A	-	-	#N/A	#N/A	-	-	#N/A	#N/A	-	1.91286	0.012222	7/75 9.3%	DICSQU464_1_PID_918682 DICSQU464_1_PID_810391 DICSQU464_1_PID_865063 DICSQU464_1_PID_950066 DICSQU464_1_PID_945063 DICSQU464_1_PID_916563 DICSQU464_1_PID_771667	-	#N/A	#N/A	-	-	#N/A	#N/A	-	1.53253	0.029341	5/43 11.6%	DICSQU464_1_PID_923325 DICSQU464_1_PID_810391 DICSQU464_1_PID_945063 DICSQU464_1_PID_916563 DICSQU464_1_PID_771667
	GO:0018591	methyl tertiary butyl ether 3-monooxygenase activity	-	#N/A	#N/A	-	-	#N/A	#N/A	-	-	#N/A	#N/A	-	1.91286	0.012222	7/75 9.3%	DICSQU464_1_PID_918682 DICSQU464_1_PID_810391 DICSQU464_1_PID_865063 DICSQU464_1_PID_950066 DICSQU464_1_PID_945063 DICSQU464_1_PID_916563 DICSQU464_1_PID_771667	-	#N/A	#N/A	-	-	#N/A	#N/A	-	1.53253	0.029341	5/43 11.6%	DICSQU464_1_PID_923325 DICSQU464_1_PID_810391 DICSQU464_1_PID_945063 DICSQU464_1_PID_916563 DICSQU464_1_PID_771667
	GO:0018592	4-nitrocatechol 4-monooxygenase activity	-	#N/A	#N/A	-	-	#N/A	#N/A	-	-	#N/A	#N/A	-	1.91286	0.012222	7/75 9.3%	DICSQU464_1_PID_918682 DICSQU464_1_PID_810391 DICSQU464_1_PID_865063 DICSQU464_1_PID_950066 DICSQU464_1_PID_945063 DICSQU464_1_PID_916563 DICSQU464_1_PID_771667	-	#N/A	#N/A	-	-	#N/A	#N/A	-	1.53253	0.029341	5/43 11.6%	DICSQU464_1_PID_923325 DICSQU464_1_PID_810391 DICSQU464_1_PID_945063 DICSQU464_1_PID_916563 DICSQU464_1_PID_771667
	GO:0018593	4-chlorophenoxyacetate monooxygenase activity	-	#N/A	#N/A	-	-	#N/A	#N/A	-	-	#N/A	#N/A	-	1.91286	0.012222	7/75 9.3%	DICSQU464_1_PID_918682 DICSQU464_1_PID_810391 DICSQU464_1_PID_865063 DICSQU464_1_PID_950066 DICSQU464_1_PID_945063 DICSQU464_1_PID_916563 DICSQU464_1_PID_771667	-	#N/A	#N/A	-	-	#N/A	#N/A	-	1.53253	0.029341	5/43 11.6%	DICSQU464_1_PID_923325 DICSQU464_1_PID_810391 DICSQU464_1_PID_945063 DICSQU464_1_PID_916563 DICSQU464_1_PID_771667
	GO:0018594	tert-butyl alcohol 2-monooxygenase activity	-	#N/A	#N/A	-	-	#N/A	#N/A	-	-	#N/A	#N/A	-	1.91286	0.012222	7/75 9.3%	DICSQU464_1_PID_918682 DICSQU464_1_PID_810391 DICSQU464_1_PID_865063 DICSQU464_1_PID_950066 DICSQU464_1_PID_945063 DICSQU464_1_PID_916563 DICSQU464_1_PID_771667	-	#N/A	#N/A	-	-	#N/A	#N/A	-	1.53253	0.029341	5/43 11.6%	DICSQU464_1_PID_923325 DICSQU464_1_PID_810391 DICSQU464_1_PID_945063 DICSQU464_1_PID_916563 DICSQU464_1_PID_771667
	GO:0018595	alpha-pinene monooxygenase activity	-	#N/A	#N/A	-	-	#N/A	#N/A	-	-	#N/A	#N/A	-	1.91286	0.012222	7/75 9.3%	DICSQU464_1_PID_918682 DICSQU464_1_PID_810391 DICSQU464_1_PID_865063 DICSQU464_1_PID_950066 DICSQU464_1_PID_945063 DICSQU464_1_PID_916563 DICSQU464_1_PID_771667	-	#N/A	#N/A	-	-	#N/A	#N/A	-	1.53253	0.029341	5/43 11.6%	DICSQU464_1_PID_923325 DICSQU464_1_PID_810391 DICSQU464_1_PID_945063 DICSQU464_1_PID_916563 DICSQU464_1_PID_771667
	GO:0018596	dimethylsilanediol hydroxylase activity	-	#N/A	#N/A	-	-	#N/A	#N/A	-	-	#N/A	#N/A	-	1.91286	0.012222	7/75 9.3%	DICSQU464_1_PID_918682 DICSQU464_1_PID_810391 DICSQU464_1_PID_865063 DICSQU464_1_PID_950066 DICSQU464_1_PID_945063 DICSQU464_1_PID_916563 DICSQU464_1_PID_771667	-	#N/A	#N/A	-	-	#N/A	#N/A	-	1.53253	0.029341	5/43 11.6%	DICSQU464_1_PID_923325 DICSQU464_1_PID_810391 DICSQU464_1_PID_945063 DICSQU464_1_PID_916563 DICSQU464_1_PID_771667
	GO:0018597	ammonia monooxygenase activity	-	#N/A	#N/A	-	-	#N/A	#N/A	-	-	#N/A	#N/A	-	1.91286	0.012222	7/75 9.3%	DICSQU464_1_PID_918682 DICSQU464_1_PID_810391 DICSQU464_1_PID_865063 DICSQU464_1_PID_950066 DICSQU464_1_PID_945063 DICSQU464_1_PID_916563 DICSQU464_1_PID_771667	-	#N/A	#N/A	-	-	#N/A	#N/A	-	1.53253	0.029341	5/43 11.6%	DICSQU464_1_PID_923325 DICSQU464_1_PID_810391 DICSQU464_1_PID_945063 DICSQU464_1_PID_916563 DICSQU464_1_PID_771667
	GO:0018598	hydroxymethylsilanetriol oxidase activity	-	#N/A	#N/A	-	-	#N/A	#N/A	-	-	#N/A	#N/A	-	1.91286	0.012222	7/75 9.3%	DICSQU464_1_PID_918682 DICSQU464_1_PID_810391 DICSQU464_1_PID_865063 DICSQU464_1_PID_950066 DICSQU464_1_PID_945063 DICSQU464_1_PID_916563 DICSQU464_1_PID_771667	-	#N/A	#N/A	-	-	#N/A	#N/A	-	1.53253	0.029341	5/43 11.6%	DICSQU464_1_PID_923325 DICSQU464_1_PID_810391 DICSQU464_1_PID_945063 DICSQU464_1_PID_916563 DICSQU464_1_PID_771667
	GO:0018599	2-hydroxyisobutyrate 3-monooxygenase activity	-	#N/A	#N/A	-	-	#N/A	#N/A	-	-	#N/A	#N/A	-	1.91286	0.012222	7/75 9.3%	DICSQU464_1_PID_918682 DICSQU464_1_PID_810391 DICSQU464_1_PID_865063 DICSQU464_1_PID_950066 DICSQU464_1_PID_945063 DICSQU464_1_PID_916563 DICSQU464_1_PID_771667	-	#N/A	#N/A	-	-	#N/A	#N/A	-	1.53253	0.029341	5/43 11.6%	DICSQU464_1_PID_923325 DICSQU464_1_PID_810391 DICSQU464_1_PID_945063 DICSQU464_1_PID_916563 DICSQU464_1_PID_771667
	GO:0018600	alpha-pinene dehydrogenase activity	-	#N/A	#N/A	-	-	#N/A	#N/A	-	-	#N/A	#N/A	-	1.91286	0.012222	7/75 9.3%	DICSQU464_1_PID_918682 DICSQU464_1_PID_810391 DICSQU464_1_PID_865063 DICSQU464_1_PID_950066 DICSQU464_1_PID_945063 DICSQU464_1_PID_916563 DICSQU464_1_PID_771667	-	#N/A	#N/A	-	-	#N/A	#N/A	-	1.53253	0.029341	5/43 11.6%	DICSQU464_1_PID_923325 DICSQU464_1_PID_810391 DICSQU464_1_PID_945063 DICSQU464_1_PID_916563 DICSQU464_1_PID_771667
	GO:0043823	spheroidene monooxygenase activity	-	#N/A	#N/A	-	-	#N/A	#N/A	-	-	#N/A	#N/A	-	1.91286	0.012222	7/75 9.3%	DICSQU464_1_PID_918682 DICSQU464_1_PID_810391 DICSQU464_1_PID_865063 DICSQU464_1_PID_950066 DICSQU464_1_PID_945063 DICSQU464_1_PID_916563 DICSQU464_1_PID_771667	-	#N/A	#N/A	-	-	#N/A	#N/A	-	1.53253	0.029341	5/43 11.6%	DICSQU464_1_PID_923325 DICSQU464_1_PID_810391 DICSQU464_1_PID_945063 DICSQU464_1_PID_916563 DICSQU464_1_PID_771667
	GO:0004497	monooxygenase activity	-	#N/A	#N/A	-	-	#N/A	#N/A	-	-	#N/A	#N/A	-	1.91286	0.012222	11/75 14.6%	DICSQU464_1_PID_766740 DICSQU464_1_PID_918682 DICSQU464_1_PID_810391 DICSQU464_1_PID_865063 DICSQU464_1_PID_950066 DICSQU464_1_PID_945063 DICSQU464_1_PID_925069 DICSQU464_1_PID_916563 DICSQU464_1_PID_822038 DICSQU464_1_PID_824676 DICSQU464_1_PID_771667	-	#N/A	#N/A	-	-	#N/A	#N/A	-	1.37645	0.042029	7/43 16.2%	DICSQU464_1_PID_766740 DICSQU464_1_PID_923325 DICSQU464_1_PID_810391 DICSQU464_1_PID_925069 DICSQU464_1_PID_945063 DICSQU464_1_PID_916563 DICSQU464_1_PID_771667
	GO:0005198	structural molecule activity	1.40023	0.03979	7/56 12.5%	DICSQU464_1_PID_936601 DICSQU464_1_PID_917525 DICSQU464_1_PID_976665 DICSQU464_1_PID_917610 DICSQU464_1_PID_930943 DICSQU464_1_PID_812969 DICSQU464_1_PID_849469	1.86116	0.013767	6/39 15.3%	DICSQU464_1_PID_917525 DICSQU464_1_PID_917610 DICSQU464_1_PID_976665 DICSQU464_1_PID_905986 DICSQU464_1_PID_930943 DICSQU464_1_PID_849469	-	#N/A	#N/A	-	-	#N/A	#N/A	-	-	#N/A	#N/A	-	-	#N/A	#N/A	-	-	#N/A	#N/A	-
	GO:0016705	oxidoreductase activity, acting on paired donors, with incorporation or reduction of molecular oxygen	-	#N/A	#N/A	-	-	#N/A	#N/A	-	-	#N/A	#N/A	-	1.48304	0.032882	10/75 13.3%	DICSQU464_1_PID_968089 DICSQU464_1_PID_918682 DICSQU464_1_PID_810391 DICSQU464_1_PID_865063 DICSQU464_1_PID_950066 DICSQU464_1_PID_967534 DICSQU464_1_PID_945063 DICSQU464_1_PID_916563 DICSQU464_1_PID_822038 DICSQU464_1_PID_771667	1.40209	0.03962	7/36 19.4%	DICSQU464_1_PID_968089 DICSQU464_1_PID_918682 DICSQU464_1_PID_810391 DICSQU464_1_PID_821290 DICSQU464_1_PID_967534 DICSQU464_1_PID_771667 DICSQU464_1_PID_975696	-	#N/A	#N/A	-	-	#N/A	#N/A	-
	GO:0047038	D-arabinitol 2-dehydrogenase activity	-	#N/A	#N/A	-	-	#N/A	#N/A	-	-	#N/A	#N/A	-	-	#N/A	#N/A	-	-	#N/A	#N/A	-	2.56005	0.0027539	1/2 50.0%	DICSQU464_1_PID_911442	-	#N/A	#N/A	-
	GO:0016688	L-ascorbate peroxidase activity	-	#N/A	#N/A	-	2.46971	0.0033907	3/39 7.6%	DICSQU464_1_PID_825366 DICSQU464_1_PID_808562 DICSQU464_1_PID_578774	-	#N/A	#N/A	-	-	#N/A	#N/A	-	-	#N/A	#N/A	-	-	#N/A	#N/A	-	-	#N/A	#N/A	-
	GO:0045543	gibberellin 2-beta-dioxygenase activity	-	#N/A	#N/A	-	1.88656	0.012985	3/39 7.6%	DICSQU464_1_PID_968089 DICSQU464_1_PID_822921 DICSQU464_1_PID_930656	-	#N/A	#N/A	-	-	#N/A	#N/A	-	-	#N/A	#N/A	-	-	#N/A	#N/A	-	-	#N/A	#N/A	-
	GO:0042221	response to chemical stimulus	-	#N/A	#N/A	-	1.86116	0.013767	4/39 10.2%	DICSQU464_1_PID_825366 DICSQU464_1_PID_875013 DICSQU464_1_PID_808562 DICSQU464_1_PID_578774	-	#N/A	#N/A	-	-	#N/A	#N/A	-	-	#N/A	#N/A	-	-	#N/A	#N/A	-	-	#N/A	#N/A	-
	GO:0015079	potassium ion transmembrane transporter activity	-	#N/A	#N/A	-	1.86116	0.013767	2/39 5.1%	DICSQU464_1_PID_881393 DICSQU464_1_PID_943903	-	#N/A	#N/A	-	-	#N/A	#N/A	-	-	#N/A	#N/A	-	-	#N/A	#N/A	-	-	#N/A	#N/A	-
	GO:0006979	response to oxidative stress	-	#N/A	#N/A	-	1.86116	0.013767	3/39 7.6%	DICSQU464_1_PID_825366 DICSQU464_1_PID_808562 DICSQU464_1_PID_578774	-	#N/A	#N/A	-	-	#N/A	#N/A	-	-	#N/A	#N/A	-	-	#N/A	#N/A	-	-	#N/A	#N/A	-
	GO:0016684	oxidoreductase activity, acting on peroxide as acceptor	-	#N/A	#N/A	-	1.55194	0.028058	3/39 7.6%	DICSQU464_1_PID_825366 DICSQU464_1_PID_808562 DICSQU464_1_PID_578774	-	#N/A	#N/A	-	-	#N/A	#N/A	-	-	#N/A	#N/A	-	-	#N/A	#N/A	-	-	#N/A	#N/A	-
	GO:0004601	peroxidase activity	-	#N/A	#N/A	-	1.55194	0.028058	3/39 7.6%	DICSQU464_1_PID_825366 DICSQU464_1_PID_808562 DICSQU464_1_PID_578774	-	#N/A	#N/A	-	-	#N/A	#N/A	-	-	#N/A	#N/A	-	-	#N/A	#N/A	-	-	#N/A	#N/A	-
	GO:0015291	secondary active transmembrane transporter activity	-	#N/A	#N/A	-	-	#N/A	#N/A	-	-	#N/A	#N/A	-	-	#N/A	#N/A	-	-	#N/A	#N/A	-	-	#N/A	#N/A	-	1.53253	0.029341	4/43 9.3%	DICSQU464_1_PID_875013 DICSQU464_1_PID_819503 DICSQU464_1_PID_61634 DICSQU464_1_PID_917656
	GO:0016491	oxidoreductase activity	-	#N/A	#N/A	-	-	#N/A	#N/A	-	-	#N/A	#N/A	-	-	#N/A	#N/A	-	-	#N/A	#N/A	-	-	#N/A	#N/A	-	1.53253	0.029341	18/43 41.8%	DICSQU464_1_PID_825366 DICSQU464_1_PID_766740 DICSQU464_1_PID_61634 DICSQU464_1_PID_960857 DICSQU464_1_PID_937997 DICSQU464_1_PID_917656 DICSQU464_1_PID_967534 DICSQU464_1_PID_925069 DICSQU464_1_PID_945063 DICSQU464_1_PID_925084 DICSQU464_1_PID_925095 DICSQU464_1_PID_923325 DICSQU464_1_PID_819503 DICSQU464_1_PID_810391 DICSQU464_1_PID_939147 DICSQU464_1_PID_916894 DICSQU464_1_PID_916563 DICSQU464…
	GO:0030600	feruloyl esterase activity	1.40868	0.039023	3/56 5.3%	DICSQU464_1_PID_831600 DICSQU464_1_PID_1007677 DICSQU464_1_PID_821165	-	#N/A	#N/A	-	-	#N/A	#N/A	-	-	#N/A	#N/A	-	-	#N/A	#N/A	-	-	#N/A	#N/A	-	-	#N/A	#N/A	-
	GO:0016706	oxidoreductase activity, acting on paired donors, with incorporation or reduction of molecular oxygen, 2-oxoglutarate as one donor, and incorporation of one atom each of oxygen into both donors	-	#N/A	#N/A	-	1.3958	0.040198	3/39 7.6%	DICSQU464_1_PID_968089 DICSQU464_1_PID_822921 DICSQU464_1_PID_930656	-	#N/A	#N/A	-	-	#N/A	#N/A	-	-	#N/A	#N/A	-	-	#N/A	#N/A	-	-	#N/A	#N/A	-
	GO:0004190	aspartic-type endopeptidase activity	-	#N/A	#N/A	-	1.38953	0.040782	3/39 7.6%	DICSQU464_1_PID_815159 DICSQU464_1_PID_1026624 DICSQU464_1_PID_926543	-	#N/A	#N/A	-	-	#N/A	#N/A	-	-	#N/A	#N/A	-	-	#N/A	#N/A	-	-	#N/A	#N/A	-
	GO:0070001	aspertic-type peptidase activity	-	#N/A	#N/A	-	1.38953	0.040782	3/39 7.6%	DICSQU464_1_PID_815159 DICSQU464_1_PID_1026624 DICSQU464_1_PID_926543	-	#N/A	#N/A	-	-	#N/A	#N/A	-	-	#N/A	#N/A	-	-	#N/A	#N/A	-	-	#N/A	#N/A	-
	GO:0070011	peptidase activity, acting on L-amino acid peptides	-	#N/A	#N/A	-	1.38636	0.041081	6/39 15.3%	DICSQU464_1_PID_815159 DICSQU464_1_PID_946811 DICSQU464_1_PID_1026624 DICSQU464_1_PID_916762 DICSQU464_1_PID_926543 DICSQU464_1_PID_332731	-	#N/A	#N/A	-	-	#N/A	#N/A	-	-	#N/A	#N/A	-	-	#N/A	#N/A	-	-	#N/A	#N/A	-
	GO:0008233	peptidase activity	-	#N/A	#N/A	-	1.34904	0.044767	6/39 15.3%	DICSQU464_1_PID_815159 DICSQU464_1_PID_946811 DICSQU464_1_PID_1026624 DICSQU464_1_PID_916762 DICSQU464_1_PID_926543 DICSQU464_1_PID_332731	-	#N/A	#N/A	-	-	#N/A	#N/A	-	-	#N/A	#N/A	-	-	#N/A	#N/A	-	-	#N/A	#N/A	-
	GO:0016209	antioxidant activity	-	#N/A	#N/A	-	1.31355	0.048579	3/39 7.6%	DICSQU464_1_PID_825366 DICSQU464_1_PID_808562 DICSQU464_1_PID_578774	-	#N/A	#N/A	-	-	#N/A	#N/A	-	-	#N/A	#N/A	-	-	#N/A	#N/A	-	-	#N/A	#N/A	-
																																								DICSQU464_1_PID_499275	DICSQU464_1_PID_916090	DICSQU464_1_PID_870848
