# Supplementary material for: The White-Rot Basidiomycete Dichomitus squalens Shows Highly Specific Transcriptional Response to Lignocellulose-Related Aromatic Compounds
Source: Front Bioeng Biotechnol. 2019 Sep 20;7:229. doi: 10.3389/fbioe.2019.00229 (PMC6763618; doi:10.3389/fbioe.2019.00229)
Supplement: Supplementary file 4 [file Table_4.XLSX]

## Sheet: Sheet1
Supplementary table 4. Combined results of the protein sequence homology search in D. squalens CBS464.89 using previously characterized bacterial and fungal aromatic enzymes as a query. Differentially expressed genes with fold changes >2 (aromatic compound vs. control; upregulated = green, downregulated = red) and adjusted p-values <0.01 (significant = yellow) are indicated.
Enzyme name	Query Name (accesion nnumber - enzyme function - species)	Dichomitus squalens CBS464.89 v1.0 best hits	Score	EValue	Alignment Length	% Hit Coverage	Hit Identity	% Hit Identity	control_FPKM Avg	coniferyl alcohol_FPKM Avg	coniferyl alcohol VS control_fold change	coniferyl alcohol VS control_adj p-value	ferulic acid_FPKM Avg	ferulic acid VS control_fold change	ferulic acid VS control_adj p-value	vanillyl alcohol_FPKM Avg	vanillyl alcohol VS control_fold change	vanillyl alcohol VS control_adj p-value	vanilin_FPKM Avg	vanillin VS control_fold change	vanillin VS control_adj p-value	vanillic acid_FPKM Avg	vanillic acid VS control_fold change	vanillic acid VS control_adj p-value	veratryl alcohol_FPKM Avg	veratryl alcohol VS control_fold change	veratryl alcohol VS control_adj p-value	protocatechuic acid_FPKM Avg	protocatechuic acid VS control_fold change	protocatechuic acid VS control_adj p-value	p-coumaric acid_FPKM Avg	p-coumaric acid VS control_fold change	p-coumaric acid VS control_adj p-value	p-hydroxy benzoic acid_FPKM Avg	p-hydroxy benzoic acid VS control_fold change	p-hydroxy benzoic acid VS control_adj p-value	cinnamic acid_FPKM Avg	cinnamic acid VS control_fold change	cinnamic acid VS control_adj p-value
HpaB	AVZ32612.1 4-hydroxyphenylacetate 3-hydroxylase monooxygenase B [Pseudomonas aeruginosa]	No hits							-	-	-	-	-	-	-	-	-	-	-	-	-	-	-	-	-	-	-	-	-	-	-	-	-	-	-	-	-	-	-
Acar	APA99671.1 Carboxylic acid reductase [Nocardia seriolae]	Dicsqu464_1_PID_151937	497	9.9e-42	214	0.3084	96	0.4486	1.87667	2.00667	1.09701	0.725115	2.79667	1.5532	0.046888	2.46	1.39165	0.166816	3.22667	1.90913	0.000246442	2.93	1.65346	0.0114378	1.99	1.09927	0.790148	2.86333	1.55709	0.0571896	2.98333	1.6444	0.0165536	2.53667	1.42015	0.132954	2.77667	1.6032	0.0133768
	APA99671.1 Carboxylic acid reductase [Nocardia seriolae]	Dicsqu464_1_PID_804113	484	5.69e-40	209	0.3012	91	0.4354	31.33	38.0867	1.25604	0.104367	28.9467	0.961253	0.873497	28.9967	0.984472	0.956622	37.7333	1.33714	0.0243522	33.04	1.11905	0.513964	28.025	0.930885	0.763785	25.1433	0.822692	0.314476	31.8833	1.06319	0.808842	34.5433	1.16212	0.402504	41.8667	1.45332	0.00417459
	APA99671.1 Carboxylic acid reductase [Nocardia seriolae]	Dicsqu464_1_PID_1037382	395	8.92e-22	256	0.1793	92	0.3594	14.9867	14.06	0.967005	0.855442	15.8867	1.10698	0.613414	17.9567	1.27385	0.121311	14.2733	1.05776	0.719555	15.8967	1.12415	0.477359	20.865	1.45051	0.02502	15.13	1.03386	0.909939	18.9333	1.32131	0.0642676	15.2167	1.07195	0.732069	13.89	1.00804	0.964816
	APA99671.1 Carboxylic acid reductase [Nocardia seriolae]	Dicsqu464_1_PID_259704	311	2.16e-17	120	0.1739	58	0.4833	161.73	171.323	1.0914	0.318739	167.777	1.07875	0.500679	161.863	1.06342	0.612689	173.18	1.18699	0.0219226	175.077	1.14615	0.117461	148.465	0.952214	0.715893	162.67	1.02969	0.854496	158.897	1.02479	0.878992	173.377	1.12834	0.209888	178.633	1.19872	0.0202097
AroY	BAH20873.2 Protocatechuate decarboxylase [Klebsiella pneumoniae subsp. pneumoniae]	No hits							-	-	-	-	-	-	-	-	-	-	-	-	-	-	-	-	-	-	-	-	-	-	-	-	-	-	-	-	-	-	-
Atu1415	NP_354422.1 3-hydroxyacyl-CoA dehydrogenase type II [Agrobacterium fabrum str. C58]	Dicsqu464_1_PID_923458	189	1.65e-09	106	0.4046	38	0.3585	14.9733	17.2	1.18448	0.539529	17.18	1.20383	0.589412	14.1567	1.0071	0.987664	26.5233	1.96481	0.00128388	23.1233	1.63674	0.0423951	11.765	0.817781	0.581577	27.87	1.90425	0.0101619	19.18	1.3403	0.348155	23.5433	1.65811	0.0500095	19.9867	1.44924	0.124793
	NP_354422.1 3-hydroxyacyl-CoA dehydrogenase type II [Agrobacterium fabrum str. C58]	Dicsqu464_1_PID_418948	169	5.78e-06	93	0.3483	38	0.4086	13.3067	24.6567	1.90707	0.0132243	7.43667	0.582079	0.0879687	7.1	0.564874	0.0636548	11.1533	0.929435	0.828026	7.13667	0.565784	0.0477479	14.14	1.10494	0.841314	16.6333	1.27449	0.58426	13.7867	1.08249	0.886298	8.91333	0.70624	0.310619	8.18	0.668852	0.162193
	NP_354422.1 3-hydroxyacyl-CoA dehydrogenase type II [Agrobacterium fabrum str. C58]	Dicsqu464_1_PID_925268	154	7.68e-09	94	0.3241	32	0.3404	13.7933	12.6033	0.943315	0.741223	19.4533	1.46833	0.00517366	20.8133	1.60155	0.000266193	15.4533	1.24155	0.0950603	15.6967	1.20424	0.217978	23.68	1.78078	0.000124681	19.74	1.46166	0.00743397	19.15	1.44569	0.00643407	14.02	1.07141	0.735848	17.2833	1.35822	0.0179267
	NP_354422.1 3-hydroxyacyl-CoA dehydrogenase type II [Agrobacterium fabrum str. C58]	Dicsqu464_1_PID_979368	151	1.94e-08	79	0.2992	33	0.4177	46.03	49.7133	1.11413	0.773599	90.3767	2.03683	0.0194937	76.9567	1.78678	0.0672535	69.98	1.68807	0.050609	74.88	1.7299	0.067385	50.72	1.14385	0.785273	46.23	1.03353	0.964802	39.6033	0.898692	0.843392	89.1033	2.04495	0.0181395	28.3867	0.670393	0.182399
	NP_354422.1 3-hydroxyacyl-CoA dehydrogenase type II [Agrobacterium fabrum str. C58]	Dicsqu464_1_PID_915543	149	1.74e-07	111	0.3936	36	0.3243	70.9833	62.7633	0.914019	0.510772	105.173	1.54577	9.96e-05	118.427	1.77357	5.03e-08	85.56	1.3381	0.0061933	82.43	1.23039	0.0980768	81.94	1.19881	0.260761	95.39	1.37635	0.0107934	83.36	1.2259	0.140971	72.0367	1.0699	0.693914	87.53	1.33905	0.00868828
	NP_354422.1 3-hydroxyacyl-CoA dehydrogenase type II [Agrobacterium fabrum str. C58]	Dicsqu464_1_PID_416914	146	9.06e-08	83	0.3156	31	0.3735	38.7967	35.1233	0.935673	0.727567	49.6633	1.33181	0.0905105	49.8367	1.36381	0.0575155	32.2833	0.923453	0.628143	26.44	0.723006	0.0333186	59.61	1.60005	0.00759427	35.5567	0.937611	0.822692	38.69	1.04434	0.88371	22.3267	0.60699	0.000820529	77.6167	2.17283	6.09e-10
	NP_354422.1 3-hydroxyacyl-CoA dehydrogenase type II [Agrobacterium fabrum str. C58]	Dicsqu464_1_PID_1038482	146	9.06e-08	82	0.3106	33	0.4024	2.72333	3.19333	1.21343	0.284235	2.83667	1.08768	0.75472	2.91	1.13429	0.619064	2.49	1.01394	0.951244	2.05333	0.796465	0.252042	3.825	1.45726	0.0709053	3.36333	1.26311	0.311428	3.45333	1.32082	0.156644	2.64667	1.02965	0.922057	3.00333	1.1974	0.329384
	NP_354422.1 3-hydroxyacyl-CoA dehydrogenase type II [Agrobacterium fabrum str. C58]	Dicsqu464_1_PID_859062	134	3.6e-06	91	0.3346	29	0.3187	157.13	166.693	1.09195	0.798534	102.563	0.680129	0.230183	138.317	0.941593	0.904375	265.287	1.8735	0.00778708	169.383	1.13663	0.711169	94.005	0.620958	0.168008	219.813	1.43241	0.319464	142.987	0.945995	0.917867	196.653	1.31989	0.405667	185.51	1.28516	0.392116
	NP_354422.1 3-hydroxyacyl-CoA dehydrogenase type II [Agrobacterium fabrum str. C58]	Dicsqu464_1_PID_914968	120	8.26e-09	86	0.2848	27	0.314	77.42	72.7833	0.97021	0.782892	80.8733	1.08661	0.460306	80.5267	1.10759	0.346984	63.3467	0.90871	0.250484	69.61	0.953745	0.661638	68.25	0.916883	0.486755	74.8867	0.991848	0.9696	105.62	1.42389	1.89e-06	74.86	1.01905	0.892801	103.41	1.45209	1.79e-07
	NP_354422.1 3-hydroxyacyl-CoA dehydrogenase type II [Agrobacterium fabrum str. C58]	Dicsqu464_1_PID_878216	112	1.05e-07	60	0.2098	23	0.3833	67.9333	62.43	0.945036	0.617324	74.16	1.13526	0.282979	70.68	1.10595	0.43392	66.2867	1.08172	0.420843	70.1867	1.09391	0.422571	63.305	0.967378	0.846577	86.2167	1.29857	0.00809681	110.843	1.69554	3.96e-11	71.5367	1.1079	0.393255	109.22	1.74428	1.05e-12
Atu1416	NP_354423.2 long-chain-fatty-acid-CoA-ligase [Agrobacterium fabrum str. C58]	Dicsqu464_1_PID_94077	188	9.12e-07	83	0.1469	36	0.4337	19.2433	21.2433	1.13847	0.295069	17.9933	0.973548	0.897753	17.99	0.995533	0.983859	19.5133	1.12609	0.309775	19.7933	1.08893	0.555148	18.65	1.00559	0.980573	18.7	0.995498	0.989384	25.27	1.36814	0.00668762	18.5533	1.01681	0.935426	24.3233	1.37371	0.00295127
Atu1417	NP_354425.1 enoyl-CoA hydratase [Agrobacterium fabrum str. C58]	Dicsqu464_1_PID_919723	237	4.98e-11	136	0.4806	56	0.4118	44.5533	53.8967	1.249	0.000361657	44.9367	1.05222	0.61593	42.2933	1.01114	0.936811	53.04	1.32383	2.03e-06	45.4933	1.08432	0.302751	41.615	0.973076	0.826845	47.9	1.10221	0.300403	59.4	1.39337	2.27e-08	48.39	1.14671	0.0752558	63.01	1.53896	1.72e-14
	NP_354425.1 enoyl-CoA hydratase [Agrobacterium fabrum str. C58]	Dicsqu464_1_PID_915405	235	1.11e-14	148	0.495	57	0.3851	20.87	23.79	1.17657	0.168369	17.5633	0.876636	0.389462	17.47	0.891194	0.480094	21.64	1.15213	0.213721	19.19	0.973559	0.873497	18.63	0.927448	0.693212	20.3767	1.00012	0.999614	19.2267	0.962112	0.860995	19.3267	0.977505	0.907463	20.9467	1.09183	0.514953
	NP_354425.1 enoyl-CoA hydratase [Agrobacterium fabrum str. C58]	Dicsqu464_1_PID_962486	230	5.02e-14	149	0.5034	53	0.3557	43.6133	44.3633	1.05156	0.673258	50.47	1.20566	0.0859733	53.45	1.30121	0.00669272	62.9433	1.60235	5.59e-09	51.76	1.25785	0.0165075	48.78	1.1618	0.252265	44.4067	1.04276	0.820765	46.2467	1.10744	0.443056	50.8933	1.22944	0.0493834	53.5933	1.33492	0.000936072
Atu1421	NP_354429.1 HMPKP-CoA β-keto-thiolase [Agrobacterium fabrum]	No hits							-	-	-	-	-	-	-	-	-	-	-	-	-	-	-	-	-	-	-	-	-	-	-	-	-	-	-	-	-	-	-
BadA	AAK39104.1 benzoate-coenzyme A ligase, partial [Rhodopseudomonas palustris]	Dicsqu464_1_PID_973635	377	5.93e-27	240	0.4145	86	0.3583	26.1733	22.1767	0.874417	0.104553	27.3767	1.08881	0.438171	27.0267	1.09849	0.388417	21.9967	0.932802	0.416932	21.55	0.871529	0.119603	27.13	1.07684	0.552633	28.64	1.12018	0.313063	30.1333	1.20215	0.034543	21.3267	0.859842	0.106375	27.3167	1.13361	0.1343
	AAK39104.1 benzoate-coenzyme A ligase, partial [Rhodopseudomonas palustris]	Dicsqu464_1_PID_926875	363	4.23e-25	210	0.3646	79	0.3762	68.16	64.74	0.97766	0.902755	50.02	0.765227	0.0850859	45.7533	0.715332	0.0196102	58.0333	0.946863	0.728154	49.89	0.776591	0.0792313	63.525	0.967318	0.895958	72.5133	1.09117	0.71166	76.7067	1.17675	0.37189	87.8	1.35999	0.0364258	48.4233	0.773695	0.0584007
	AAK39104.1 benzoate-coenzyme A ligase, partial [Rhodopseudomonas palustris]	Dicsqu464_1_PID_841713	360	1.07e-24	221	0.3824	75	0.3394	11.1167	6.31667	0.585615	1.79e-05	6.61	0.621441	0.000348353	7.74333	0.740283	0.0430021	9.68	0.967092	0.841603	7.83	0.745985	0.0360812	8.625	0.803598	0.240155	8.06667	0.741996	0.060322	5.82667	0.546371	9.79e-07	9.76	0.92473	0.693275	7.10333	0.694409	0.00434087
	AAK39104.1 benzoate-coenzyme A ligase, partial [Rhodopseudomonas palustris]	Dicsqu464_1_PID_94077	340	5.76e-27	171	0.3027	69	0.4035	19.2433	21.2433	1.13847	0.295069	17.9933	0.973548	0.897753	17.99	0.995533	0.983859	19.5133	1.12609	0.309775	19.7933	1.08893	0.555148	18.65	1.00559	0.980573	18.7	0.995498	0.989384	25.27	1.36814	0.00668762	18.5533	1.01681	0.935426	24.3233	1.37371	0.00295127
	AAK39104.1 benzoate-coenzyme A ligase, partial [Rhodopseudomonas palustris]	Dicsqu464_1_PID_841685	335	2.49e-21	256	0.4238	75	0.293	18.27	26.3533	1.49201	0.000307874	22.9633	1.31093	0.0437552	19.9367	1.15815	0.361806	25.7933	1.56657	2.27e-05	18.9	1.09566	0.548531	20.24	1.15368	0.422964	24.5433	1.37335	0.0159683	24.3	1.39152	0.00700347	18.7967	1.08524	0.635968	28.4767	1.69358	6.22e-07
	AAK39104.1 benzoate-coenzyme A ligase, partial [Rhodopseudomonas palustris]	Dicsqu464_1_PID_841694	329	1.41e-20	245	0.4174	74	0.302	19.7333	25.7933	1.35017	0.034357	24.2233	1.2758	0.161125	26.0333	1.40564	0.0300822	48.1033	2.70729	1.42e-16	23.51	1.26167	0.143682	24.695	1.2995	0.178943	22.0733	1.14598	0.556122	26.4667	1.39712	0.032705	22.3967	1.19629	0.326484	51.9933	2.86423	1.96e-18
	AAK39104.1 benzoate-coenzyme A ligase, partial [Rhodopseudomonas palustris]	Dicsqu464_1_PID_887488	323	1.55e-24	223	0.3363	76	0.3408	66.8433	56.5733	0.872075	0.358551	77.71	1.20831	0.268183	76.6	1.21788	0.240234	69.5	1.15335	0.298677	72.9267	1.15491	0.365291	76.71	1.1927	0.364646	91.2333	1.39705	0.0261999	71.15	1.11439	0.600979	69.6233	1.0961	0.632404	59.9633	0.973521	0.887706
	AAK39104.1 benzoate-coenzyme A ligase, partial [Rhodopseudomonas palustris]	Dicsqu464_1_PID_921444	276	1.6e-13	169	0.2628	62	0.3669	32.5067	32.8067	1.04118	0.811537	35.5533	1.1363	0.457792	35.5133	1.16513	0.361798	29.3767	1.00342	0.985332	30.58	0.99699	0.988079	33.555	1.07114	0.748551	30.9933	0.976878	0.935576	28.9267	0.92857	0.728745	30.2567	0.981463	0.933225	37.6867	1.26013	0.0685677
	AAK39104.1 benzoate-coenzyme A ligase, partial [Rhodopseudomonas palustris]	Dicsqu464_1_PID_974457	231	3.49e-07	174	0.1684	53	0.3046	17.4067	15.8133	0.934963	0.759207	33.6567	2.01489	5.81e-06	29.6467	1.80321	0.000242309	27.9867	1.78106	8.19e-05	32.5767	1.98194	6.12e-06	23.085	1.37545	0.147666	20.2467	1.18957	0.499569	20.6433	1.23493	0.338935	17.7467	1.07299	0.782133	20.9667	1.30597	0.118893
	AAK39104.1 benzoate-coenzyme A ligase, partial [Rhodopseudomonas palustris]	Dicsqu464_1_PID_817362	199	4.11e-07	127	0.0583	47	0.3701	17.1867	11.6633	0.700603	0.0296766	13.3933	0.813156	0.346451	14.06	0.872092	0.585973	14.26	0.922453	0.670217	16.1967	1.00385	0.988681	18.065	1.09577	0.748551	9.78667	0.584799	0.00182744	24.0633	1.46088	0.0368961	22.61	1.39056	0.0805968	41.3033	2.61682	1.31e-11
BadDEFG	? Benzoate-CoA reductase subunits D, E, F and G [Rhodopseudomonas palustris]								-	-	-	-	-	-	-	-	-	-	-	-	-	-	-	-	-	-	-	-	-	-	-	-	-	-	-	-	-	-	-
BagX	ADZ54053.1 3-hydroxybenzoate 6-monooxygenase [Paenibacillus sp. NyZ101]	Dicsqu464_1_PID_939126	520	1.33e-41	274	0.5615	102	0.3723	14.1833	19.5667	1.41599	0.0498105	15.83	1.15984	0.57089	16.4333	1.22758	0.402061	49.04	3.83322	1.13e-19	23.3667	1.74007	0.00136932	34.765	2.54414	1.44e-06	56.5667	4.06406	1.79e-20	41.85	3.07087	2.25e-13	38.19	2.83357	5.83e-11	59.8367	4.57811	3.5e-25
	ADZ54053.1 3-hydroxybenzoate 6-monooxygenase [Paenibacillus sp. NyZ101]	Dicsqu464_1_PID_1041501	359	1.47e-21	156	0.3603	70	0.4487	7.06667	6.95667	1.01844	0.897865	6.74333	0.992533	0.970355	6.29667	0.946395	0.748277	6.43667	1.00832	0.952004	6.97667	1.0461	0.750151	7.86	1.15595	0.316939	7.88333	1.14142	0.363775	8.41	1.24046	0.053661	7.20333	1.07558	0.6241	6.86333	1.05734	0.66679
	ADZ54053.1 3-hydroxybenzoate 6-monooxygenase [Paenibacillus sp. NyZ101]	Dicsqu464_1_PID_827000	345	9.8e-20	155	0.3596	68	0.4387	6.81333	4.77333	0.724905	0.00293286	5.95	0.909335	0.546398	6.47	1.01023	0.963628	3.55333	0.577322	1.7e-07	4.91667	0.763103	0.0185808	8.46	1.2935	0.057015	6.61333	0.994264	0.984358	7.22333	1.10462	0.526235	5.21	0.814853	0.121998	4.95	0.789061	0.0321255
	ADZ54053.1 3-hydroxybenzoate 6-monooxygenase [Paenibacillus sp. NyZ101]	Dicsqu464_1_PID_822038	343	1.3e-15	199	0.4585	71	0.3568	20.9933	11.68	0.572274	7.94e-08	13.9933	0.695783	0.0015862	14.9133	0.756012	0.0220416	8.13667	0.430525	3.49e-17	11.7167	0.592548	5.19e-07	16.015	0.794599	0.127868	14.9	0.729075	0.0101581	11.3933	0.567904	3.75e-08	12.07	0.605394	6.25e-06	12.2533	0.636385	1.12e-05
	ADZ54053.1 3-hydroxybenzoate 6-monooxygenase [Paenibacillus sp. NyZ101]	Dicsqu464_1_PID_934895	337	1.08e-18	154	0.3573	67	0.4351	5.29333	4.76333	0.925073	0.550985	5.15667	1.0118	0.952088	4.82333	0.967407	0.871271	4.22	0.886883	0.292644	4.46333	0.891761	0.379546	5.57	1.09587	0.586579	5.41667	1.04628	0.830774	4.83667	0.951649	0.798879	4.33667	0.864171	0.298827	4.57333	0.937167	0.631161
	ADZ54053.1 3-hydroxybenzoate 6-monooxygenase [Paenibacillus sp. NyZ101]	Dicsqu464_1_PID_933249	296	1.69e-17	185	0.4479	66	0.3568	2.91667	2.26	0.794698	0.19088	2.21667	0.786826	0.248396	1.98667	0.720515	0.0877039	2.05333	0.779626	0.134505	2.21	0.799569	0.235006	2.32	0.826717	0.44955	1.73333	0.607035	0.00659562	4.60667	1.64445	0.000848848	2.42	0.876911	0.576897	1.59333	0.591937	0.00111566
	ADZ54053.1 3-hydroxybenzoate 6-monooxygenase [Paenibacillus sp. NyZ101]	Dicsqu464_1_PID_803848	292	6.55e-17	132	0.3056	59	0.447	3.54333	2.53333	0.733458	0.0361583	3.23333	0.950706	0.83527	3.31333	0.992948	0.980572	2.69667	0.842571	0.257801	2.86333	0.852946	0.35632	2.895	0.84511	0.450787	3.66	1.05535	0.849329	2.71667	0.798357	0.216254	2.80667	0.840789	0.369115	2.60333	0.795243	0.134966
	ADZ54053.1 3-hydroxybenzoate 6-monooxygenase [Paenibacillus sp. NyZ101]	Dicsqu464_1_PID_924404	283	1.03e-15	172	0.3945	61	0.3547	13.0567	10.79	0.843858	0.637138	9.35667	0.741273	0.455252	8.5	0.689688	0.334447	3.04	0.257618	1.66e-07	4.92	0.398325	0.00122231	13.68	1.08828	0.87674	13.23	1.03296	0.965332	11.14	0.888118	0.827961	4.48	0.361791	0.000595962	9.24667	0.768316	0.435013
	ADZ54053.1 3-hydroxybenzoate 6-monooxygenase [Paenibacillus sp. NyZ101]	Dicsqu464_1_PID_921067	279	5.04e-15	168	0.3408	58	0.3452	2.13	1.65	0.796625	0.501835	2.93333	1.44044	0.314632	2.67667	1.33709	0.464731	3.21	1.67763	0.0521092	2.87667	1.43684	0.258412	1.86	0.912862	0.863565	2.99333	1.44277	0.361983	1.84	0.904526	0.855214	4.82667	2.388	0.00224236	1.51	0.771828	0.437885
	ADZ54053.1 3-hydroxybenzoate 6-monooxygenase [Paenibacillus sp. NyZ101]	Dicsqu464_1_PID_937941	270	5.8e-14	175	0.388	62	0.3543	6.2	5.63667	0.928366	0.85351	5.92333	0.991962	0.988916	3.96	0.673661	0.300508	65.2567	11.6022	7.06e-25	8.87667	1.50487	0.213157	6.12	1.02104	0.97119	6.44333	1.05852	0.932046	14.87	2.48069	0.00145401	5.81667	0.982942	0.976167	36.3333	6.33855	3.86e-14
BclA	AAN32623.1 benzoate-CoA ligase [Thauera aromatica]	Dicsqu464_1_PID_841713	399	2.08e-25	277	0.4792	92	0.3321	11.1167	6.31667	0.585615	1.79e-05	6.61	0.621441	0.000348353	7.74333	0.740283	0.0430021	9.68	0.967092	0.841603	7.83	0.745985	0.0360812	8.625	0.803598	0.240155	8.06667	0.741996	0.060322	5.82667	0.546371	9.79e-07	9.76	0.92473	0.693275	7.10333	0.694409	0.00434087
	AAN32623.1 benzoate-CoA ligase [Thauera aromatica]	Dicsqu464_1_PID_841694	391	2.49e-24	286	0.4872	91	0.3182	19.7333	25.7933	1.35017	0.034357	24.2233	1.2758	0.161125	26.0333	1.40564	0.0300822	48.1033	2.70729	1.42e-16	23.51	1.26167	0.143682	24.695	1.2995	0.178943	22.0733	1.14598	0.556122	26.4667	1.39712	0.032705	22.3967	1.19629	0.326484	51.9933	2.86423	1.96e-18
	AAN32623.1 benzoate-CoA ligase [Thauera aromatica]	Dicsqu464_1_PID_921444	389	1.18e-19	232	0.3608	82	0.3534	32.5067	32.8067	1.04118	0.811537	35.5533	1.1363	0.457792	35.5133	1.16513	0.361798	29.3767	1.00342	0.985332	30.58	0.99699	0.988079	33.555	1.07114	0.748551	30.9933	0.976878	0.935576	28.9267	0.92857	0.728745	30.2567	0.981463	0.933225	37.6867	1.26013	0.0685677
	AAN32623.1 benzoate-CoA ligase [Thauera aromatica]	Dicsqu464_1_PID_973635	362	4.64e-25	238	0.4111	86	0.3613	26.1733	22.1767	0.874417	0.104553	27.3767	1.08881	0.438171	27.0267	1.09849	0.388417	21.9967	0.932802	0.416932	21.55	0.871529	0.119603	27.13	1.07684	0.552633	28.64	1.12018	0.313063	30.1333	1.20215	0.034543	21.3267	0.859842	0.106375	27.3167	1.13361	0.1343
	AAN32623.1 benzoate-CoA ligase [Thauera aromatica]	Dicsqu464_1_PID_94077	352	9.2e-24	150	0.2655	64	0.4267	19.2433	21.2433	1.13847	0.295069	17.9933	0.973548	0.897753	17.99	0.995533	0.983859	19.5133	1.12609	0.309775	19.7933	1.08893	0.555148	18.65	1.00559	0.980573	18.7	0.995498	0.989384	25.27	1.36814	0.00668762	18.5533	1.01681	0.935426	24.3233	1.37371	0.00295127
	AAN32623.1 benzoate-CoA ligase [Thauera aromatica]	Dicsqu464_1_PID_841685	351	1.53e-23	198	0.3278	76	0.3838	18.27	26.3533	1.49201	0.000307874	22.9633	1.31093	0.0437552	19.9367	1.15815	0.361806	25.7933	1.56657	2.27e-05	18.9	1.09566	0.548531	20.24	1.15368	0.422964	24.5433	1.37335	0.0159683	24.3	1.39152	0.00700347	18.7967	1.08524	0.635968	28.4767	1.69358	6.22e-07
	AAN32623.1 benzoate-CoA ligase [Thauera aromatica]	Dicsqu464_1_PID_926875	348	3.32e-23	191	0.3316	74	0.3874	68.16	64.74	0.97766	0.902755	50.02	0.765227	0.0850859	45.7533	0.715332	0.0196102	58.0333	0.946863	0.728154	49.89	0.776591	0.0792313	63.525	0.967318	0.895958	72.5133	1.09117	0.71166	76.7067	1.17675	0.37189	87.8	1.35999	0.0364258	48.4233	0.773695	0.0584007
	AAN32623.1 benzoate-CoA ligase [Thauera aromatica]	Dicsqu464_1_PID_887488	333	4.95e-21	165	0.2489	70	0.4242	66.8433	56.5733	0.872075	0.358551	77.71	1.20831	0.268183	76.6	1.21788	0.240234	69.5	1.15335	0.298677	72.9267	1.15491	0.365291	76.71	1.1927	0.364646	91.2333	1.39705	0.0261999	71.15	1.11439	0.600979	69.6233	1.0961	0.632404	59.9633	0.973521	0.887706
	AAN32623.1 benzoate-CoA ligase [Thauera aromatica]	Dicsqu464_1_PID_911198	243	1.71e-09	166	0.2923	54	0.3253	24.3667	25.5267	1.08252	0.37354	25.3367	1.08258	0.470508	26.21	1.1451	0.15184	32.3833	1.47635	1.21e-08	22.6	0.983399	0.888066	24.465	1.0441	0.752559	25.7367	1.08152	0.534107	28.5233	1.22223	0.0162616	23.3	1.00801	0.956726	29.6867	1.32477	9.27e-05
	AAN32623.1 benzoate-CoA ligase [Thauera aromatica]	Dicsqu464_1_PID_723083	164	1.32e-14	132	0.0804	40	0.303	83.12	85.0233	1.05428	0.757437	77.0033	0.964182	0.875054	86.8233	1.10975	0.593662	81.16	1.08395	0.57114	49.1333	0.626896	0.000131601	104.25	1.30452	0.117531	72.2033	0.889694	0.577739	198.83	2.4966	6.64e-17	72.8167	0.925315	0.682754	84.9733	1.11145	0.488737
BenABC	? Benzoate 1,2-dioxygenase subunits A, B and C [Acinetobacter calcoaceticus]	0							-	-	-	-	-	-	-	-	-	-	-	-	-	-	-	-	-	-	-	-	-	-	-	-	-	-	-	-	-	-	-
BenD	EEY78749.1 1,6-dihydroxycyclohexa-2,4-diene-1-carboxylate dehydrogenase [Acinetobacter calcoaceticus RUH2202]	Dicsqu464_1_PID_915543	334	2.62e-23	158	0.5603	67	0.4241	70.9833	62.7633	0.914019	0.510772	105.173	1.54577	9.96e-05	118.427	1.77357	5.03e-08	85.56	1.3381	0.0061933	82.43	1.23039	0.0980768	81.94	1.19881	0.260761	95.39	1.37635	0.0107934	83.36	1.2259	0.140971	72.0367	1.0699	0.693914	87.53	1.33905	0.00868828
	EEY78749.1 1,6-dihydroxycyclohexa-2,4-diene-1-carboxylate dehydrogenase [Acinetobacter calcoaceticus RUH2202]	Dicsqu464_1_PID_878216	318	3.47e-21	170	0.5944	66	0.3882	67.9333	62.43	0.945036	0.617324	74.16	1.13526	0.282979	70.68	1.10595	0.43392	66.2867	1.08172	0.420843	70.1867	1.09391	0.422571	63.305	0.967378	0.846577	86.2167	1.29857	0.00809681	110.843	1.69554	3.96e-11	71.5367	1.1079	0.393255	109.22	1.74428	1.05e-12
	EEY78749.1 1,6-dihydroxycyclohexa-2,4-diene-1-carboxylate dehydrogenase [Acinetobacter calcoaceticus RUH2202]	Dicsqu464_1_PID_941829	299	6.87e-19	138	0.5498	61	0.442	5.84667	3.47	0.612371	0.0214426	4.32333	0.770284	0.351132	5.21	0.947675	0.895173	52.4367	9.95141	4.24e-47	5.58	1.00571	0.986774	6.315	1.12024	0.750179	6.18	1.08007	0.851778	4.79667	0.853884	0.632777	5.55333	0.999922	0.999883	5.44333	1.01035	0.971028
	EEY78749.1 1,6-dihydroxycyclohexa-2,4-diene-1-carboxylate dehydrogenase [Acinetobacter calcoaceticus RUH2202]	Dicsqu464_1_PID_418948	286	4.19e-17	144	0.5393	58	0.4028	13.3067	24.6567	1.90707	0.0132243	7.43667	0.582079	0.0879687	7.1	0.564874	0.0636548	11.1533	0.929435	0.828026	7.13667	0.565784	0.0477479	14.14	1.10494	0.841314	16.6333	1.27449	0.58426	13.7867	1.08249	0.886298	8.91333	0.70624	0.310619	8.18	0.668852	0.162193
	EEY78749.1 1,6-dihydroxycyclohexa-2,4-diene-1-carboxylate dehydrogenase [Acinetobacter calcoaceticus RUH2202]	Dicsqu464_1_PID_917744	279	1.63e-10	154	0.17	58	0.3766	13.34	11.8567	0.911306	0.71408	16.43	1.27814	0.33997	13.61	1.08043	0.826202	11.5467	0.955958	0.855119	17.6833	1.4001	0.11447	14.01	1.08617	0.815864	15.31	1.17039	0.634139	14.2467	1.10718	0.768053	14.11	1.10917	0.725336	13.81	1.11808	0.65185
	EEY78749.1 1,6-dihydroxycyclohexa-2,4-diene-1-carboxylate dehydrogenase [Acinetobacter calcoaceticus RUH2202]	Dicsqu464_1_PID_916104	268	8.42e-15	146	0.5594	55	0.3767	21.9833	25.0167	1.16463	0.574041	24.1267	1.14714	0.697539	25.33	1.22745	0.537369	36.58	1.84485	0.00271526	38.38	1.84603	0.006073	23.69	1.1196	0.772911	59.4867	2.76564	1.1e-06	43.5467	2.05735	0.001015	32.9	1.57486	0.0736943	30.7467	1.51681	0.0679626
	EEY78749.1 1,6-dihydroxycyclohexa-2,4-diene-1-carboxylate dehydrogenase [Acinetobacter calcoaceticus RUH2202]	Dicsqu464_1_PID_911442	267	2.25e-14	128	0.3975	52	0.4062	155.843	121.017	0.79761	0.287347	99.66	0.663587	0.0669617	131.163	0.895571	0.72986	150.433	1.06931	0.775564	109.423	0.740246	0.167002	68.85	0.458973	0.000615118	158.607	1.0404	0.928625	104.757	0.700116	0.122863	128.81	0.868987	0.614128	181.193	1.26329	0.278221
	EEY78749.1 1,6-dihydroxycyclohexa-2,4-diene-1-carboxylate dehydrogenase [Acinetobacter calcoaceticus RUH2202]	Dicsqu464_1_PID_914968	259	1.97e-13	129	0.4272	53	0.4109	77.42	72.7833	0.97021	0.782892	80.8733	1.08661	0.460306	80.5267	1.10759	0.346984	63.3467	0.90871	0.250484	69.61	0.953745	0.661638	68.25	0.916883	0.486755	74.8867	0.991848	0.9696	105.62	1.42389	1.89e-06	74.86	1.01905	0.892801	103.41	1.45209	1.79e-07
	EEY78749.1 1,6-dihydroxycyclohexa-2,4-diene-1-carboxylate dehydrogenase [Acinetobacter calcoaceticus RUH2202]	Dicsqu464_1_PID_935012	255	4.93e-13	142	0.5108	54	0.3803	67.7833	76.9833	1.17074	0.0243909	66.61	1.02283	0.857977	62.2167	0.976474	0.860355	75.79	1.24057	0.000885388	75.8267	1.18518	0.0205123	58.3	0.893998	0.269241	70.75	1.06841	0.568729	85.65	1.3174	3.75e-05	83.14	1.29195	0.000347638	99.3467	1.59169	1.14e-14
	EEY78749.1 1,6-dihydroxycyclohexa-2,4-diene-1-carboxylate dehydrogenase [Acinetobacter calcoaceticus RUH2202]	Dicsqu464_1_PID_416914	242	2.23e-15	105	0.3992	49	0.4667	38.7967	35.1233	0.935673	0.727567	49.6633	1.33181	0.0905105	49.8367	1.36381	0.0575155	32.2833	0.923453	0.628143	26.44	0.723006	0.0333186	59.61	1.60005	0.00759427	35.5567	0.937611	0.822692	38.69	1.04434	0.88371	22.3267	0.60699	0.000820529	77.6167	2.17283	6.09e-10
BphA	CAK40290.1 benzoate 4-monooxygenase cytochrome P450 53 bphA-Aspergillus niger [Aspergillus niger]	Dicsqu464_1_PID_814004	1275	1.65e-131	426	0.7889	241	0.5657	120.15	104.997	0.893907	0.601684	93.75	0.808706	0.366101	84.1667	0.741009	0.15516	172.24	1.58365	0.00439788	127.83	1.12278	0.612783	112.43	0.9678	0.921034	172.443	1.46204	0.0715766	293.263	2.53292	2.52e-09	215.093	1.87873	0.000333138	672.43	6.05929	9.32e-36
	CAK40290.1 benzoate 4-monooxygenase cytochrome P450 53 bphA-Aspergillus niger [Aspergillus niger]	Dicsqu464_1_PID_887949	478	1.4e-36	299	0.5387	95	0.3177	3.16	3.61667	1.17624	0.274189	3.59	1.18149	0.351836	2.98667	1.00342	0.990242	2.74667	0.957469	0.799851	2.80333	0.93767	0.735893	3.2	1.04979	0.850483	3.92	1.26824	0.173644	2.8	0.922768	0.735811	3.42667	1.13262	0.515099	3.12667	1.07266	0.689724
	CAK40290.1 benzoate 4-monooxygenase cytochrome P450 53 bphA-Aspergillus niger [Aspergillus niger]	Dicsqu464_1_PID_918682	453	3.45e-33	347	0.6142	102	0.2939	22.1	18.6433	0.876795	0.513294	13.0167	0.615073	0.00663984	13.0367	0.627449	0.00907381	6.69667	0.337956	2.2e-13	7.62	0.366733	4.41e-11	32.555	1.53101	0.0474549	12.65	0.587692	0.00298389	21.5233	1.02155	0.955227	12	0.573618	0.00154622	12.1633	0.599731	0.00143462
	CAK40290.1 benzoate 4-monooxygenase cytochrome P450 53 bphA-Aspergillus niger [Aspergillus niger]	Dicsqu464_1_PID_935554	436	6.21e-31	284	0.509	89	0.3134	24.6633	32.1367	1.34823	0.0127568	24.13	1.01945	0.932399	21.86	0.942273	0.779838	37.6667	1.69553	1.19e-06	25.11	1.07769	0.648419	25.97	1.0954	0.654504	23.5533	0.978424	0.940044	22.5	0.953022	0.84053	25.2867	1.08178	0.666199	28.2833	1.24807	0.0816519
	CAK40290.1 benzoate 4-monooxygenase cytochrome P450 53 bphA-Aspergillus niger [Aspergillus niger]	Dicsqu464_1_PID_141529	434	1.96e-22	292	0.5417	88	0.3014	5.35667	4.78667	0.918734	0.786608	3.00333	0.583172	0.0398049	2.95333	0.587592	0.040363	2.27	0.470405	0.000442293	2.93333	0.579384	0.0240715	3.68	0.713497	0.311505	3.85	0.736872	0.363105	3.06	0.595023	0.0452825	4.31	0.848907	0.624622	2.49	0.504659	0.00210088
	CAK40290.1 benzoate 4-monooxygenase cytochrome P450 53 bphA-Aspergillus niger [Aspergillus niger]	Dicsqu464_1_PID_919019	400	4.93e-26	273	0.4627	89	0.326	17.5067	12.4267	0.733246	0.00775107	13.1133	0.779894	0.074443	11.3533	0.688472	0.00246759	8.41667	0.532635	3.4e-09	7.97667	0.483273	1.66e-11	16.185	0.959744	0.854654	13.0333	0.762192	0.0576494	16.42	0.980065	0.93845	13.23	0.79628	0.101762	8.61333	0.535101	4.23e-09
	CAK40290.1 benzoate 4-monooxygenase cytochrome P450 53 bphA-Aspergillus niger [Aspergillus niger]	Dicsqu464_1_PID_935569	394	2.74e-25	282	0.4921	90	0.3191	33.46	33.4733	1.03151	0.705923	35.26	1.0961	0.25356	35.0267	1.11272	0.160591	29.56	0.981432	0.811504	32.1067	1.01723	0.855144	36.52	1.13305	0.140872	36.3433	1.11179	0.205409	33.54	1.04649	0.653187	30.6267	0.964829	0.71105	30.38	0.987241	0.887122
	CAK40290.1 benzoate 4-monooxygenase cytochrome P450 53 bphA-Aspergillus niger [Aspergillus niger]	Dicsqu464_1_PID_938285	388	4.77e-29	238	0.4132	78	0.3277	9.45333	7.74	0.84341	0.0639654	9.93	1.09051	0.485701	9.46667	1.06524	0.651684	4.37	0.509788	5.17e-16	6.59667	0.740126	0.000743577	10.28	1.13112	0.338454	9.15667	0.993438	0.977864	9.67333	1.06883	0.636164	6.55	0.728156	0.000907313	5.64667	0.649279	1.6e-07
	CAK40290.1 benzoate 4-monooxygenase cytochrome P450 53 bphA-Aspergillus niger [Aspergillus niger]	Dicsqu464_1_PID_935562	384	1.5e-28	269	0.4821	78	0.29	19.6433	13.6233	0.715505	9.87e-05	21.1333	1.11925	0.347275	22.22	1.20281	0.0725543	15.7	0.888617	0.201991	15.63	0.844364	0.0881414	19.39	1.02768	0.873865	22.0733	1.15256	0.249019	18.28	0.972548	0.879625	14.9767	0.804204	0.0328641	19.2433	1.0667	0.560487
	CAK40290.1 benzoate 4-monooxygenase cytochrome P450 53 bphA-Aspergillus niger [Aspergillus niger]	Dicsqu464_1_PID_952162	380	2.64e-19	231	0.414	77	0.3333	60.0367	45.0833	0.776461	0.0848583	63.78	1.10659	0.647659	64.29	1.14302	0.5296	71.3267	1.31985	0.0432779	64.1467	1.13377	0.48275	54.33	0.93895	0.808933	65.1467	1.11274	0.668674	45.2267	0.787925	0.180875	69.39	1.22167	0.260783	37.5133	0.679541	0.00525865
BsdBCD									-	-	-	-	-	-	-	-	-	-	-	-	-	-	-	-	-	-	-	-	-	-	-	-	-	-	-	-	-	-	-
BsdB	KIX81180.1 Phenolic acid decarboxylase subunits B, C and D [Bacillus subtilis ]	No hits							-	-	-	-	-	-	-	-	-	-	-	-	-	-	-	-	-	-	-	-	-	-	-	-	-	-	-	-	-	-	-
BsdC	KIX81179.1 Phenolic acid decarboxylase subunits B, C and D [Bacillus subtilis ]	No hits							-	-	-	-	-	-	-	-	-	-	-	-	-	-	-	-	-	-	-	-	-	-	-	-	-	-	-	-	-	-	-
BsdD	WP_049141356.1 Phenolic acid decarboxylase subunits B, C and D [Bacillus subtilis ]	No hits							-	-	-	-	-	-	-	-	-	-	-	-	-	-	-	-	-	-	-	-	-	-	-	-	-	-	-	-	-	-	-
BzuA	AAL10516.1 benzoate-para-hydroxylase [Aspergillus nidulans]	Dicsqu464_1_PID_814004	1239	1.64e-126	447	0.8278	237	0.5302	120.15	104.997	0.893907	0.601684	93.75	0.808706	0.366101	84.1667	0.741009	0.15516	172.24	1.58365	0.00439788	127.83	1.12278	0.612783	112.43	0.9678	0.921034	172.443	1.46204	0.0715766	293.263	2.53292	2.52e-09	215.093	1.87873	0.000333138	672.43	6.05929	9.32e-36
	AAL10516.1 benzoate-para-hydroxylase [Aspergillus nidulans]	Dicsqu464_1_PID_887949	472	1.01e-35	327	0.5892	98	0.2997	3.16	3.61667	1.17624	0.274189	3.59	1.18149	0.351836	2.98667	1.00342	0.990242	2.74667	0.957469	0.799851	2.80333	0.93767	0.735893	3.2	1.04979	0.850483	3.92	1.26824	0.173644	2.8	0.922768	0.735811	3.42667	1.13262	0.515099	3.12667	1.07266	0.689724
	AAL10516.1 benzoate-para-hydroxylase [Aspergillus nidulans]	Dicsqu464_1_PID_935554	450	9.27e-33	294	0.5269	92	0.3129	24.6633	32.1367	1.34823	0.0127568	24.13	1.01945	0.932399	21.86	0.942273	0.779838	37.6667	1.69553	1.19e-06	25.11	1.07769	0.648419	25.97	1.0954	0.654504	23.5533	0.978424	0.940044	22.5	0.953022	0.84053	25.2867	1.08178	0.666199	28.2833	1.24807	0.0816519
	AAL10516.1 benzoate-para-hydroxylase [Aspergillus nidulans]	Dicsqu464_1_PID_935562	450	2.11e-28	297	0.5323	92	0.3098	19.6433	13.6233	0.715505	9.87e-05	21.1333	1.11925	0.347275	22.22	1.20281	0.0725543	15.7	0.888617	0.201991	15.63	0.844364	0.0881414	19.39	1.02768	0.873865	22.0733	1.15256	0.249019	18.28	0.972548	0.879625	14.9767	0.804204	0.0328641	19.2433	1.0667	0.560487
	AAL10516.1 benzoate-para-hydroxylase [Aspergillus nidulans]	Dicsqu464_1_PID_938285	411	1.71e-27	295	0.5122	87	0.2949	9.45333	7.74	0.84341	0.0639654	9.93	1.09051	0.485701	9.46667	1.06524	0.651684	4.37	0.509788	5.17e-16	6.59667	0.740126	0.000743577	10.28	1.13112	0.338454	9.15667	0.993438	0.977864	9.67333	1.06883	0.636164	6.55	0.728156	0.000907313	5.64667	0.649279	1.6e-07
	AAL10516.1 benzoate-para-hydroxylase [Aspergillus nidulans]	Dicsqu464_1_PID_918682	404	3.42e-31	314	0.5558	97	0.3089	22.1	18.6433	0.876795	0.513294	13.0167	0.615073	0.00663984	13.0367	0.627449	0.00907381	6.69667	0.337956	2.2e-13	7.62	0.366733	4.41e-11	32.555	1.53101	0.0474549	12.65	0.587692	0.00298389	21.5233	1.02155	0.955227	12	0.573618	0.00154622	12.1633	0.599731	0.00143462
	AAL10516.1 benzoate-para-hydroxylase [Aspergillus nidulans]	Dicsqu464_1_PID_919019	393	1.2e-29	300	0.5085	91	0.3033	17.5067	12.4267	0.733246	0.00775107	13.1133	0.779894	0.074443	11.3533	0.688472	0.00246759	8.41667	0.532635	3.4e-09	7.97667	0.483273	1.66e-11	16.185	0.959744	0.854654	13.0333	0.762192	0.0576494	16.42	0.980065	0.93845	13.23	0.79628	0.101762	8.61333	0.535101	4.23e-09
	AAL10516.1 benzoate-para-hydroxylase [Aspergillus nidulans]	Dicsqu464_1_PID_935569	387	2.58e-24	281	0.4904	88	0.3132	33.46	33.4733	1.03151	0.705923	35.26	1.0961	0.25356	35.0267	1.11272	0.160591	29.56	0.981432	0.811504	32.1067	1.01723	0.855144	36.52	1.13305	0.140872	36.3433	1.11179	0.205409	33.54	1.04649	0.653187	30.6267	0.964829	0.71105	30.38	0.987241	0.887122
	AAL10516.1 benzoate-para-hydroxylase [Aspergillus nidulans]	Dicsqu464_1_PID_827914	356	6.25e-25	198	0.4074	70	0.3535	22.0033	19.89	0.931027	0.784942	17.3033	0.819928	0.460615	17.02	0.820987	0.479921	10.35	0.521488	0.000223903	13.31	0.642076	0.0283456	35.705	1.69006	0.0304246	26.18	1.2148	0.526708	20.9733	0.996221	0.9918	13.2967	0.637478	0.0370136	14.36	0.708398	0.0848291
	AAL10516.1 benzoate-para-hydroxylase [Aspergillus nidulans]	Dicsqu464_1_PID_827640	345	3.42e-23	235	0.3976	72	0.3064	3.42667	2.70333	0.809457	0.166493	3.59667	1.08602	0.708095	2.97	0.919088	0.716894	2.19667	0.709881	0.0146125	2.59	0.798568	0.164166	3.85	1.15819	0.493166	3.86667	1.1502	0.526708	3.3	1.00045	0.99793	2.47333	0.758417	0.108966	2.71667	0.860111	0.352731
CalA	NP_744574.1 coniferyl alcohol dehydrogenase [Pseudomonas putida KT2440]	Dicsqu464_1_PID_822742	531	7.04e-52	283	0.7949	111	0.3922	13.6233	13.28	0.99953	0.998196	12.6833	0.963807	0.869732	12.3567	0.958992	0.859499	14.36	1.16155	0.239144	15.1	1.16982	0.274748	11.37	0.863282	0.443956	11.89	0.887571	0.557207	12.32	0.938946	0.778889	13.0833	1.00732	0.976868	9.86667	0.782213	0.0569745
	NP_744574.1 coniferyl alcohol dehydrogenase [Pseudomonas putida KT2440]	Dicsqu464_1_PID_948070	407	6.96e-31	241	0.7067	84	0.3485	4.52667	3.94	0.898874	0.550125	4.16	0.953177	0.849343	4.12667	0.967154	0.90743	3.66667	0.889885	0.472545	3.55333	0.830571	0.283525	3.27	0.751784	0.174197	4.38	0.990295	0.978932	3.57	0.822136	0.319017	4.15667	0.957888	0.861849	3.05667	0.734657	0.0429261
	NP_744574.1 coniferyl alcohol dehydrogenase [Pseudomonas putida KT2440]	Dicsqu464_1_PID_933407	347	5.49e-25	216	0.6297	70	0.3241	6.47333	18.9433	3.05693	0.000156602	10.42	1.68277	0.184338	3.18333	0.523805	0.0829227	21.7233	3.72355	2.72e-06	26	4.26146	5.19e-07	3.56	0.568865	0.20824	4.29333	0.678681	0.424288	8.1	1.30271	0.591947	32.5333	5.28719	1.12e-08	33.8033	5.67586	2.51e-10
	NP_744574.1 coniferyl alcohol dehydrogenase [Pseudomonas putida KT2440]	Dicsqu464_1_PID_142378	319	3.21e-21	202	0.5838	63	0.3119	8.06333	10.37	1.32407	0.451107	13.3967	1.73972	0.153189	10.1967	1.33908	0.542262	8.54	1.17429	0.662792	10.5267	1.38758	0.401277	14.505	1.87348	0.145446	17.6933	2.2405	0.0258986	8.75333	1.13706	0.834008	8.01667	1.04902	0.934408	7.04667	0.946786	0.906828
	NP_744574.1 coniferyl alcohol dehydrogenase [Pseudomonas putida KT2440]	Dicsqu464_1_PID_903938	302	8.17e-21	129	0.3554	56	0.4341	632.333	473.777	0.775281	0.566684	770.75	1.26964	0.678435	820.687	1.37165	0.566304	341.103	0.598555	0.159713	502.603	0.844605	0.74	1425.91	2.3462	0.0724376	809.027	1.3064	0.676325	529.977	0.876826	0.854205	493.693	0.821697	0.723044	641.88	1.09717	0.858192
	NP_744574.1 coniferyl alcohol dehydrogenase [Pseudomonas putida KT2440]	Dicsqu464_1_PID_236291	139	6.24e-07	50	0.1453	25	0.5	183.777	148.967	0.827556	0.708541	187.347	1.05769	0.937761	183.14	1.05292	0.949763	180.83	1.08304	0.871851	261.467	1.49666	0.393312	163.05	0.915111	0.904934	235.33	1.30284	0.700483	159.267	0.895067	0.890493	168.72	0.956716	0.950893	148.54	0.868908	0.792767
	NP_744574.1 coniferyl alcohol dehydrogenase [Pseudomonas putida KT2440]	Dicsqu464_1_PID_874177	136	1.59e-06	54	0.1561	24	0.4444	13.5033	12.9867	0.99196	0.974609	19.9867	1.54724	0.00973504	23.3967	1.84072	6.74e-05	20.9567	1.72403	0.000134055	20.5667	1.61397	0.00221906	23.72	1.82826	0.00122672	32.2767	2.44507	4.48e-10	23.3433	1.80782	8.69e-05	17.4467	1.36354	0.0897433	16.8967	1.35933	0.0577549
	NP_744574.1 coniferyl alcohol dehydrogenase [Pseudomonas putida KT2440]	Dicsqu464_1_PID_925036	132	1.5e-10	66	0.1908	25	0.3788	15.96	18.0033	1.16139	0.405263	15.5833	1.01643	0.956468	14.1067	0.938969	0.826202	19.92	1.38432	0.0294537	15.7233	1.04374	0.854305	29.915	1.94743	0.000215204	22.42	1.43521	0.0511667	26.4133	1.72407	0.000332703	19.71	1.30174	0.158156	53.9967	3.67604	1.22e-23
	NP_744574.1 coniferyl alcohol dehydrogenase [Pseudomonas putida KT2440]	Dicsqu464_1_PID_944663	110	1.8e-07	60	0.1583	24	0.4	254.713	293.32	1.18584	0.418948	403.893	1.64921	0.0109955	401.003	1.67097	0.00769086	395.353	1.72073	0.00121122	377.303	1.57057	0.016984	499.345	2.03755	0.0010423	476.233	1.90919	0.00052476	373.257	1.52829	0.0364471	271.767	1.12342	0.666972	252.5	1.07375	0.775359
CalB	AEV65537.1 CalB [Pseudomonas fluorescens F113]	Dicsqu464_1_PID_931033	627	6.04e-74	352	0.6848	129	0.3665	49.0467	72.69	1.53344	0.00476342	60.6133	1.28872	0.19527	62.5733	1.35189	0.100782	81.69	1.84822	1.23e-05	55.5733	1.20097	0.327609	92.785	1.97034	0.000204387	63.1767	1.31642	0.183694	175.473	3.73214	3.38e-23	52.98	1.13753	0.563129	94.2667	2.08533	1.47e-07
	AEV65537.1 CalB [Pseudomonas fluorescens F113]	Dicsqu464_1_PID_821241	609	3.23e-70	325	0.7303	122	0.3754	10.3933	9.68667	0.956365	0.823354	11.2333	1.12305	0.589572	9.53667	0.977657	0.941205	10.7767	1.15064	0.35589	9.97667	1.01724	0.940991	6.9	0.688972	0.0501001	10.3067	1.01556	0.967676	10.0833	1.01006	0.978762	10.69	1.08237	0.719364	11.3867	1.18957	0.27913
	AEV65537.1 CalB [Pseudomonas fluorescens F113]	Dicsqu464_1_PID_960857	589	2.22e-67	324	0.6328	123	0.3796	83.9733	35.2933	0.434156	2.16e-06	39.1767	0.484532	0.000116319	37.51	0.475978	6.61e-05	39.8467	0.527628	0.000225841	38.3867	0.485366	7.23e-05	57.175	0.705144	0.182511	36.0067	0.439713	7.83e-06	28.0767	0.348961	7.12e-10	66.0467	0.828609	0.467501	34.5667	0.448243	3.59e-06
	AEV65537.1 CalB [Pseudomonas fluorescens F113]	Dicsqu464_1_PID_979629	501	2.72e-55	254	0.615	102	0.4016	5.96667	2.65	0.457853	4.22e-05	3.31	0.577793	0.0116214	2.49667	0.444287	4.24e-05	2.84	0.527316	0.000590114	2.78667	0.497578	0.000393851	3.945	0.684621	0.169956	3.35	0.576036	0.0138226	2.2	0.385525	4.09e-07	4.82667	0.85166	0.574133	2.47667	0.451868	2.06e-05
	AEV65537.1 CalB [Pseudomonas fluorescens F113]	Dicsqu464_1_PID_934647	486	4.15e-37	273	0.546	100	0.3663	823.45	1424.04	1.7865	0.108992	916.54	1.15981	0.803969	1107.21	1.41712	0.49422	751.013	1.01014	0.985035	780.353	1.00277	0.996244	2074.18	2.62374	0.0295437	883.13	1.09488	0.905961	823.807	1.0454	0.955227	824.867	1.05199	0.936888	914.143	1.19934	0.688498
	AEV65537.1 CalB [Pseudomonas fluorescens F113]	Dicsqu464_1_PID_956612	445	9.39e-42	286	0.4605	98	0.3427	24.7567	41.4467	1.7305	3.93e-08	24.6667	1.03905	0.842179	25.0367	1.07726	0.674829	31.77	1.4258	0.000416237	28.85	1.23579	0.0781321	22.73	0.95688	0.831067	23.0433	0.954236	0.835416	27.0933	1.14475	0.37633	26.4033	1.12539	0.423553	31.5267	1.38616	0.00184964
	AEV65537.1 CalB [Pseudomonas fluorescens F113]	Dicsqu464_1_PID_921245	414	3.24e-28	253	0.502	89	0.3518	43.7167	38.62	0.909184	0.503068	47.7933	1.13679	0.438363	51.7367	1.25828	0.0985386	28.35	0.719653	0.00291785	37.98	0.921118	0.598737	61.57	1.46342	0.00932518	53.6433	1.25401	0.137013	46.6967	1.11415	0.549753	37.2567	0.898286	0.519317	36.1033	0.896375	0.436124
	AEV65537.1 CalB [Pseudomonas fluorescens F113]	Dicsqu464_1_PID_827786	413	1.3e-32	258	0.5119	86	0.3333	14.8633	12.9667	0.898521	0.390639	14.9467	1.04589	0.808219	14.8367	1.06145	0.742523	9.86667	0.735147	0.00268333	12.2367	0.872687	0.286923	17.185	1.20259	0.219675	16.7567	1.15272	0.366164	14.15	0.993566	0.981808	10.7267	0.761346	0.0258457	10.3133	0.754288	0.00837759
	AEV65537.1 CalB [Pseudomonas fluorescens F113]	Dicsqu464_1_PID_977165	406	1.57e-26	265	0.5258	92	0.3472	28.5067	23.78	0.854746	0.281178	21.1967	0.77094	0.0960378	18.3267	0.682282	0.00585326	13.8333	0.536498	1.35e-07	21.72	0.804809	0.141508	21.015	0.762854	0.128692	27.9933	1.00319	0.992806	24.5033	0.893814	0.581995	20.8867	0.77012	0.0882431	17.3	0.657679	0.000806588
	AEV65537.1 CalB [Pseudomonas fluorescens F113]	Dicsqu464_1_PID_822206	385	1.21e-27	266	0.5086	88	0.3308	63.92	71.03	1.14735	0.00935548	62.98	1.02588	0.777778	63.6667	1.05963	0.457213	58.5233	1.01655	0.807679	62.8767	1.04273	0.549609	65.835	1.06956	0.409685	58.2433	0.933723	0.398431	68.06	1.11286	0.0922449	61.3333	1.01181	0.902972	66.55	1.13215	0.0209847
CouL	WP_073362468.1 p-hydroxycinnamoyl-CoA synthetase [Rhodococcus jostii]	Dicsqu464_1_PID_921444	589	1.44e-41	321	0.4992	124	0.3863	32.5067	32.8067	1.04118	0.811537	35.5533	1.1363	0.457792	35.5133	1.16513	0.361798	29.3767	1.00342	0.985332	30.58	0.99699	0.988079	33.555	1.07114	0.748551	30.9933	0.976878	0.935576	28.9267	0.92857	0.728745	30.2567	0.981463	0.933225	37.6867	1.26013	0.0685677
	WP_073362468.1 p-hydroxycinnamoyl-CoA synthetase [Rhodococcus jostii]	Dicsqu464_1_PID_973635	566	2.55e-51	319	0.5509	126	0.395	26.1733	22.1767	0.874417	0.104553	27.3767	1.08881	0.438171	27.0267	1.09849	0.388417	21.9967	0.932802	0.416932	21.55	0.871529	0.119603	27.13	1.07684	0.552633	28.64	1.12018	0.313063	30.1333	1.20215	0.034543	21.3267	0.859842	0.106375	27.3167	1.13361	0.1343
	WP_073362468.1 p-hydroxycinnamoyl-CoA synthetase [Rhodococcus jostii]	Dicsqu464_1_PID_841685	552	1.18e-45	344	0.5695	124	0.3605	18.27	26.3533	1.49201	0.000307874	22.9633	1.31093	0.0437552	19.9367	1.15815	0.361806	25.7933	1.56657	2.27e-05	18.9	1.09566	0.548531	20.24	1.15368	0.422964	24.5433	1.37335	0.0159683	24.3	1.39152	0.00700347	18.7967	1.08524	0.635968	28.4767	1.69358	6.22e-07
	WP_073362468.1 p-hydroxycinnamoyl-CoA synthetase [Rhodococcus jostii]	Dicsqu464_1_PID_817362	472	2.36e-11	300	0.1377	101	0.3367	17.1867	11.6633	0.700603	0.0296766	13.3933	0.813156	0.346451	14.06	0.872092	0.585973	14.26	0.922453	0.670217	16.1967	1.00385	0.988681	18.065	1.09577	0.748551	9.78667	0.584799	0.00182744	24.0633	1.46088	0.0368961	22.61	1.39056	0.0805968	41.3033	2.61682	1.31e-11
	WP_073362468.1 p-hydroxycinnamoyl-CoA synthetase [Rhodococcus jostii]	Dicsqu464_1_PID_841694	465	5.26e-42	272	0.4634	103	0.3787	19.7333	25.7933	1.35017	0.034357	24.2233	1.2758	0.161125	26.0333	1.40564	0.0300822	48.1033	2.70729	1.42e-16	23.51	1.26167	0.143682	24.695	1.2995	0.178943	22.0733	1.14598	0.556122	26.4667	1.39712	0.032705	22.3967	1.19629	0.326484	51.9933	2.86423	1.96e-18
	WP_073362468.1 p-hydroxycinnamoyl-CoA synthetase [Rhodococcus jostii]	Dicsqu464_1_PID_926875	462	5.74e-46	262	0.4549	101	0.3855	68.16	64.74	0.97766	0.902755	50.02	0.765227	0.0850859	45.7533	0.715332	0.0196102	58.0333	0.946863	0.728154	49.89	0.776591	0.0792313	63.525	0.967318	0.895958	72.5133	1.09117	0.71166	76.7067	1.17675	0.37189	87.8	1.35999	0.0364258	48.4233	0.773695	0.0584007
	WP_073362468.1 p-hydroxycinnamoyl-CoA synthetase [Rhodococcus jostii]	Dicsqu464_1_PID_841713	451	5.64e-37	259	0.4481	97	0.3745	11.1167	6.31667	0.585615	1.79e-05	6.61	0.621441	0.000348353	7.74333	0.740283	0.0430021	9.68	0.967092	0.841603	7.83	0.745985	0.0360812	8.625	0.803598	0.240155	8.06667	0.741996	0.060322	5.82667	0.546371	9.79e-07	9.76	0.92473	0.693275	7.10333	0.694409	0.00434087
	WP_073362468.1 p-hydroxycinnamoyl-CoA synthetase [Rhodococcus jostii]	Dicsqu464_1_PID_94077	408	1.25e-38	245	0.4336	92	0.3755	19.2433	21.2433	1.13847	0.295069	17.9933	0.973548	0.897753	17.99	0.995533	0.983859	19.5133	1.12609	0.309775	19.7933	1.08893	0.555148	18.65	1.00559	0.980573	18.7	0.995498	0.989384	25.27	1.36814	0.00668762	18.5533	1.01681	0.935426	24.3233	1.37371	0.00295127
	WP_073362468.1 p-hydroxycinnamoyl-CoA synthetase [Rhodococcus jostii]	Dicsqu464_1_PID_887488	341	1.23e-17	241	0.3635	79	0.3278	66.8433	56.5733	0.872075	0.358551	77.71	1.20831	0.268183	76.6	1.21788	0.240234	69.5	1.15335	0.298677	72.9267	1.15491	0.365291	76.71	1.1927	0.364646	91.2333	1.39705	0.0261999	71.15	1.11439	0.600979	69.6233	1.0961	0.632404	59.9633	0.973521	0.887706
	WP_073362468.1 p-hydroxycinnamoyl-CoA synthetase [Rhodococcus jostii]	Dicsqu464_1_PID_911198	282	1.47e-14	162	0.2852	61	0.3765	24.3667	25.5267	1.08252	0.37354	25.3367	1.08258	0.470508	26.21	1.1451	0.15184	32.3833	1.47635	1.21e-08	22.6	0.983399	0.888066	24.465	1.0441	0.752559	25.7367	1.08152	0.534107	28.5233	1.22223	0.0162616	23.3	1.00801	0.956726	29.6867	1.32477	9.27e-05
CouM	WP_011597355.1 p-Hydroxycinnamoyl-CoA hydratase [Rhodococcus jostii RHA1]	No hits							-	-	-	-	-	-	-	-	-	-	-	-	-	-	-	-	-	-	-	-	-	-	-	-	-	-	-	-	-	-	-
CouN	? p-Hydroxyphenoxy-β-hydroxyacyl-CoA dehydrogenase [Rhodococcus jostii RHA1]								-	-	-	-	-	-	-	-	-	-	-	-	-	-	-	-	-	-	-	-	-	-	-	-	-	-	-	-	-	-	-
CouO	WP_073362451.1 p-Hydroxyphenoxy-β-ketoacyl-CoA hydrolase [Rhodococcus jostii RHA1]	No hits							-	-	-	-	-	-	-	-	-	-	-	-	-	-	-	-	-	-	-	-	-	-	-	-	-	-	-	-	-	-	-
CprA	CAK45677.1 NADPH cytochrome P450 oxidoreductase cprA-Aspergillus niger [possible sequencing error] [Aspergillus niger]	Dicsqu464_1_PID_95238	1481	5.03e-147	559	0.7689	281	0.5027	255.903	276.977	1.11728	0.204209	263.573	1.0715	0.565937	257.697	1.07136	0.578044	399.193	1.73044	3e-15	270.073	1.11829	0.234842	241.235	0.980089	0.897875	225.573	0.902656	0.398528	295.19	1.20198	0.0432653	271.227	1.11779	0.275836	490.247	2.08212	5.05e-27
	CAK45677.1 NADPH cytochrome P450 oxidoreductase cprA-Aspergillus niger [possible sequencing error] [Aspergillus niger]	Dicsqu464_1_PID_1004596	545	5.64e-33	296	0.2792	108	0.3649	13.4333	13.6833	1.04986	0.671804	12.4033	0.96235	0.801903	15.71	1.24248	0.027174	13.48	1.1137	0.243295	16.5767	1.30825	0.00244072	14.76	1.14311	0.297427	15.4533	1.17682	0.158826	12.7067	0.986976	0.94726	17.8067	1.39539	0.000207916	15.9967	1.29306	0.00257222
	CAK45677.1 NADPH cytochrome P450 oxidoreductase cprA-Aspergillus niger [possible sequencing error] [Aspergillus niger]	Dicsqu464_1_PID_941027	521	6.77e-30	259	0.245	101	0.39	31.8633	29.8533	0.965671	0.848797	25.57	0.836444	0.303045	23.2467	0.774433	0.0970606	35.6967	1.24114	0.0952609	37.0533	1.23023	0.162439	22.55	0.734811	0.0739954	23.2	0.745572	0.0647135	29.45	0.96102	0.88342	30.05	0.992397	0.976868	38.8567	1.32368	0.0343948
	CAK45677.1 NADPH cytochrome P450 oxidoreductase cprA-Aspergillus niger [possible sequencing error] [Aspergillus niger]	Dicsqu464_1_PID_883890	453	1.24e-22	276	0.4525	93	0.337	4.67333	5.49	1.21401	0.239819	6.83333	1.52696	0.00782492	7.06	1.60627	0.00193577	6.09333	1.45238	0.00831897	6.11667	1.38851	0.0393027	6.56	1.46225	0.0491208	7.35	1.61122	0.00240753	7.99	1.79069	3.57e-05	6.48333	1.45806	0.0237588	5.28667	1.23348	0.201287
	CAK45677.1 NADPH cytochrome P450 oxidoreductase cprA-Aspergillus niger [possible sequencing error] [Aspergillus niger]	Dicsqu464_1_PID_915435	414	3.64e-30	192	0.1786	79	0.4115	24.6033	21.7533	0.911617	0.62261	15.7133	0.66659	0.0132625	16.54	0.715031	0.0490528	22.3467	1.00978	0.961827	20.9767	0.902978	0.606853	24.67	1.04241	0.885728	19.8267	0.825785	0.39238	27.9033	1.18622	0.422698	25.77	1.10614	0.647887	23.1133	1.02304	0.918398
Cso2	? isoeugenol oxygenase 2 (4-vinylguaiacol oxygenase) [Caulobacter segnis]								-	-	-	-	-	-	-	-	-	-	-	-	-	-	-	-	-	-	-	-	-	-	-	-	-	-	-	-	-	-	-
DesA	BAC79257.1 syringate O-demethylase [Sphingomonas paucimobilis]	Dicsqu464_1_PID_938475	147	2e-06	118	0.285	39	0.3305	46.5067	53.9533	1.19898	0.0307739	49.2633	1.10418	0.388843	50.8967	1.16346	0.132513	54.75	1.30716	0.000499608	52.7533	1.2034	0.0377631	44.72	1.00112	0.993313	43.5933	0.960795	0.811582	52.17	1.17271	0.112341	52.3633	1.1869	0.0780939	57.6633	1.34807	0.00012421
DesV	? Aldehyde dehydrogenase [Sphingomonas sp. strain SYK-6]								-	-	-	-	-	-	-	-	-	-	-	-	-	-	-	-	-	-	-	-	-	-	-	-	-	-	-	-	-	-	-
DmpLMNOP	? Phenol hydroxylase components L, M, N, O and P [Pseudomonas sp.]								-	-	-	-	-	-	-	-	-	-	-	-	-	-	-	-	-	-	-	-	-	-	-	-	-	-	-	-	-	-	-
Ech	AKP06843.1 Ech protein, partial [Pseudomonas sp. AZ10 UPM]	Dicsqu464_1_PID_962486	278	1.41e-25	151	0.5101	54	0.3576	43.6133	44.3633	1.05156	0.673258	50.47	1.20566	0.0859733	53.45	1.30121	0.00669272	62.9433	1.60235	5.59e-09	51.76	1.25785	0.0165075	48.78	1.1618	0.252265	44.4067	1.04276	0.820765	46.2467	1.10744	0.443056	50.8933	1.22944	0.0493834	53.5933	1.33492	0.000936072
	AKP06843.1 Ech protein, partial [Pseudomonas sp. AZ10 UPM]	Dicsqu464_1_PID_919723	247	3.84e-17	127	0.4488	46	0.3622	44.5533	53.8967	1.249	0.000361657	44.9367	1.05222	0.61593	42.2933	1.01114	0.936811	53.04	1.32383	2.03e-06	45.4933	1.08432	0.302751	41.615	0.973076	0.826845	47.9	1.10221	0.300403	59.4	1.39337	2.27e-08	48.39	1.14671	0.0752558	63.01	1.53896	1.72e-14
	AKP06843.1 Ech protein, partial [Pseudomonas sp. AZ10 UPM]	Dicsqu464_1_PID_915405	207	1.05e-10	123	0.4114	43	0.3496	20.87	23.79	1.17657	0.168369	17.5633	0.876636	0.389462	17.47	0.891194	0.480094	21.64	1.15213	0.213721	19.19	0.973559	0.873497	18.63	0.927448	0.693212	20.3767	1.00012	0.999614	19.2267	0.962112	0.860995	19.3267	0.977505	0.907463	20.9467	1.09183	0.514953
	AKP06843.1 Ech protein, partial [Pseudomonas sp. AZ10 UPM]	Dicsqu464_1_PID_911489	179	3.35e-08	142	0.2823	45	0.3169	53.68	63.91	1.23038	0.00132519	55.1	1.06955	0.484365	56.3333	1.1174	0.185265	60.77	1.25775	0.000201381	60.92	1.20442	0.0067946	52.615	1.0204	0.87674	54.8033	1.04713	0.704396	56.5867	1.10125	0.279435	58.14	1.14267	0.0909847	66.47	1.34735	9.62e-07
	AKP06843.1 Ech protein, partial [Pseudomonas sp. AZ10 UPM]	Dicsqu464_1_PID_918141	176	1.15e-06	143	0.4751	41	0.2867	40.0267	41.22	1.06048	0.41873	43.7233	1.1371	0.0781276	39.8733	1.05825	0.55024	37.22	1.03113	0.676171	37.5967	0.994725	0.957705	40	1.03763	0.733664	44.31	1.13233	0.113722	39.9467	1.04053	0.71031	38.3233	1.00861	0.94208	39.0467	1.05885	0.43916
EhyA	AAM21267.1 Eugenol hydroxylase alpha-subunit [Pseudomonas sp.]	No hits							-	-	-	-	-	-	-	-	-	-	-	-	-	-	-	-	-	-	-	-	-	-	-	-	-	-	-	-	-	-	-
EhyB	AAM21269.1 eugenol hydroxylase beta-subunit [Pseudomonas sp. OPS1]	Dicsqu464_1_PID_913742	220	7.85e-07	145	0.2849	54	0.3724	102.433	95.0533	0.955965	0.515995	104.367	1.05967	0.475035	101.35	1.05256	0.557215	94.4967	1.02345	0.738114	98.5133	1.01883	0.826162	101.685	1.03177	0.756148	105.863	1.05761	0.548365	106.357	1.08307	0.295815	94.13	0.967849	0.71105	108.613	1.15192	0.0122794
	AAM21269.1 eugenol hydroxylase beta-subunit [Pseudomonas sp. OPS1]	Dicsqu464_1_PID_888893	204	2.48e-11	103	0.1776	41	0.3981	34.02	32.9367	0.999777	0.998835	30.2767	0.925927	0.504705	31.56	0.986998	0.938045	29.2333	0.954169	0.607678	28.6433	0.89286	0.222628	33.49	1.02312	0.881351	27.48	0.828314	0.0496184	29.6967	0.91174	0.417067	30.39	0.941445	0.605481	34.01	1.08736	0.362735
	AAM21269.1 eugenol hydroxylase beta-subunit [Pseudomonas sp. OPS1]	Dicsqu464_1_PID_804426	190	3.29e-07	105	0.1878	38	0.3619	22.7967	18.59	0.839562	0.0639654	24.5733	1.11948	0.360875	24.1933	1.12684	0.332043	21.06	1.02304	0.847035	20.4533	0.948282	0.668982	24.47	1.11461	0.43781	20.7433	0.929854	0.648194	27.2833	1.24744	0.0270532	18.7967	0.867191	0.213495	23.7867	1.13145	0.219148
EugO	pdb|5FXP|B Chain B, Eugenol Oxidase Eugenol oxidase [Rhodococcus sp. strain RHA1]	No hits							-	-	-	-	-	-	-	-	-	-	-	-	-	-	-	-	-	-	-	-	-	-	-	-	-	-	-	-	-	-	-
Fcs	AGR34008.1 feruloyl-CoA synthetase, partial [Streptomyces sp. V-1]	Dicsqu464_1_PID_921444	620	2.97e-50	311	0.4837	119	0.3826	32.5067	32.8067	1.04118	0.811537	35.5533	1.1363	0.457792	35.5133	1.16513	0.361798	29.3767	1.00342	0.985332	30.58	0.99699	0.988079	33.555	1.07114	0.748551	30.9933	0.976878	0.935576	28.9267	0.92857	0.728745	30.2567	0.981463	0.933225	37.6867	1.26013	0.0685677
	AGR34008.1 feruloyl-CoA synthetase, partial [Streptomyces sp. V-1]	Dicsqu464_1_PID_973635	531	3.95e-43	315	0.544	116	0.3683	26.1733	22.1767	0.874417	0.104553	27.3767	1.08881	0.438171	27.0267	1.09849	0.388417	21.9967	0.932802	0.416932	21.55	0.871529	0.119603	27.13	1.07684	0.552633	28.64	1.12018	0.313063	30.1333	1.20215	0.034543	21.3267	0.859842	0.106375	27.3167	1.13361	0.1343
	AGR34008.1 feruloyl-CoA synthetase, partial [Streptomyces sp. V-1]	Dicsqu464_1_PID_841685	498	2.42e-42	291	0.4818	103	0.354	18.27	26.3533	1.49201	0.000307874	22.9633	1.31093	0.0437552	19.9367	1.15815	0.361806	25.7933	1.56657	2.27e-05	18.9	1.09566	0.548531	20.24	1.15368	0.422964	24.5433	1.37335	0.0159683	24.3	1.39152	0.00700347	18.7967	1.08524	0.635968	28.4767	1.69358	6.22e-07
	AGR34008.1 feruloyl-CoA synthetase, partial [Streptomyces sp. V-1]	Dicsqu464_1_PID_841694	495	2.57e-38	313	0.5332	113	0.361	19.7333	25.7933	1.35017	0.034357	24.2233	1.2758	0.161125	26.0333	1.40564	0.0300822	48.1033	2.70729	1.42e-16	23.51	1.26167	0.143682	24.695	1.2995	0.178943	22.0733	1.14598	0.556122	26.4667	1.39712	0.032705	22.3967	1.19629	0.326484	51.9933	2.86423	1.96e-18
	AGR34008.1 feruloyl-CoA synthetase, partial [Streptomyces sp. V-1]	Dicsqu464_1_PID_926875	495	2.37e-38	327	0.5677	107	0.3272	68.16	64.74	0.97766	0.902755	50.02	0.765227	0.0850859	45.7533	0.715332	0.0196102	58.0333	0.946863	0.728154	49.89	0.776591	0.0792313	63.525	0.967318	0.895958	72.5133	1.09117	0.71166	76.7067	1.17675	0.37189	87.8	1.35999	0.0364258	48.4233	0.773695	0.0584007
	AGR34008.1 feruloyl-CoA synthetase, partial [Streptomyces sp. V-1]	Dicsqu464_1_PID_841713	431	1.55e-37	262	0.4533	94	0.3588	11.1167	6.31667	0.585615	1.79e-05	6.61	0.621441	0.000348353	7.74333	0.740283	0.0430021	9.68	0.967092	0.841603	7.83	0.745985	0.0360812	8.625	0.803598	0.240155	8.06667	0.741996	0.060322	5.82667	0.546371	9.79e-07	9.76	0.92473	0.693275	7.10333	0.694409	0.00434087
	AGR34008.1 feruloyl-CoA synthetase, partial [Streptomyces sp. V-1]	Dicsqu464_1_PID_817362	403	3.55e-08	202	0.0927	81	0.401	17.1867	11.6633	0.700603	0.0296766	13.3933	0.813156	0.346451	14.06	0.872092	0.585973	14.26	0.922453	0.670217	16.1967	1.00385	0.988681	18.065	1.09577	0.748551	9.78667	0.584799	0.00182744	24.0633	1.46088	0.0368961	22.61	1.39056	0.0805968	41.3033	2.61682	1.31e-11
	AGR34008.1 feruloyl-CoA synthetase, partial [Streptomyces sp. V-1]	Dicsqu464_1_PID_94077	351	5.3e-31	215	0.3805	78	0.3628	19.2433	21.2433	1.13847	0.295069	17.9933	0.973548	0.897753	17.99	0.995533	0.983859	19.5133	1.12609	0.309775	19.7933	1.08893	0.555148	18.65	1.00559	0.980573	18.7	0.995498	0.989384	25.27	1.36814	0.00668762	18.5533	1.01681	0.935426	24.3233	1.37371	0.00295127
	AGR34008.1 feruloyl-CoA synthetase, partial [Streptomyces sp. V-1]	Dicsqu464_1_PID_887488	347	4.84e-23	230	0.3469	80	0.3478	66.8433	56.5733	0.872075	0.358551	77.71	1.20831	0.268183	76.6	1.21788	0.240234	69.5	1.15335	0.298677	72.9267	1.15491	0.365291	76.71	1.1927	0.364646	91.2333	1.39705	0.0261999	71.15	1.11439	0.600979	69.6233	1.0961	0.632404	59.9633	0.973521	0.887706
	AGR34008.1 feruloyl-CoA synthetase, partial [Streptomyces sp. V-1]	Dicsqu464_1_PID_974457	302	1.54e-21	159	0.1539	69	0.434	17.4067	15.8133	0.934963	0.759207	33.6567	2.01489	5.81e-06	29.6467	1.80321	0.000242309	27.9867	1.78106	8.19e-05	32.5767	1.98194	6.12e-06	23.085	1.37545	0.147666	20.2467	1.18957	0.499569	20.6433	1.23493	0.338935	17.7467	1.07299	0.782133	20.9667	1.30597	0.118893
Fdc1	GAX66909.1 Ferulic acid decarboxylase [Saccharomyces cerevisiae ]	No hits							-	-	-	-	-	-	-	-	-	-	-	-	-	-	-	-	-	-	-	-	-	-	-	-	-	-	-	-	-	-	-
FerA	BAC79255.1 Feruloyl-CoA synthase [Sphingomonas sp. strain SYK-6]	No hits							-	-	-	-	-	-	-	-	-	-	-	-	-	-	-	-	-	-	-	-	-	-	-	-	-	-	-	-	-	-	-
FerB	BAC79254.1 feruloyl-CoA hydratase/lyase [Sphingomonas paucimobilis]	Dicsqu464_1_PID_919723	146	9.47e-08	119	0.4205	35	0.2941	44.5533	53.8967	1.249	0.000361657	44.9367	1.05222	0.61593	42.2933	1.01114	0.936811	53.04	1.32383	2.03e-06	45.4933	1.08432	0.302751	41.615	0.973076	0.826845	47.9	1.10221	0.300403	59.4	1.39337	2.27e-08	48.39	1.14671	0.0752558	63.01	1.53896	1.72e-14
	BAC79254.1 feruloyl-CoA hydratase/lyase [Sphingomonas paucimobilis]	Dicsqu464_1_PID_962486	141	1.13e-11	91	0.3074	30	0.3297	43.6133	44.3633	1.05156	0.673258	50.47	1.20566	0.0859733	53.45	1.30121	0.00669272	62.9433	1.60235	5.59e-09	51.76	1.25785	0.0165075	48.78	1.1618	0.252265	44.4067	1.04276	0.820765	46.2467	1.10744	0.443056	50.8933	1.22944	0.0493834	53.5933	1.33492	0.000936072
Gdc	? Gallic acid decarboxylase [Arxula adeninivorans]								-	-	-	-	-	-	-	-	-	-	-	-	-	-	-	-	-	-	-	-	-	-	-	-	-	-	-	-	-	-	-
HapA	AAK54073.1 4-hydroxyacetophenone monooxygenase [Pseudomonas fluorescens]	Dicsqu464_1_PID_1008129	641	2.63e-44	294	0.4983	123	0.4184	48.06	59.4767	1.27117	0.174447	45.03	0.974379	0.932717	45.9	1.01456	0.965209	47.8733	1.10712	0.585723	55.74	1.23134	0.286008	55.35	1.19812	0.4795	71.7033	1.52788	0.0250583	59.9867	1.30406	0.207028	62.8433	1.37829	0.0957066	45.0433	1.01881	0.938704
	AAK54073.1 4-hydroxyacetophenone monooxygenase [Pseudomonas fluorescens]	Dicsqu464_1_PID_940873	626	2.78e-42	299	0.4992	122	0.408	3.43667	4.27667	1.27963	0.273885	3.56667	1.07857	0.830866	3.53333	1.09452	0.804724	3.12333	1.00976	0.972097	2.78667	0.860641	0.578218	4.175	1.26272	0.456673	4.72333	1.40697	0.21344	6.54333	1.99219	0.000530581	4.48667	1.38209	0.192897	4.05333	1.28499	0.272899
	AAK54073.1 4-hydroxyacetophenone monooxygenase [Pseudomonas fluorescens]	Dicsqu464_1_PID_982063	584	7.35e-37	256	0.4399	114	0.4453	40.45	41.99	1.06926	0.759143	44.2967	1.13814	0.595591	46.34	1.2161	0.378243	34.4633	0.945491	0.777812	34.92	0.915905	0.689936	59.585	1.53167	0.0392775	49.54	1.25166	0.336646	48.71	1.25448	0.289376	30.55	0.795384	0.259174	31.3967	0.842239	0.355795
	AAK54073.1 4-hydroxyacetophenone monooxygenase [Pseudomonas fluorescens]	Dicsqu464_1_PID_964415	260	3.01e-16	154	0.2637	50	0.3247	17.1233	24.6767	1.47896	0.0540294	10.3533	0.629104	0.0447513	8.59	0.532633	0.00262698	7.93	0.513464	0.00033283	8.73333	0.53994	0.00230657	25.385	1.54168	0.104523	18.8	1.12122	0.761022	19.5533	1.19067	0.572885	14.05	0.864644	0.620908	11.86	0.753089	0.195998
	AAK54073.1 4-hydroxyacetophenone monooxygenase [Pseudomonas fluorescens]	Dicsqu464_1_PID_847925	258	3.83e-07	126	0.2222	50	0.3968	18.28	6.49333	0.360246	0.181457	14.88	0.841135	0.896831	13.46	0.772107	0.847778	6.90333	0.412955	0.228178	14.1633	0.811834	0.843565	10.065	0.564349	0.625355	13.55	0.752057	0.844955	10.1633	0.573986	0.626545	8.76667	0.496627	0.472439	9.27333	0.5421	0.474864
	AAK54073.1 4-hydroxyacetophenone monooxygenase [Pseudomonas fluorescens]	Dicsqu464_1_PID_929137	240	1.53e-13	137	0.2264	47	0.3431	77.7933	58.6733	0.777085	0.0752776	69.5333	0.933529	0.76502	69.8867	0.953552	0.856537	86.0667	1.22827	0.136576	62.5867	0.852131	0.334586	79.23	1.05981	0.820113	86.5033	1.13891	0.566793	103.087	1.38658	0.0325215	73.88	1.00241	0.993851	84.3067	1.17879	0.291629
	AAK54073.1 4-hydroxyacetophenone monooxygenase [Pseudomonas fluorescens]	Dicsqu464_1_PID_868035	235	6.88e-13	118	0.198	42	0.3559	20.9733	29.4033	1.44554	1.55e-05	19.4	0.962589	0.809345	20.7133	1.05028	0.754481	23.7967	1.25805	0.00776911	21.4467	1.08299	0.492182	22.09	1.09451	0.532312	21.8967	1.06854	0.683187	21.87	1.08981	0.536114	21.91	1.10217	0.433466	17.4	0.901997	0.326536
	AAK54073.1 4-hydroxyacetophenone monooxygenase [Pseudomonas fluorescens]	Dicsqu464_1_PID_981580	217	1.72e-10	122	0.2023	43	0.3525	205.32	214.587	1.07699	0.674178	251.377	1.27263	0.150526	266.247	1.37825	0.0365974	178.65	0.965552	0.841255	213.82	1.10551	0.574906	231.085	1.16752	0.463208	298.967	1.48891	0.00791834	193.12	0.982393	0.955227	194.757	0.999708	0.998684	174.063	0.919684	0.632357
	AAK54073.1 4-hydroxyacetophenone monooxygenase [Pseudomonas fluorescens]	Dicsqu464_1_PID_910766	142	5.48e-07	51	0.1759	27	0.5294	10.5567	10.6233	1.03656	0.87413	10.3133	1.01455	0.96314	9.55667	0.960228	0.900475	7.34333	0.770201	0.105984	7.69	0.772349	0.159607	14.265	1.40563	0.112646	11.2467	1.08892	0.782562	11.6467	1.14959	0.574794	6.92667	0.692757	0.0475087	7.77667	0.80017	0.20896
	AAK54073.1 4-hydroxyacetophenone monooxygenase [Pseudomonas fluorescens]	Dicsqu464_1_PID_960476	118	3.04e-08	75	0.154	24	0.32	3.77	3.84	1.04778	0.869156	4.02333	1.11199	0.745607	4.54333	1.2755	0.372267	4.38667	1.28727	0.21804	4.15	1.16379	0.557994	4.455	1.22978	0.50715	4.77	1.29149	0.385802	4.42	1.22587	0.485041	6.59	1.84022	0.00345844	4.87333	1.40212	0.104846
HapB	ACA50464.1 4-hydroxyphenyl acetate hydrolase [Pseudomonas fluorescens]	Dicsqu464_1_PID_916115	366	9.79e-34	185	0.5589	69	0.373	29.02	19.1667	0.676329	0.033655	28.4767	1.02616	0.939493	42.6033	1.56256	0.0262536	28.2833	1.08187	0.716376	44.31	1.61769	0.00986539	34.525	1.23965	0.440168	42.15	1.48533	0.0751298	24.3933	0.878484	0.665065	26.2467	0.952894	0.875783	22.24	0.831474	0.385532
	ACA50464.1 4-hydroxyphenyl acetate hydrolase [Pseudomonas fluorescens]	Dicsqu464_1_PID_942400	283	7.13e-26	141	0.4273	59	0.4184	10.5033	10.3167	1.0121	0.958801	11.35	1.1272	0.618608	10.6133	1.07226	0.803386	11.1233	1.17421	0.333383	11.4567	1.15554	0.460981	13.495	1.3375	0.177246	14.1533	1.37762	0.101334	11.97	1.19027	0.439445	11.0933	1.11398	0.641043	8.86	0.915448	0.666286
	ACA50464.1 4-hydroxyphenyl acetate hydrolase [Pseudomonas fluorescens]	Dicsqu464_1_PID_953865	265	5.74e-20	156	0.4509	57	0.3654	3.84333	1.71333	0.45653	0.0448106	3.94333	1.0622	0.932142	3.15	0.866357	0.83842	1.77667	0.506085	0.0729963	3.01667	0.82781	0.717609	3.145	0.845508	0.809262	3.17333	0.840174	0.818485	2.97667	0.80584	0.746871	2.25667	0.612145	0.320666	2.04	0.571053	0.175745
	ACA50464.1 4-hydroxyphenyl acetate hydrolase [Pseudomonas fluorescens]	Dicsqu464_1_PID_826556	264	2.54e-23	142	0.4948	57	0.4014	36.0433	41.8933	1.20221	0.399902	52.2833	1.51533	0.0589768	52.3633	1.54458	0.0420036	65.8333	2.02749	3.77e-05	54.86	1.61721	0.0142276	73.38	2.11282	0.000909789	44.51	1.26434	0.415261	59.65	1.73198	0.0051711	48.0367	1.4046	0.131423	50.72	1.52669	0.0264675
	ACA50464.1 4-hydroxyphenyl acetate hydrolase [Pseudomonas fluorescens]	Dicsqu464_1_PID_924446	247	6.72e-21	145	0.429	54	0.3724	7.71667	10.21	1.3621	0.321805	7.52	1.01825	0.974175	5.29667	0.727676	0.423199	5.06	0.727091	0.276657	7.09333	0.975754	0.955686	18.115	2.44809	0.00891209	13.1	1.73085	0.119597	18.57	2.51227	0.000835518	6.3	0.861287	0.729881	7.05667	0.993039	0.985208
	ACA50464.1 4-hydroxyphenyl acetate hydrolase [Pseudomonas fluorescens]	Dicsqu464_1_PID_924684	239	3.94e-14	112	0.113	45	0.4018	11.87	12.09	1.04805	0.659525	12.1267	1.06187	0.642682	12.7233	1.1382	0.218519	11.1333	1.04095	0.681966	12.8433	1.14431	0.151523	13.215	1.15326	0.22215	11.0767	0.95409	0.767657	13.1733	1.15545	0.157204	11.0967	0.984263	0.915739	12.3333	1.12712	0.185216
	ACA50464.1 4-hydroxyphenyl acetate hydrolase [Pseudomonas fluorescens]	Dicsqu464_1_PID_485773	233	5.66e-19	144	0.426	53	0.3681	57.59	94.4767	1.70068	0.000739096	137.577	2.49716	1.42e-09	113.057	2.08862	2.85e-06	259.103	4.99492	3.11e-31	89.72	1.65296	0.00239667	128.145	2.32051	6.4e-06	71.7133	1.27683	0.299903	165.757	3.00447	2.89e-14	70.9267	1.30063	0.192278	228.08	4.30201	1.23e-25
	ACA50464.1 4-hydroxyphenyl acetate hydrolase [Pseudomonas fluorescens]	Dicsqu464_1_PID_934874	225	1.44e-12	130	0.1884	47	0.3615	34.9933	27.97	0.818856	0.450899	47.6467	1.41053	0.233473	43.3767	1.31678	0.375033	31.54	0.997144	0.993404	54.76	1.65701	0.0346284	43.735	1.2939	0.457221	44.35	1.29419	0.460514	28.7867	0.855989	0.678886	44.2733	1.32727	0.331263	31.18	0.963194	0.909735
	ACA50464.1 4-hydroxyphenyl acetate hydrolase [Pseudomonas fluorescens]	Dicsqu464_1_PID_937240	204	1.89e-06	108	0.3205	45	0.4167	17.1033	11.4833	0.692173	0.00011987	15.18	0.923821	0.589914	15.6367	0.971826	0.880637	11.6567	0.75269	0.00260339	12.3833	0.767928	0.00984527	16.48	0.997615	0.990038	15.5767	0.932385	0.686287	12.99	0.792935	0.0346556	13.9167	0.850883	0.186517	10.8967	0.692926	8.52e-05
	ACA50464.1 4-hydroxyphenyl acetate hydrolase [Pseudomonas fluorescens]	Dicsqu464_1_PID_887102	202	5.73e-06	108	0.268	44	0.4074	50.41	32.3067	0.66145	2.55e-07	41.6667	0.860664	0.154493	46.3367	0.97719	0.891677	37.7333	0.830488	0.0252001	37.1967	0.782426	0.00513284	44.31	0.912886	0.497792	46.2267	0.93924	0.678902	40.6733	0.843481	0.0936537	40.7567	0.852713	0.118986	36.23	0.781253	0.00304114
HbaA	AVT79557.1 4-hydroxybenzoate--CoA/benzoate--CoA ligase [Rhodopseudomonas palustris]	Dicsqu464_1_PID_841713	444	1.45e-31	298	0.5156	105	0.3523	11.1167	6.31667	0.585615	1.79e-05	6.61	0.621441	0.000348353	7.74333	0.740283	0.0430021	9.68	0.967092	0.841603	7.83	0.745985	0.0360812	8.625	0.803598	0.240155	8.06667	0.741996	0.060322	5.82667	0.546371	9.79e-07	9.76	0.92473	0.693275	7.10333	0.694409	0.00434087
	AVT79557.1 4-hydroxybenzoate--CoA/benzoate--CoA ligase [Rhodopseudomonas palustris]	Dicsqu464_1_PID_841685	436	4.68e-26	303	0.5017	101	0.3333	18.27	26.3533	1.49201	0.000307874	22.9633	1.31093	0.0437552	19.9367	1.15815	0.361806	25.7933	1.56657	2.27e-05	18.9	1.09566	0.548531	20.24	1.15368	0.422964	24.5433	1.37335	0.0159683	24.3	1.39152	0.00700347	18.7967	1.08524	0.635968	28.4767	1.69358	6.22e-07
	AVT79557.1 4-hydroxybenzoate--CoA/benzoate--CoA ligase [Rhodopseudomonas palustris]	Dicsqu464_1_PID_921444	426	5.57e-29	290	0.451	98	0.3379	32.5067	32.8067	1.04118	0.811537	35.5533	1.1363	0.457792	35.5133	1.16513	0.361798	29.3767	1.00342	0.985332	30.58	0.99699	0.988079	33.555	1.07114	0.748551	30.9933	0.976878	0.935576	28.9267	0.92857	0.728745	30.2567	0.981463	0.933225	37.6867	1.26013	0.0685677
	AVT79557.1 4-hydroxybenzoate--CoA/benzoate--CoA ligase [Rhodopseudomonas palustris]	Dicsqu464_1_PID_973635	381	3.24e-23	231	0.399	84	0.3636	26.1733	22.1767	0.874417	0.104553	27.3767	1.08881	0.438171	27.0267	1.09849	0.388417	21.9967	0.932802	0.416932	21.55	0.871529	0.119603	27.13	1.07684	0.552633	28.64	1.12018	0.313063	30.1333	1.20215	0.034543	21.3267	0.859842	0.106375	27.3167	1.13361	0.1343
	AVT79557.1 4-hydroxybenzoate--CoA/benzoate--CoA ligase [Rhodopseudomonas palustris]	Dicsqu464_1_PID_841694	368	1.75e-21	238	0.4055	83	0.3487	19.7333	25.7933	1.35017	0.034357	24.2233	1.2758	0.161125	26.0333	1.40564	0.0300822	48.1033	2.70729	1.42e-16	23.51	1.26167	0.143682	24.695	1.2995	0.178943	22.0733	1.14598	0.556122	26.4667	1.39712	0.032705	22.3967	1.19629	0.326484	51.9933	2.86423	1.96e-18
	AVT79557.1 4-hydroxybenzoate--CoA/benzoate--CoA ligase [Rhodopseudomonas palustris]	Dicsqu464_1_PID_926875	361	4.17e-25	227	0.3941	80	0.3524	68.16	64.74	0.97766	0.902755	50.02	0.765227	0.0850859	45.7533	0.715332	0.0196102	58.0333	0.946863	0.728154	49.89	0.776591	0.0792313	63.525	0.967318	0.895958	72.5133	1.09117	0.71166	76.7067	1.17675	0.37189	87.8	1.35999	0.0364258	48.4233	0.773695	0.0584007
	AVT79557.1 4-hydroxybenzoate--CoA/benzoate--CoA ligase [Rhodopseudomonas palustris]	Dicsqu464_1_PID_887488	351	1.39e-23	214	0.3228	80	0.3738	66.8433	56.5733	0.872075	0.358551	77.71	1.20831	0.268183	76.6	1.21788	0.240234	69.5	1.15335	0.298677	72.9267	1.15491	0.365291	76.71	1.1927	0.364646	91.2333	1.39705	0.0261999	71.15	1.11439	0.600979	69.6233	1.0961	0.632404	59.9633	0.973521	0.887706
	AVT79557.1 4-hydroxybenzoate--CoA/benzoate--CoA ligase [Rhodopseudomonas palustris]	Dicsqu464_1_PID_94077	339	4.23e-27	156	0.2761	68	0.4359	19.2433	21.2433	1.13847	0.295069	17.9933	0.973548	0.897753	17.99	0.995533	0.983859	19.5133	1.12609	0.309775	19.7933	1.08893	0.555148	18.65	1.00559	0.980573	18.7	0.995498	0.989384	25.27	1.36814	0.00668762	18.5533	1.01681	0.935426	24.3233	1.37371	0.00295127
	AVT79557.1 4-hydroxybenzoate--CoA/benzoate--CoA ligase [Rhodopseudomonas palustris]	Dicsqu464_1_PID_912121	303	1.43e-15	195	0.0794	66	0.3385	9.04333	8.16	0.929333	0.46504	10.7167	1.2325	0.026613	13.0967	1.53979	2.76e-08	7.64667	0.93717	0.4888	10.1333	1.18716	0.0602547	11.73	1.34606	0.00368096	12.3333	1.39449	6.42e-05	11.7467	1.35426	0.000221321	9.46667	1.10331	0.379367	9.84	1.1814	0.0546205
	AVT79557.1 4-hydroxybenzoate--CoA/benzoate--CoA ligase [Rhodopseudomonas palustris]	Dicsqu464_1_PID_974457	252	5.25e-10	169	0.1636	57	0.3373	17.4067	15.8133	0.934963	0.759207	33.6567	2.01489	5.81e-06	29.6467	1.80321	0.000242309	27.9867	1.78106	8.19e-05	32.5767	1.98194	6.12e-06	23.085	1.37545	0.147666	20.2467	1.18957	0.499569	20.6433	1.23493	0.338935	17.7467	1.07299	0.782133	20.9667	1.30597	0.118893
HbaBCD	? 4-hydroxybenzoyl-CoA reductase subunits B, C and D [Rhodopseudomonas palustris ]								-	-	-	-	-	-	-	-	-	-	-	-	-	-	-	-	-	-	-	-	-	-	-	-	-	-	-	-	-	-	-
HcaB	AUP45869.1 hcaB [Escherichia coli]	Dicsqu464_1_PID_915543	173	1.77e-06	89	0.3156	37	0.4157	70.9833	62.7633	0.914019	0.510772	105.173	1.54577	9.96e-05	118.427	1.77357	5.03e-08	85.56	1.3381	0.0061933	82.43	1.23039	0.0980768	81.94	1.19881	0.260761	95.39	1.37635	0.0107934	83.36	1.2259	0.140971	72.0367	1.0699	0.693914	87.53	1.33905	0.00868828
	AUP45869.1 hcaB [Escherichia coli]	Dicsqu464_1_PID_814994	167	7.94e-06	101	0.4089	40	0.396	7.41	6.56	0.904711	0.636824	11.1667	1.56227	0.0106352	11.02	1.58115	0.00747873	10.5333	1.57825	0.00258406	8.11	1.15825	0.477359	7.115	0.997189	0.992533	8.64333	1.19219	0.50068	7.07667	0.995369	0.989015	6.42333	0.909902	0.716542	11.69	1.70874	0.00041888
	AUP45869.1 hcaB [Escherichia coli]	Dicsqu464_1_PID_418948	134	3.05e-06	75	0.2809	26	0.3467	13.3067	24.6567	1.90707	0.0132243	7.43667	0.582079	0.0879687	7.1	0.564874	0.0636548	11.1533	0.929435	0.828026	7.13667	0.565784	0.0477479	14.14	1.10494	0.841314	16.6333	1.27449	0.58426	13.7867	1.08249	0.886298	8.91333	0.70624	0.310619	8.18	0.668852	0.162193
	AUP45869.1 hcaB [Escherichia coli]	Dicsqu464_1_PID_925268	134	3.04e-06	81	0.2793	29	0.358	13.7933	12.6033	0.943315	0.741223	19.4533	1.46833	0.00517366	20.8133	1.60155	0.000266193	15.4533	1.24155	0.0950603	15.6967	1.20424	0.217978	23.68	1.78078	0.000124681	19.74	1.46166	0.00743397	19.15	1.44569	0.00643407	14.02	1.07141	0.735848	17.2833	1.35822	0.0179267
HcaEFCD									-	-	-	-	-	-	-	-	-	-	-	-	-	-	-	-	-	-	-	-	-	-	-	-	-	-	-	-	-	-	-
HcaE	CUU94726.1 3-phenylpropionate/cinnamic acid dioxygenase subunits E, F, C and D [Escherichia coli]	No hits							-	-	-	-	-	-	-	-	-	-	-	-	-	-	-	-	-	-	-	-	-	-	-	-	-	-	-	-	-	-	-
HcaF	EGT66027.1 3-phenylpropionate/cinnamic acid dioxygenase subunits E, F, C and D [Escherichia coli]	No hits							-	-	-	-	-	-	-	-	-	-	-	-	-	-	-	-	-	-	-	-	-	-	-	-	-	-	-	-	-	-	-
HcaC	EGT66026.1 3-phenylpropionate/cinnamic acid dioxygenase subunits E, F, C and D [Escherichia coli]	No hits							-	-	-	-	-	-	-	-	-	-	-	-	-	-	-	-	-	-	-	-	-	-	-	-	-	-	-	-	-	-	-
HcaD	CUU94730.1 3-phenylpropionate/cinnamic acid dioxygenase subunits E, F, C and D [Escherichia coli]	No hits							-	-	-	-	-	-	-	-	-	-	-	-	-	-	-	-	-	-	-	-	-	-	-	-	-	-	-	-	-	-	-
HcrBCD	? 4-hydroxybenzoyl-CoA reductase subunits B, C and D [Thauera aromatica]								-	-	-	-	-	-	-	-	-	-	-	-	-	-	-	-	-	-	-	-	-	-	-	-	-	-	-	-	-	-	-
HpaC	AVZ32611.1 4-hydroxyphenylacetate 3-hydroxylase oxidoreductase C [Pseudomonas aeruginosa]	No hits							-	-	-	-	-	-	-	-	-	-	-	-	-	-	-	-	-	-	-	-	-	-	-	-	-	-	-	-	-	-	-
IvaA	AAW33716.1 Isovanillic acid demethylase [Comamonas testosteroni]	No hits							-	-	-	-	-	-	-	-	-	-	-	-	-	-	-	-	-	-	-	-	-	-	-	-	-	-	-	-	-	-	-
IvaB	AAW33717.1 IvaB [Comamonas testosteroni]	Dicsqu464_1_PID_946604	165	3.82e-09	66	0.1031	32	0.4848	12.1533	13.97	1.18314	0.112576	11.0533	0.944939	0.734384	11.0567	0.967115	0.865867	12.4867	1.13752	0.219609	12.9633	1.13005	0.311492	14.08	1.20403	0.184871	13.39	1.12773	0.438605	13.5567	1.16324	0.24982	13.26	1.15435	0.264828	12.28	1.09741	0.439944
	AAW33717.1 IvaB [Comamonas testosteroni]	Dicsqu464_1_PID_941694	152	1.41e-07	82	0.1907	31	0.378	6.41	4.91667	0.786697	0.0381246	6.45667	1.04325	0.822933	6.24	1.0316	0.885765	4.96333	0.863626	0.212944	6.28333	1.03495	0.833469	6.635	1.06637	0.737645	7.05333	1.12274	0.508076	7.48333	1.21468	0.138838	7.2	1.18579	0.212894	5.17333	0.873012	0.283469
LigM	BAD61059.1 Vanillate/3-O-methylgallate O-demethylase [Sphingomonas sp. strain SYK-6]	No hits							-	-	-	-	-	-	-	-	-	-	-	-	-	-	-	-	-	-	-	-	-	-	-	-	-	-	-	-	-	-	-
LpdC	sp|F9US27.1|LPDC_LACPL Gallate decarboxylase [Lactobacillus plantarum]	No hits							-	-	-	-	-	-	-	-	-	-	-	-	-	-	-	-	-	-	-	-	-	-	-	-	-	-	-	-	-	-	-
Mnx1	? 4-hydroxybenzoate 1-hydroxylase [Candida parapsilosis]								-	-	-	-	-	-	-	-	-	-	-	-	-	-	-	-	-	-	-	-	-	-	-	-	-	-	-	-	-	-	-
Mnx2	? 3-hydroxybenzoate 6-hydroxylase [Candida parapsilosis]								-	-	-	-	-	-	-	-	-	-	-	-	-	-	-	-	-	-	-	-	-	-	-	-	-	-	-	-	-	-	-
Mnx3	? Phenol 2-monooxygenase [Candida parapsilosis]								-	-	-	-	-	-	-	-	-	-	-	-	-	-	-	-	-	-	-	-	-	-	-	-	-	-	-	-	-	-	-
MobA	RGE44133.1 3-hydroxybenzoate-4-monooxygenase [Comamonas testosteroni]	No hits							-	-	-	-	-	-	-	-	-	-	-	-	-	-	-	-	-	-	-	-	-	-	-	-	-	-	-	-	-	-	-
NagG	sp|O52379.1|NAGG_RALSP Salicylate 5-hydroxylase large oxygenase component [Ralstonia sp.]	No hits							-	-	-	-	-	-	-	-	-	-	-	-	-	-	-	-	-	-	-	-	-	-	-	-	-	-	-	-	-	-	-
NagH	sp|O52380.1|NAGH_RALSP Salicylate 5-hydroxylase, small oxygenase component [Ralstonia sp.]	No hits							-	-	-	-	-	-	-	-	-	-	-	-	-	-	-	-	-	-	-	-	-	-	-	-	-	-	-	-	-	-	-
NahG	ADR59526.1 NahG [Pseudomonas putida BIRD-1]	Dicsqu464_1_PID_939126	509	2.37e-40	211	0.4324	97	0.4597	14.1833	19.5667	1.41599	0.0498105	15.83	1.15984	0.57089	16.4333	1.22758	0.402061	49.04	3.83322	1.13e-19	23.3667	1.74007	0.00136932	34.765	2.54414	1.44e-06	56.5667	4.06406	1.79e-20	41.85	3.07087	2.25e-13	38.19	2.83357	5.83e-11	59.8367	4.57811	3.5e-25
	ADR59526.1 NahG [Pseudomonas putida BIRD-1]	Dicsqu464_1_PID_537253	449	1.21e-33	218	0.4781	94	0.4312	5.64	6.27333	1.14847	0.452503	2.18667	0.405791	5.7e-09	2.44667	0.46002	8.95e-07	3.66	0.716247	0.0334094	2.73	0.512985	2.14e-05	3.63	0.668186	0.05864	3.07	0.556574	0.000499731	3.18333	0.588238	0.00113115	3.04333	0.56709	0.000988046	2.59333	0.499044	4.27e-06
	ADR59526.1 NahG [Pseudomonas putida BIRD-1]	Dicsqu464_1_PID_924404	407	4.07e-28	194	0.445	79	0.4072	13.0567	10.79	0.843858	0.637138	9.35667	0.741273	0.455252	8.5	0.689688	0.334447	3.04	0.257618	1.66e-07	4.92	0.398325	0.00122231	13.68	1.08828	0.87674	13.23	1.03296	0.965332	11.14	0.888118	0.827961	4.48	0.361791	0.000595962	9.24667	0.768316	0.435013
	ADR59526.1 NahG [Pseudomonas putida BIRD-1]	Dicsqu464_1_PID_937941	364	1.24e-26	168	0.3725	68	0.4048	6.2	5.63667	0.928366	0.85351	5.92333	0.991962	0.988916	3.96	0.673661	0.300508	65.2567	11.6022	7.06e-25	8.87667	1.50487	0.213157	6.12	1.02104	0.97119	6.44333	1.05852	0.932046	14.87	2.48069	0.00145401	5.81667	0.982942	0.976167	36.3333	6.33855	3.86e-14
	ADR59526.1 NahG [Pseudomonas putida BIRD-1]	Dicsqu464_1_PID_934895	349	1.82e-20	157	0.3643	69	0.4395	5.29333	4.76333	0.925073	0.550985	5.15667	1.0118	0.952088	4.82333	0.967407	0.871271	4.22	0.886883	0.292644	4.46333	0.891761	0.379546	5.57	1.09587	0.586579	5.41667	1.04628	0.830774	4.83667	0.951649	0.798879	4.33667	0.864171	0.298827	4.57333	0.937167	0.631161
	ADR59526.1 NahG [Pseudomonas putida BIRD-1]	Dicsqu464_1_PID_827000	349	1.82e-20	157	0.3643	69	0.4395	6.81333	4.77333	0.724905	0.00293286	5.95	0.909335	0.546398	6.47	1.01023	0.963628	3.55333	0.577322	1.7e-07	4.91667	0.763103	0.0185808	8.46	1.2935	0.057015	6.61333	0.994264	0.984358	7.22333	1.10462	0.526235	5.21	0.814853	0.121998	4.95	0.789061	0.0321255
	ADR59526.1 NahG [Pseudomonas putida BIRD-1]	Dicsqu464_1_PID_1010505	335	2.56e-27	164	0.3347	64	0.3902	0.606667	0.97	1.63242	0.120361	0.476667	0.81168	0.683805	0.416667	0.737201	0.538648	0.9	1.66346	0.0891572	0.55	0.959247	0.934576	0.61	1.05558	0.92844	0.606667	1.03067	0.970843	0.476667	0.825058	0.730593	0.57	1.00185	0.997878	0.466667	0.836921	0.669451
	ADR59526.1 NahG [Pseudomonas putida BIRD-1]	Dicsqu464_1_PID_921067	306	9.24e-19	162	0.3286	58	0.358	2.13	1.65	0.796625	0.501835	2.93333	1.44044	0.314632	2.67667	1.33709	0.464731	3.21	1.67763	0.0521092	2.87667	1.43684	0.258412	1.86	0.912862	0.863565	2.99333	1.44277	0.361983	1.84	0.904526	0.855214	4.82667	2.388	0.00224236	1.51	0.771828	0.437885
	ADR59526.1 NahG [Pseudomonas putida BIRD-1]	Dicsqu464_1_PID_1041501	301	2.85e-18	136	0.3141	58	0.4265	7.06667	6.95667	1.01844	0.897865	6.74333	0.992533	0.970355	6.29667	0.946395	0.748277	6.43667	1.00832	0.952004	6.97667	1.0461	0.750151	7.86	1.15595	0.316939	7.88333	1.14142	0.363775	8.41	1.24046	0.053661	7.20333	1.07558	0.6241	6.86333	1.05734	0.66679
	ADR59526.1 NahG [Pseudomonas putida BIRD-1]	Dicsqu464_1_PID_933249	297	2.56e-22	144	0.3487	59	0.4097	2.91667	2.26	0.794698	0.19088	2.21667	0.786826	0.248396	1.98667	0.720515	0.0877039	2.05333	0.779626	0.134505	2.21	0.799569	0.235006	2.32	0.826717	0.44955	1.73333	0.607035	0.00659562	4.60667	1.64445	0.000848848	2.42	0.876911	0.576897	1.59333	0.591937	0.00111566
Pad	BBC70792.1 Phenolic acid decarboxylase [A. luchuensis, I. farinosa ]	No hits							-	-	-	-	-	-	-	-	-	-	-	-	-	-	-	-	-	-	-	-	-	-	-	-	-	-	-	-	-	-	-
Pad1	KZV12782.1/NRRL3_8298 (An) Flavin prenyltransferase [Saccharomyces cerevisiae ]	No hits							-	-	-	-	-	-	-	-	-	-	-	-	-	-	-	-	-	-	-	-	-	-	-	-	-	-	-	-	-	-	-
PadC	KIX83211.1/NRRL3_8440 (An) Phenolic acid decarboxylase [Bacillus subtilis]	No hits							-	-	-	-	-	-	-	-	-	-	-	-	-	-	-	-	-	-	-	-	-	-	-	-	-	-	-	-	-	-	-
PhgA	? p-hydroxybenzoyl-CoA 1-hydroxylase [Brevibacillus laterosporus PHB-7a]								-	-	-	-	-	-	-	-	-	-	-	-	-	-	-	-	-	-	-	-	-	-	-	-	-	-	-	-	-	-	-
PhgB	? Gentisyl-CoA thioesterase [Brevibacillus laterosporus PHB-7a]								-	-	-	-	-	-	-	-	-	-	-	-	-	-	-	-	-	-	-	-	-	-	-	-	-	-	-	-	-	-	-
PhgC	? p-hydroxybenzoyl-CoA ligase [Brevibacillus laterosporus PHB-7a]								-	-	-	-	-	-	-	-	-	-	-	-	-	-	-	-	-	-	-	-	-	-	-	-	-	-	-	-	-	-	-
PhhY	sp|P15245.3|PHHY_TRICU RecName: Full=Phenol hydroxylase; Short=PHHY	Dicsqu464_1_PID_919857	1326	1.74e-121	499	0.7748	251	0.503	28.9	17.9833	0.63724	0.00243897	25.5567	0.919203	0.737686	24.5267	0.901891	0.677486	20.76	0.796639	0.141171	25.1833	0.921936	0.700246	28.035	1.00687	0.982369	30.7333	1.08823	0.772049	72.5933	2.61996	9.01e-13	73.58	2.68179	9.24e-13	58.87	2.21162	4.6e-09
	sp|P15245.3|PHHY_TRICU RecName: Full=Phenol hydroxylase; Short=PHHY	Dicsqu464_1_PID_872610	1156	4.76e-99	492	0.8079	225	0.4573	7.55333	6.17	0.838825	0.272657	5.96667	0.821899	0.304231	5.81667	0.817708	0.291044	3.48667	0.512714	5.67e-07	4.68	0.655805	0.00431927	7.54	1.03836	0.892768	7.49667	1.0157	0.967424	6.61	0.913447	0.714688	4.82	0.675498	0.0151609	4.65333	0.669655	0.00461948
	sp|P15245.3|PHHY_TRICU RecName: Full=Phenol hydroxylase; Short=PHHY	Dicsqu464_1_PID_919904	1098	2.7e-104	456	0.7512	212	0.4649	4.2	9.98333	2.46049	4.31e-11	5.03	1.25046	0.269656	4.13667	1.0491	0.875266	14.9367	3.94912	4.06e-27	10.3667	2.6251	8.76e-13	5.665	1.40784	0.096725	5.65333	1.37989	0.0954762	46.2533	11.4761	6.74e-88	17.2467	4.33958	1.48e-29	38.02	9.84892	2.53e-77
	sp|P15245.3|PHHY_TRICU RecName: Full=Phenol hydroxylase; Short=PHHY	Dicsqu464_1_PID_948375	540	8.04e-44	191	0.3987	94	0.4921	0.326667	0.34	1.05108	0.932171	0.293333	0.935373	0.931177	0.336667	1.08438	NA	0.26	0.863975	0.781572	0.306667	0.98869	0.986774	0.36	1.12435	NA	0.22	0.684906	NA	0.246667	0.77357	0.726975	0.166667	0.511409	0.267635	0.256667	0.842348	0.764385
	sp|P15245.3|PHHY_TRICU RecName: Full=Phenol hydroxylase; Short=PHHY	Dicsqu464_1_PID_976724	400	5.41e-25	176	0.3126	78	0.4432	0.453333	0.433333	0.971018	0.948581	0.93	2.15756	0.0124154	0.673333	1.57382	0.224118	0.96	2.38156	0.0010028	0.446667	1.03695	0.942055	0.455	1.02457	0.969349	0.52	1.16465	0.798437	1.62333	3.72344	1.64e-07	0.436667	1.03807	0.95049	1.70667	4.07438	5.91e-09
	sp|P15245.3|PHHY_TRICU RecName: Full=Phenol hydroxylase; Short=PHHY	Dicsqu464_1_PID_1037449	361	1.8e-24	160	0.2842	74	0.4625	1.42667	1.44333	1.03737	0.892334	1.75667	1.27672	0.32247	0.996667	0.739569	0.24234	2.05333	1.6066	0.00634946	1.07333	0.795059	0.337625	1.425	1.03437	0.926791	1.24	0.88724	0.738332	1.66667	1.21191	0.482289	1.20333	0.876892	0.661107	6.49667	4.93509	1.16e-28
	sp|P15245.3|PHHY_TRICU RecName: Full=Phenol hydroxylase; Short=PHHY	Dicsqu464_1_PID_975798	183	6.83e-06	103	0.1876	39	0.3786	29.3467	32.4367	1.14114	0.312925	28.5367	1.01197	0.958047	30.2667	1.09872	0.602262	28.1433	1.06545	0.638452	26.41	0.954448	0.783151	25.065	0.889409	0.526175	25.19	0.88037	0.492311	28.5267	1.01582	0.954293	25.77	0.926544	0.663209	35.5	1.31651	0.0177622
	sp|P15245.3|PHHY_TRICU RecName: Full=Phenol hydroxylase; Short=PHHY	Dicsqu464_1_PID_910852	147	1.66e-06	65	0.3037	25	0.3846	0.33	0.266667	0.83884	0.843327	0.423333	1.3372	NA	0.27	0.879263	NA	0.34	1.16808	0.842441	0.22	0.714128	NA	0.395	1.28148	NA	0.176667	0.547776	NA	0.193333	0.594862	NA	0.25	0.772111	NA	0.366667	1.2327	0.798813
PobA	NC_002516.2:279574-280758 p-hydroxybenzoate-m-hydroxylase [Pseudomonas aeruginosa]	Dicsqu464_1_PID_933249	185	2.93e-07	100	0.2421	42	0.42	2.91667	2.26	0.794698	0.19088	2.21667	0.786826	0.248396	1.98667	0.720515	0.0877039	2.05333	0.779626	0.134505	2.21	0.799569	0.235006	2.32	0.826717	0.44955	1.73333	0.607035	0.00659562	4.60667	1.64445	0.000848848	2.42	0.876911	0.576897	1.59333	0.591937	0.00111566
	NC_002516.2:279574-280758 p-hydroxybenzoate-m-hydroxylase [Pseudomonas aeruginosa]	Dicsqu464_1_PID_1037449	157	5.07e-08	85	0.151	32	0.3765	1.42667	1.44333	1.03737	0.892334	1.75667	1.27672	0.32247	0.996667	0.739569	0.24234	2.05333	1.6066	0.00634946	1.07333	0.795059	0.337625	1.425	1.03437	0.926791	1.24	0.88724	0.738332	1.66667	1.21191	0.482289	1.20333	0.876892	0.661107	6.49667	4.93509	1.16e-28
	NC_002516.2:279574-280758 p-hydroxybenzoate-m-hydroxylase [Pseudomonas aeruginosa]	Dicsqu464_1_PID_351556	153	1.23e-07	71	0.1775	32	0.4507	1.92333	4.08333	2.18994	0.0099189	2.33333	1.25711	0.63981	1.64	0.904115	0.871248	30.3367	17.412	2.55e-29	2.66	1.45579	0.316094	2.795	1.51075	0.374559	2.95333	1.56237	0.321563	4.98	2.70579	0.00127947	3.74667	2.04859	0.0413323	2.53	1.423	0.323263
	NC_002516.2:279574-280758 p-hydroxybenzoate-m-hydroxylase [Pseudomonas aeruginosa]	Dicsqu464_1_PID_976724	146	1.53e-06	80	0.1421	30	0.375	0.453333	0.433333	0.971018	0.948581	0.93	2.15756	0.0124154	0.673333	1.57382	0.224118	0.96	2.38156	0.0010028	0.446667	1.03695	0.942055	0.455	1.02457	0.969349	0.52	1.16465	0.798437	1.62333	3.72344	1.64e-07	0.436667	1.03807	0.95049	1.70667	4.07438	5.91e-09
	NC_002516.2:279574-280758 p-hydroxybenzoate-m-hydroxylase [Pseudomonas aeruginosa]	Dicsqu464_1_PID_991883	144	1.88e-06	61	0.1618	27	0.4426	0.216667	0.0733333	0.336861	0.167978	0.106667	0.483234	NA	0.116667	0.575196	NA	0.0933333	0.449437	0.27252	0.0633333	0.317737	NA	0.375	1.78173	NA	0.16	0.760183	NA	0.0466667	0.236397	NA	0.136667	0.626234	NA	0.0966667	0.498599	0.357872
	NC_002516.2:279574-280758 p-hydroxybenzoate-m-hydroxylase [Pseudomonas aeruginosa]	Dicsqu464_1_PID_837284	141	5.84e-06	68	0.1481	29	0.4265	10.6033	12.2733	1.19734	0.161074	7.7	0.75711	0.0496431	6.74667	0.676761	0.00243214	7.36333	0.771397	0.0304064	7.85	0.785928	0.0736715	7.915	0.774682	0.128968	8.43667	0.816364	0.226138	6.83333	0.673234	0.00156997	9.42333	0.939936	0.74739	6.93	0.712298	0.00478751
PraI	sp|C4TP09.1|PRAI_PAESP RecName: Full=4-hydroxybenzoate 3-monooxygenase (NAD(P)H); AltName: Full=4-hydroxybenzoate 3-hydroxylase; Short=4HB 3-hydroxylase	Dicsqu464_1_PID_1037449	103	1.93e-06	43	0.0764	22	0.5116	1.42667	1.44333	1.03737	0.892334	1.75667	1.27672	0.32247	0.996667	0.739569	0.24234	2.05333	1.6066	0.00634946	1.07333	0.795059	0.337625	1.425	1.03437	0.926791	1.24	0.88724	0.738332	1.66667	1.21191	0.482289	1.20333	0.876892	0.661107	6.49667	4.93509	1.16e-28
Sam5	ABC88666.1 4-coumarate 3-hydroxylase [Saccharothrix espanaensis]	No hits							-	-	-	-	-	-	-	-	-	-	-	-	-	-	-	-	-	-	-	-	-	-	-	-	-	-	-	-	-	-	-
Sdc	sp|P0CT50.1|SDC_CUTMO RecName: Full=Salicylate decarboxylase; AltName: Full=Salicylic acid decarboxylase	Dicsqu464_1_PID_945359	593	6.25e-60	205	0.5977	111	0.5415	5.27	15.35	3.01067	0.00274832	4.31	0.853454	0.811554	3.61	0.726543	0.592723	12.51	2.63736	0.00681712	12.7067	2.56196	0.0179697	6.645	1.31365	0.673265	19.04	3.68887	0.000933205	15.5233	3.10557	0.00390896	13.6667	2.74023	0.0160493	7.01333	1.44649	0.412726
SdgA	sp|Q7X279.1|SDGA_STRSQ RecName: Full=Salicylyl-CoA synthase / salicylate adenylyltransferase	Dicsqu464_1_PID_921444	357	1.44e-19	280	0.4355	96	0.3429	32.5067	32.8067	1.04118	0.811537	35.5533	1.1363	0.457792	35.5133	1.16513	0.361798	29.3767	1.00342	0.985332	30.58	0.99699	0.988079	33.555	1.07114	0.748551	30.9933	0.976878	0.935576	28.9267	0.92857	0.728745	30.2567	0.981463	0.933225	37.6867	1.26013	0.0685677
	sp|Q7X279.1|SDGA_STRSQ RecName: Full=Salicylyl-CoA synthase / salicylate adenylyltransferase	Dicsqu464_1_PID_933813	314	3.28e-14	228	0.3945	73	0.3202	1.19	0.76	0.6642	0.14008	1.14333	0.99812	0.996767	0.776667	0.695396	0.286498	0.366667	0.343739	6.32e-05	0.406667	0.367272	0.000268375	0.945	0.822103	0.646465	0.97	0.837003	0.694659	0.486667	0.432568	0.00262126	0.98	0.860661	0.70323	0.28	0.25955	7.11e-07
	sp|Q7X279.1|SDGA_STRSQ RecName: Full=Salicylyl-CoA synthase / salicylate adenylyltransferase	Dicsqu464_1_PID_686627	305	4.61e-13	227	0.3927	71	0.3128	12.3167	5.59	0.468857	0.00023583	2.52	0.213603	3.84e-15	2.11667	0.182792	1.02e-17	2.09667	0.188635	9.62e-18	2.50667	0.216473	7.56e-15	9.555	0.803228	0.517096	2.26	0.18824	3.1e-17	2.85333	0.242448	3.94e-13	10.3833	0.887313	0.717517	1.90333	0.168093	2.31e-20
	sp|Q7X279.1|SDGA_STRSQ RecName: Full=Salicylyl-CoA synthase / salicylate adenylyltransferase	Dicsqu464_1_PID_887488	268	3.81e-17	179	0.27	57	0.3184	66.8433	56.5733	0.872075	0.358551	77.71	1.20831	0.268183	76.6	1.21788	0.240234	69.5	1.15335	0.298677	72.9267	1.15491	0.365291	76.71	1.1927	0.364646	91.2333	1.39705	0.0261999	71.15	1.11439	0.600979	69.6233	1.0961	0.632404	59.9633	0.973521	0.887706
	sp|Q7X279.1|SDGA_STRSQ RecName: Full=Salicylyl-CoA synthase / salicylate adenylyltransferase	Dicsqu464_1_PID_841713	238	2.79e-13	146	0.2526	55	0.3767	11.1167	6.31667	0.585615	1.79e-05	6.61	0.621441	0.000348353	7.74333	0.740283	0.0430021	9.68	0.967092	0.841603	7.83	0.745985	0.0360812	8.625	0.803598	0.240155	8.06667	0.741996	0.060322	5.82667	0.546371	9.79e-07	9.76	0.92473	0.693275	7.10333	0.694409	0.00434087
	sp|Q7X279.1|SDGA_STRSQ RecName: Full=Salicylyl-CoA synthase / salicylate adenylyltransferase	Dicsqu464_1_PID_933799	237	1.39e-08	182	0.3138	53	0.2912	4.49	3.43	0.788918	0.0388622	3.71	0.858781	0.298095	3.45667	0.819311	0.143691	2.84	0.706792	0.00139397	3.71333	0.876888	0.325295	4.505	1.04561	0.827967	4.29	0.977692	0.929071	3.40667	0.792066	0.072995	3.32667	0.78839	0.0768588	2.53333	0.613422	4.77e-06
	sp|Q7X279.1|SDGA_STRSQ RecName: Full=Salicylyl-CoA synthase / salicylate adenylyltransferase	Dicsqu464_1_PID_94077	233	4.15e-08	135	0.2389	48	0.3556	19.2433	21.2433	1.13847	0.295069	17.9933	0.973548	0.897753	17.99	0.995533	0.983859	19.5133	1.12609	0.309775	19.7933	1.08893	0.555148	18.65	1.00559	0.980573	18.7	0.995498	0.989384	25.27	1.36814	0.00668762	18.5533	1.01681	0.935426	24.3233	1.37371	0.00295127
	sp|Q7X279.1|SDGA_STRSQ RecName: Full=Salicylyl-CoA synthase / salicylate adenylyltransferase	Dicsqu464_1_PID_974457	222	1.13e-10	157	0.152	51	0.3248	17.4067	15.8133	0.934963	0.759207	33.6567	2.01489	5.81e-06	29.6467	1.80321	0.000242309	27.9867	1.78106	8.19e-05	32.5767	1.98194	6.12e-06	23.085	1.37545	0.147666	20.2467	1.18957	0.499569	20.6433	1.23493	0.338935	17.7467	1.07299	0.782133	20.9667	1.30597	0.118893
	sp|Q7X279.1|SDGA_STRSQ RecName: Full=Salicylyl-CoA synthase / salicylate adenylyltransferase	Dicsqu464_1_PID_926875	215	2.98e-10	146	0.2535	49	0.3356	68.16	64.74	0.97766	0.902755	50.02	0.765227	0.0850859	45.7533	0.715332	0.0196102	58.0333	0.946863	0.728154	49.89	0.776591	0.0792313	63.525	0.967318	0.895958	72.5133	1.09117	0.71166	76.7067	1.17675	0.37189	87.8	1.35999	0.0364258	48.4233	0.773695	0.0584007
	sp|Q7X279.1|SDGA_STRSQ RecName: Full=Salicylyl-CoA synthase / salicylate adenylyltransferase	Dicsqu464_1_PID_817362	192	1.2e-09	124	0.0569	42	0.3387	17.1867	11.6633	0.700603	0.0296766	13.3933	0.813156	0.346451	14.06	0.872092	0.585973	14.26	0.922453	0.670217	16.1967	1.00385	0.988681	18.065	1.09577	0.748551	9.78667	0.584799	0.00182744	24.0633	1.46088	0.0368961	22.61	1.39056	0.0805968	41.3033	2.61682	1.31e-11
SdgB	BAC78379.1 Salicylyl-CoA synthetase [Streptomyces sp.]	No hits							-	-	-	-	-	-	-	-	-	-	-	-	-	-	-	-	-	-	-	-	-	-	-	-	-	-	-	-	-	-	-
SdgC	SFY48832.1 Salicyloyl-CoA 5-hydroxylase [Streptomyces sp. F-1]	Dicsqu464_1_PID_868913	679	9.53e-63	296	0.6981	132	0.4459	3.05	4.94	1.66583	0.0304729	2.16	0.7362	0.347849	2.31	0.802556	0.549522	3.45333	1.25643	0.368424	3.75	1.29483	0.36882	3.175	1.08063	0.863854	2.38333	0.797796	0.572417	3.51667	1.20178	0.627699	2.57	0.892601	0.765986	2.50667	0.894708	0.728758
	SFY48832.1 Salicyloyl-CoA 5-hydroxylase [Streptomyces sp. F-1]	Dicsqu464_1_PID_931198	608	8.76e-62	277	0.674	120	0.4332	50.8667	37.4167	0.752798	0.21463	51.21	1.04413	0.912977	56.01	1.16407	0.650579	40.6667	0.884188	0.607678	49.4233	1.0257	0.940621	77.275	1.57523	0.106036	47.5267	0.95472	0.92216	70.05	1.43547	0.166115	34.61	0.714266	0.190153	40.06	0.851771	0.537245
	SFY48832.1 Salicyloyl-CoA 5-hydroxylase [Streptomyces sp. F-1]	Dicsqu464_1_PID_807757	594	1.73e-51	268	0.5903	118	0.4403	33.9033	34.2333	1.03941	0.83607	35.8833	1.10184	0.641064	33.8067	1.05724	0.819898	37.0967	1.21242	0.153334	38	1.18594	0.279343	40.09	1.22629	0.288323	34.2333	1.03196	0.917418	52.5067	1.6169	0.000227857	47.03	1.46048	0.00883417	41.3967	1.32461	0.0388016
	SFY48832.1 Salicyloyl-CoA 5-hydroxylase [Streptomyces sp. F-1]	Dicsqu464_1_PID_926960	509	1.06e-52	267	0.6465	101	0.3783	2.03333	2.79667	1.4203	0.272085	6.30333	3.24891	1.62e-05	2.15333	1.12808	0.820367	6.47	3.53736	5.52e-07	3.86	2.01332	0.0187563	2.245	1.15004	0.789525	2.8	1.4141	0.430861	3.75	1.9268	0.0403296	8.09333	4.17249	7.3e-08	5.99333	3.20991	6.49e-06
	SFY48832.1 Salicyloyl-CoA 5-hydroxylase [Streptomyces sp. F-1]	Dicsqu464_1_PID_932614	486	1.53e-49	239	0.5801	97	0.4059	5.77667	6.17667	1.10361	0.694742	5.98333	1.08504	0.804662	5.56333	1.02611	0.949849	9.27667	1.78623	0.000939444	7.11667	1.30359	0.232455	6.64	1.19839	0.550703	8.40333	1.48849	0.0928068	9.61333	1.73278	0.0051711	8.64333	1.58076	0.0319928	14.9767	2.82411	3.62e-10
	SFY48832.1 Salicyloyl-CoA 5-hydroxylase [Streptomyces sp. F-1]	Dicsqu464_1_PID_834942	478	1.91e-48	239	0.5787	97	0.4059	100.15	104.67	1.07479	0.762763	110.273	1.14982	0.602838	107.04	1.13799	0.642366	139.977	1.54971	0.00816909	112.453	1.18482	0.4393	110.58	1.14819	0.633891	157.76	1.60883	0.016197	140.447	1.46245	0.0598337	113.81	1.19607	0.453728	248.153	2.69189	1.45e-10
	SFY48832.1 Salicyloyl-CoA 5-hydroxylase [Streptomyces sp. F-1]	Dicsqu464_1_PID_934337	308	4.1e-18	130	0.3476	60	0.4615	8.05333	6.97	0.893538	0.665224	11.7167	1.52224	0.0740928	9.66333	1.27526	0.380539	17.3433	2.39625	8.94e-07	11.73	1.5399	0.0438667	13.285	1.71796	0.0346046	11.5267	1.46887	0.136089	17.9533	2.33538	5.72e-06	12.7833	1.67903	0.0190668	15.1633	2.0503	0.000108586
	SFY48832.1 Salicyloyl-CoA 5-hydroxylase [Streptomyces sp. F-1]	Dicsqu464_1_PID_813648	299	6.46e-17	99	0.2633	52	0.5253	4.86	5.62	1.19806	0.470423	23.96	5.174	1.19e-20	4.09	0.897094	0.769907	15.0733	3.45175	4.02e-12	5.06667	1.10828	0.727795	5.41	1.16251	0.673627	4.74667	1.00566	0.992249	6.85333	1.47536	0.123082	5.16	1.1221	0.725846	3.91333	0.880498	0.642995
	SFY48832.1 Salicyloyl-CoA 5-hydroxylase [Streptomyces sp. F-1]	Dicsqu464_1_PID_816083	271	7.12e-18	101	0.2603	49	0.4851	35.9833	63.3667	1.81695	0.000226494	47.7833	1.38725	0.110765	51.5633	1.52013	0.027482	63.5567	1.95924	1.32e-05	40.6333	1.19433	0.400914	60.815	1.75889	0.00757879	56.4267	1.60278	0.0135365	82.5667	2.40295	1.73e-08	44.58	1.307	0.203338	62.69	1.89179	5.82e-05
	SFY48832.1 Salicyloyl-CoA 5-hydroxylase [Streptomyces sp. F-1]	Dicsqu464_1_PID_812913	270	8.91e-18	137	0.3673	54	0.3942	22.9667	22.6533	1.01953	0.971918	60.33	2.76461	0.00596616	109.77	5.08575	6.73e-07	1071.38	51.891	1.63e-42	473.077	21.917	4.04e-25	47.31	2.15137	0.0973741	58.65	2.61154	0.0132009	50.8767	2.31406	0.0288716	36.22	1.66391	0.240115	57.09	2.69921	0.00309409
StyA	CAB06823.1 Styrene- monooxygenase A [Pseudomonas fluorescens]	No hits							-	-	-	-	-	-	-	-	-	-	-	-	-	-	-	-	-	-	-	-	-	-	-	-	-	-	-	-	-	-	-
StyB	CAB06824.1 Styrene- monooxygenase B [Pseudomonas fluorescens]	No hits							-	-	-	-	-	-	-	-	-	-	-	-	-	-	-	-	-	-	-	-	-	-	-	-	-	-	-	-	-	-	-
StyC	CAB06825.1 Styrene-oxide isomerase [Pseudomonas fluorescens]	No hits							-	-	-	-	-	-	-	-	-	-	-	-	-	-	-	-	-	-	-	-	-	-	-	-	-	-	-	-	-	-	-
StyD	CAB06826.1 StyD protein [Pseudomonas fluorescens]	Dicsqu464_1_PID_921245	1033	6.29e-86	462	0.9167	205	0.4437	43.7167	38.62	0.909184	0.503068	47.7933	1.13679	0.438363	51.7367	1.25828	0.0985386	28.35	0.719653	0.00291785	37.98	0.921118	0.598737	61.57	1.46342	0.00932518	53.6433	1.25401	0.137013	46.6967	1.11415	0.549753	37.2567	0.898286	0.519317	36.1033	0.896375	0.436124
	CAB06826.1 StyD protein [Pseudomonas fluorescens]	Dicsqu464_1_PID_934647	1009	2.92e-82	437	0.874	193	0.4416	823.45	1424.04	1.7865	0.108992	916.54	1.15981	0.803969	1107.21	1.41712	0.49422	751.013	1.01014	0.985035	780.353	1.00277	0.996244	2074.18	2.62374	0.0295437	883.13	1.09488	0.905961	823.807	1.0454	0.955227	824.867	1.05199	0.936888	914.143	1.19934	0.688498
	CAB06826.1 StyD protein [Pseudomonas fluorescens]	Dicsqu464_1_PID_927299	773	4.67e-86	349	0.6597	157	0.4499	14.8433	18.5367	1.29032	0.00186022	14.9167	1.04717	0.742695	15.0333	1.07737	0.568748	15.07	1.12654	0.172205	15.11	1.07943	0.479062	15.1	1.05897	0.696881	13.8833	0.957397	0.795647	14.7367	1.0366	0.826378	14.5533	1.03284	0.818974	17.0967	1.25218	0.00682361
	CAB06826.1 StyD protein [Pseudomonas fluorescens]	Dicsqu464_1_PID_977165	740	1.4e-66	380	0.754	149	0.3921	28.5067	23.78	0.854746	0.281178	21.1967	0.77094	0.0960378	18.3267	0.682282	0.00585326	13.8333	0.536498	1.35e-07	21.72	0.804809	0.141508	21.015	0.762854	0.128692	27.9933	1.00319	0.992806	24.5033	0.893814	0.581995	20.8867	0.77012	0.0882431	17.3	0.657679	0.000806588
	CAB06826.1 StyD protein [Pseudomonas fluorescens]	Dicsqu464_1_PID_822206	721	1.29e-68	395	0.7553	150	0.3797	63.92	71.03	1.14735	0.00935548	62.98	1.02588	0.777778	63.6667	1.05963	0.457213	58.5233	1.01655	0.807679	62.8767	1.04273	0.549609	65.835	1.06956	0.409685	58.2433	0.933723	0.398431	68.06	1.11286	0.0922449	61.3333	1.01181	0.902972	66.55	1.13215	0.0209847
	CAB06826.1 StyD protein [Pseudomonas fluorescens]	Dicsqu464_1_PID_827786	590	4.74e-51	385	0.7639	130	0.3377	14.8633	12.9667	0.898521	0.390639	14.9467	1.04589	0.808219	14.8367	1.06145	0.742523	9.86667	0.735147	0.00268333	12.2367	0.872687	0.286923	17.185	1.20259	0.219675	16.7567	1.15272	0.366164	14.15	0.993566	0.981808	10.7267	0.761346	0.0258457	10.3133	0.754288	0.00837759
	CAB06826.1 StyD protein [Pseudomonas fluorescens]	Dicsqu464_1_PID_935674	585	1.84e-60	371	0.7778	126	0.3396	89.2867	49.9233	0.576093	0.00489302	48.6133	0.565552	0.00857096	57.13	0.682675	0.11041	109.51	1.36129	0.124875	89.9867	1.06641	0.829362	45.31	0.527311	0.0107963	56.65	0.651698	0.0848878	89.5467	1.04502	0.918657	130.53	1.54003	0.0612276	106.433	1.29768	0.245049
	CAB06826.1 StyD protein [Pseudomonas fluorescens]	Dicsqu464_1_PID_935103	564	5.36e-51	307	0.6278	118	0.3844	82.1833	78.6	0.986573	0.939337	99.3067	1.2597	0.126786	109.017	1.40896	0.0101863	82.8267	1.11831	0.405612	94.3367	1.21727	0.166203	112.195	1.41931	0.028017	97.88	1.21841	0.254364	84.6867	1.07674	0.736734	86.2533	1.10646	0.571232	78.67	1.03868	0.828704
	CAB06826.1 StyD protein [Pseudomonas fluorescens]	Dicsqu464_1_PID_919525	563	7.96e-43	336	0.6143	120	0.3571	99.2767	127.947	1.32795	1.62e-06	100.973	1.05839	0.548118	100.427	1.07491	0.425696	101.173	1.13005	0.0497246	98.4667	1.0509	0.549102	108.13	1.132	0.158085	117.21	1.20762	0.00677434	99.91	1.04968	0.637737	106.827	1.1333	0.0934906	103.41	1.13082	0.063488
	CAB06826.1 StyD protein [Pseudomonas fluorescens]	Dicsqu464_1_PID_922781	555	2.64e-46	311	0.5958	113	0.3633	2.43333	4.26667	1.7991	0.0445028	2.42667	1.03673	0.947039	2.71333	1.18676	0.725287	4.05333	1.84896	0.0268944	2.97667	1.29136	0.487417	4.505	1.92334	0.086021	5.74667	2.41355	0.00444363	9.73	4.17971	4.11e-08	5.98667	2.5946	0.00143753	5.05	2.25899	0.00337162
VanA	sp|O05616.1|VANA_PSEUH Vanillate o-demethylase oxygenase subunit [Pseudomonas sp.]	No hits							-	-	-	-	-	-	-	-	-	-	-	-	-	-	-	-	-	-	-	-	-	-	-	-	-	-	-	-	-	-	-
VanB	CAB64350.1 Vanillate o-demethylase oxygenase [Pseudomonas sp.]	No hits							-	-	-	-	-	-	-	-	-	-	-	-	-	-	-	-	-	-	-	-	-	-	-	-	-	-	-	-	-	-	-
VaO	sp|P56216|VAOX_PENSI Vanillyl-alcohol oxidase [Penicillium simplicissimum]	No hits							-	-	-	-	-	-	-	-	-	-	-	-	-	-	-	-	-	-	-	-	-	-	-	-	-	-	-	-	-	-	-
VdcC	AAD28782.1 Vanillate decarboxylase [Streptomyces sp.]	No hits							-	-	-	-	-	-	-	-	-	-	-	-	-	-	-	-	-	-	-	-	-	-	-	-	-	-	-	-	-	-	-
Vdh	AEV62664.1 Vdh [Pseudomonas fluorescens F113]	Dicsqu464_1_PID_922781	698	3.73e-71	336	0.6437	147	0.4375	2.43333	4.26667	1.7991	0.0445028	2.42667	1.03673	0.947039	2.71333	1.18676	0.725287	4.05333	1.84896	0.0268944	2.97667	1.29136	0.487417	4.505	1.92334	0.086021	5.74667	2.41355	0.00444363	9.73	4.17971	4.11e-08	5.98667	2.5946	0.00143753	5.05	2.25899	0.00337162
	AEV62664.1 Vdh [Pseudomonas fluorescens F113]	Dicsqu464_1_PID_934647	584	5.4e-50	307	0.614	118	0.3844	823.45	1424.04	1.7865	0.108992	916.54	1.15981	0.803969	1107.21	1.41712	0.49422	751.013	1.01014	0.985035	780.353	1.00277	0.996244	2074.18	2.62374	0.0295437	883.13	1.09488	0.905961	823.807	1.0454	0.955227	824.867	1.05199	0.936888	914.143	1.19934	0.688498
	AEV62664.1 Vdh [Pseudomonas fluorescens F113]	Dicsqu464_1_PID_977165	549	1.93e-49	327	0.6488	115	0.3517	28.5067	23.78	0.854746	0.281178	21.1967	0.77094	0.0960378	18.3267	0.682282	0.00585326	13.8333	0.536498	1.35e-07	21.72	0.804809	0.141508	21.015	0.762854	0.128692	27.9933	1.00319	0.992806	24.5033	0.893814	0.581995	20.8867	0.77012	0.0882431	17.3	0.657679	0.000806588
	AEV62664.1 Vdh [Pseudomonas fluorescens F113]	Dicsqu464_1_PID_956612	532	4.31e-39	302	0.4863	108	0.3576	24.7567	41.4467	1.7305	3.93e-08	24.6667	1.03905	0.842179	25.0367	1.07726	0.674829	31.77	1.4258	0.000416237	28.85	1.23579	0.0781321	22.73	0.95688	0.831067	23.0433	0.954236	0.835416	27.0933	1.14475	0.37633	26.4033	1.12539	0.423553	31.5267	1.38616	0.00184964
	AEV62664.1 Vdh [Pseudomonas fluorescens F113]	Dicsqu464_1_PID_921245	528	1.54e-42	346	0.6865	120	0.3468	43.7167	38.62	0.909184	0.503068	47.7933	1.13679	0.438363	51.7367	1.25828	0.0985386	28.35	0.719653	0.00291785	37.98	0.921118	0.598737	61.57	1.46342	0.00932518	53.6433	1.25401	0.137013	46.6967	1.11415	0.549753	37.2567	0.898286	0.519317	36.1033	0.896375	0.436124
	AEV62664.1 Vdh [Pseudomonas fluorescens F113]	Dicsqu464_1_PID_927299	523	7.16e-42	293	0.5539	105	0.3584	14.8433	18.5367	1.29032	0.00186022	14.9167	1.04717	0.742695	15.0333	1.07737	0.568748	15.07	1.12654	0.172205	15.11	1.07943	0.479062	15.1	1.05897	0.696881	13.8833	0.957397	0.795647	14.7367	1.0366	0.826378	14.5533	1.03284	0.818974	17.0967	1.25218	0.00682361
	AEV62664.1 Vdh [Pseudomonas fluorescens F113]	Dicsqu464_1_PID_822206	509	4.62e-44	286	0.5468	105	0.3671	63.92	71.03	1.14735	0.00935548	62.98	1.02588	0.777778	63.6667	1.05963	0.457213	58.5233	1.01655	0.807679	62.8767	1.04273	0.549609	65.835	1.06956	0.409685	58.2433	0.933723	0.398431	68.06	1.11286	0.0922449	61.3333	1.01181	0.902972	66.55	1.13215	0.0209847
	AEV62664.1 Vdh [Pseudomonas fluorescens F113]	Dicsqu464_1_PID_821241	430	1.53e-29	235	0.5281	92	0.3915	10.3933	9.68667	0.956365	0.823354	11.2333	1.12305	0.589572	9.53667	0.977657	0.941205	10.7767	1.15064	0.35589	9.97667	1.01724	0.940991	6.9	0.688972	0.0501001	10.3067	1.01556	0.967676	10.0833	1.01006	0.978762	10.69	1.08237	0.719364	11.3867	1.18957	0.27913
	AEV62664.1 Vdh [Pseudomonas fluorescens F113]	Dicsqu464_1_PID_916714	407	1.64e-34	300	0.5587	97	0.3233	31.05	31.9733	1.05943	0.652559	28.1033	0.941273	0.710771	27.71	0.949482	0.76734	26.73	0.954652	0.697422	29.1333	0.99397	0.970774	24.05	0.804604	0.111507	36.0733	1.18903	0.200214	31.4433	1.05595	0.763698	36.37	1.23323	0.0719955	31.84	1.11392	0.352731
	AEV62664.1 Vdh [Pseudomonas fluorescens F113]	Dicsqu464_1_PID_935695	386	1.11e-31	266	0.5485	87	0.3271	307.627	83.33	0.27419	0.000871089	224.803	0.75806	0.666726	272.06	0.937173	0.940412	133.12	0.478645	0.0650584	389.117	1.34101	0.583172	213.555	0.720108	0.623778	226.257	0.752725	0.696906	356.84	1.21014	0.802102	482.547	1.65	0.344346	271.127	0.953749	0.937212
VerA	? Veratric acid o-demethylase [Pseudomonas putida]								-	-	-	-	-	-	-	-	-	-	-	-	-	-	-	-	-	-	-	-	-	-	-	-	-	-	-	-	-	-	-
VerB	? Veratric acid o-demethylase oxidoreductase [Pseudomonas putida]								-	-	-	-	-	-	-	-	-	-	-	-	-	-	-	-	-	-	-	-	-	-	-	-	-	-	-	-	-	-	-
VprA	? Vinylphenol reductase [Lactobacillus plantarum]								-	-	-	-	-	-	-	-	-	-	-	-	-	-	-	-	-	-	-	-	-	-	-	-	-	-	-	-	-	-	-
XlnD	AAG39455.1 probable 3-hydroxybenzoate 6-hydroxylase [Pseudomonas alcaligenes]	Dicsqu464_1_PID_939126	441	5.24e-35	233	0.4775	90	0.3863	14.1833	19.5667	1.41599	0.0498105	15.83	1.15984	0.57089	16.4333	1.22758	0.402061	49.04	3.83322	1.13e-19	23.3667	1.74007	0.00136932	34.765	2.54414	1.44e-06	56.5667	4.06406	1.79e-20	41.85	3.07087	2.25e-13	38.19	2.83357	5.83e-11	59.8367	4.57811	3.5e-25
	AAG39455.1 probable 3-hydroxybenzoate 6-hydroxylase [Pseudomonas alcaligenes]	Dicsqu464_1_PID_537253	368	1.41e-22	170	0.3728	77	0.4529	5.64	6.27333	1.14847	0.452503	2.18667	0.405791	5.7e-09	2.44667	0.46002	8.95e-07	3.66	0.716247	0.0334094	2.73	0.512985	2.14e-05	3.63	0.668186	0.05864	3.07	0.556574	0.000499731	3.18333	0.588238	0.00113115	3.04333	0.56709	0.000988046	2.59333	0.499044	4.27e-06
	AAG39455.1 probable 3-hydroxybenzoate 6-hydroxylase [Pseudomonas alcaligenes]	Dicsqu464_1_PID_822038	339	7.11e-19	158	0.3641	65	0.4114	20.9933	11.68	0.572274	7.94e-08	13.9933	0.695783	0.0015862	14.9133	0.756012	0.0220416	8.13667	0.430525	3.49e-17	11.7167	0.592548	5.19e-07	16.015	0.794599	0.127868	14.9	0.729075	0.0101581	11.3933	0.567904	3.75e-08	12.07	0.605394	6.25e-06	12.2533	0.636385	1.12e-05
	AAG39455.1 probable 3-hydroxybenzoate 6-hydroxylase [Pseudomonas alcaligenes]	Dicsqu464_1_PID_923090	326	4.09e-17	177	0.3916	67	0.3785	8.02333	11.03	1.42392	0.0609203	17.4533	2.26757	2.88e-06	10.85	1.43398	0.0969125	175.417	24.2454	1.54e-101	11.63	1.53359	0.0277826	9.47	1.22633	0.476944	11.45	1.45932	0.102726	36.57	4.72222	1.77e-23	12.3267	1.62187	0.0173287	29.1433	3.94784	1.37e-18
	AAG39455.1 probable 3-hydroxybenzoate 6-hydroxylase [Pseudomonas alcaligenes]	Dicsqu464_1_PID_937941	321	1.8e-16	172	0.3814	69	0.4012	6.2	5.63667	0.928366	0.85351	5.92333	0.991962	0.988916	3.96	0.673661	0.300508	65.2567	11.6022	7.06e-25	8.87667	1.50487	0.213157	6.12	1.02104	0.97119	6.44333	1.05852	0.932046	14.87	2.48069	0.00145401	5.81667	0.982942	0.976167	36.3333	6.33855	3.86e-14
	AAG39455.1 probable 3-hydroxybenzoate 6-hydroxylase [Pseudomonas alcaligenes]	Dicsqu464_1_PID_924404	315	9.34e-16	188	0.4312	67	0.3564	13.0567	10.79	0.843858	0.637138	9.35667	0.741273	0.455252	8.5	0.689688	0.334447	3.04	0.257618	1.66e-07	4.92	0.398325	0.00122231	13.68	1.08828	0.87674	13.23	1.03296	0.965332	11.14	0.888118	0.827961	4.48	0.361791	0.000595962	9.24667	0.768316	0.435013
	AAG39455.1 probable 3-hydroxybenzoate 6-hydroxylase [Pseudomonas alcaligenes]	Dicsqu464_1_PID_921067	296	3.34e-17	152	0.3083	60	0.3947	2.13	1.65	0.796625	0.501835	2.93333	1.44044	0.314632	2.67667	1.33709	0.464731	3.21	1.67763	0.0521092	2.87667	1.43684	0.258412	1.86	0.912862	0.863565	2.99333	1.44277	0.361983	1.84	0.904526	0.855214	4.82667	2.388	0.00224236	1.51	0.771828	0.437885
	AAG39455.1 probable 3-hydroxybenzoate 6-hydroxylase [Pseudomonas alcaligenes]	Dicsqu464_1_PID_1010505	287	5.93e-12	152	0.3102	58	0.3816	0.606667	0.97	1.63242	0.120361	0.476667	0.81168	0.683805	0.416667	0.737201	0.538648	0.9	1.66346	0.0891572	0.55	0.959247	0.934576	0.61	1.05558	0.92844	0.606667	1.03067	0.970843	0.476667	0.825058	0.730593	0.57	1.00185	0.997878	0.466667	0.836921	0.669451
	AAG39455.1 probable 3-hydroxybenzoate 6-hydroxylase [Pseudomonas alcaligenes]	Dicsqu464_1_PID_1041501	280	2.84e-15	139	0.321	59	0.4245	7.06667	6.95667	1.01844	0.897865	6.74333	0.992533	0.970355	6.29667	0.946395	0.748277	6.43667	1.00832	0.952004	6.97667	1.0461	0.750151	7.86	1.15595	0.316939	7.88333	1.14142	0.363775	8.41	1.24046	0.053661	7.20333	1.07558	0.6241	6.86333	1.05734	0.66679
	AAG39455.1 probable 3-hydroxybenzoate 6-hydroxylase [Pseudomonas alcaligenes]	Dicsqu464_1_PID_827000	266	1.89e-13	140	0.3248	55	0.3929	6.81333	4.77333	0.724905	0.00293286	5.95	0.909335	0.546398	6.47	1.01023	0.963628	3.55333	0.577322	1.7e-07	4.91667	0.763103	0.0185808	8.46	1.2935	0.057015	6.61333	0.994264	0.984358	7.22333	1.10462	0.526235	5.21	0.814853	0.121998	4.95	0.789061	0.0321255
YfmT	BAA20109.1 YfmT [Bacillus subtilis]	Dicsqu464_1_PID_934647	788	8.62e-73	363	0.726	158	0.4353	823.45	1424.04	1.7865	0.108992	916.54	1.15981	0.803969	1107.21	1.41712	0.49422	751.013	1.01014	0.985035	780.353	1.00277	0.996244	2074.18	2.62374	0.0295437	883.13	1.09488	0.905961	823.807	1.0454	0.955227	824.867	1.05199	0.936888	914.143	1.19934	0.688498
	BAA20109.1 YfmT [Bacillus subtilis]	Dicsqu464_1_PID_822206	733	4.18e-69	448	0.8566	157	0.3504	63.92	71.03	1.14735	0.00935548	62.98	1.02588	0.777778	63.6667	1.05963	0.457213	58.5233	1.01655	0.807679	62.8767	1.04273	0.549609	65.835	1.06956	0.409685	58.2433	0.933723	0.398431	68.06	1.11286	0.0922449	61.3333	1.01181	0.902972	66.55	1.13215	0.0209847
	BAA20109.1 YfmT [Bacillus subtilis]	Dicsqu464_1_PID_977165	708	9.25e-66	440	0.873	149	0.3386	28.5067	23.78	0.854746	0.281178	21.1967	0.77094	0.0960378	18.3267	0.682282	0.00585326	13.8333	0.536498	1.35e-07	21.72	0.804809	0.141508	21.015	0.762854	0.128692	27.9933	1.00319	0.992806	24.5033	0.893814	0.581995	20.8867	0.77012	0.0882431	17.3	0.657679	0.000806588
	BAA20109.1 YfmT [Bacillus subtilis]	Dicsqu464_1_PID_922781	628	2.47e-51	369	0.7069	136	0.3686	2.43333	4.26667	1.7991	0.0445028	2.42667	1.03673	0.947039	2.71333	1.18676	0.725287	4.05333	1.84896	0.0268944	2.97667	1.29136	0.487417	4.505	1.92334	0.086021	5.74667	2.41355	0.00444363	9.73	4.17971	4.11e-08	5.98667	2.5946	0.00143753	5.05	2.25899	0.00337162
	BAA20109.1 YfmT [Bacillus subtilis]	Dicsqu464_1_PID_927299	627	3.52e-59	333	0.6295	125	0.3754	14.8433	18.5367	1.29032	0.00186022	14.9167	1.04717	0.742695	15.0333	1.07737	0.568748	15.07	1.12654	0.172205	15.11	1.07943	0.479062	15.1	1.05897	0.696881	13.8833	0.957397	0.795647	14.7367	1.0366	0.826378	14.5533	1.03284	0.818974	17.0967	1.25218	0.00682361
	BAA20109.1 YfmT [Bacillus subtilis]	Dicsqu464_1_PID_921245	612	3.62e-57	324	0.6429	125	0.3858	43.7167	38.62	0.909184	0.503068	47.7933	1.13679	0.438363	51.7367	1.25828	0.0985386	28.35	0.719653	0.00291785	37.98	0.921118	0.598737	61.57	1.46342	0.00932518	53.6433	1.25401	0.137013	46.6967	1.11415	0.549753	37.2567	0.898286	0.519317	36.1033	0.896375	0.436124
	BAA20109.1 YfmT [Bacillus subtilis]	Dicsqu464_1_PID_935674	549	4.67e-53	360	0.7547	123	0.3417	89.2867	49.9233	0.576093	0.00489302	48.6133	0.565552	0.00857096	57.13	0.682675	0.11041	109.51	1.36129	0.124875	89.9867	1.06641	0.829362	45.31	0.527311	0.0107963	56.65	0.651698	0.0848878	89.5467	1.04502	0.918657	130.53	1.54003	0.0612276	106.433	1.29768	0.245049
	BAA20109.1 YfmT [Bacillus subtilis]	Dicsqu464_1_PID_935695	546	1.19e-52	388	0.8	127	0.3273	307.627	83.33	0.27419	0.000871089	224.803	0.75806	0.666726	272.06	0.937173	0.940412	133.12	0.478645	0.0650584	389.117	1.34101	0.583172	213.555	0.720108	0.623778	226.257	0.752725	0.696906	356.84	1.21014	0.802102	482.547	1.65	0.344346	271.127	0.953749	0.937212
	BAA20109.1 YfmT [Bacillus subtilis]	Dicsqu464_1_PID_827786	531	1.24e-50	375	0.744	123	0.328	14.8633	12.9667	0.898521	0.390639	14.9467	1.04589	0.808219	14.8367	1.06145	0.742523	9.86667	0.735147	0.00268333	12.2367	0.872687	0.286923	17.185	1.20259	0.219675	16.7567	1.15272	0.366164	14.15	0.993566	0.981808	10.7267	0.761346	0.0258457	10.3133	0.754288	0.00837759
	BAA20109.1 YfmT [Bacillus subtilis]	Dicsqu464_1_PID_919525	519	1.09e-40	386	0.7057	115	0.2979	99.2767	127.947	1.32795	1.62e-06	100.973	1.05839	0.548118	100.427	1.07491	0.425696	101.173	1.13005	0.0497246	98.4667	1.0509	0.549102	108.13	1.132	0.158085	117.21	1.20762	0.00677434	99.91	1.04968	0.637737	106.827	1.1333	0.0934906	103.41	1.13082	0.063488
